# Supplementary material for: The Expression of Virulence Factors in Vibrio anguillarum Is Dually Regulated by Iron Levels and Temperature
Source: Front Microbiol. 2019 Oct 15;10:2335. doi: 10.3389/fmicb.2019.02335 (PMC6803810; doi:10.3389/fmicb.2019.02335)
Supplement: Supplementary file 2 [file Data_Sheet_1.xlsx]

## Sheet: Fe(+) at 25ºC vs Fe(-) at 25ºC
Table S2. Complete data of genes differentially expressed at 25 ºC under iron excess and under iron deficiency.
Gene	Locus accession nº	Contig	Product	Sample_1	Sample_2	Status	Value_1	Value_2	log2(fold_change)	test_stat	p_value	q_value	significant	Locus
VAR_RS0100005	WP_010318853.1	NZ_AEZB01000001.1:71-709	membrane protein	Fe(+) at 25ºC	Fe(-) at 25ºC	OK	111.895	105.003	-0.0917177	-0.164016	0.8038	0.894231	no	WP_010318853.1
VAR_RS0100010	WP_019281523.1	NZ_AEZB01000001.1:1341-4013	bifunctional acetaldehyde-CoA/alcohol dehydrogenase	Fe(+) at 25ºC	Fe(-) at 25ºC	OK	694.022	1916.54	1.46545	2.00725	0.00065	0.00446574	yes	WP_019281523.1
VAR_RS19110	pseudo	NZ_AEZB01000001.1:4137-5013	multidrug transporter	Fe(+) at 25ºC	Fe(-) at 25ºC	OK	7.2752	1.98039	-1.8772	-1.85662	0.01355	0.0517525	no	pseudo
VAR_RS19115	pseudo	NZ_AEZB01000001.1:5136-8221	ribonuclease	Fe(+) at 25ºC	Fe(-) at 25ºC	OK	283.838	315.904	0.154418	0.249972	0.68235	0.819431	no	pseudo
VAR_RS0100025	WP_029388080.1	NZ_AEZB01000001.1:8837-9784	pseudouridine synthase	Fe(+) at 25ºC	Fe(-) at 25ºC	OK	453.576	525.245	0.211646	0.397243	0.55795	0.731792	no	WP_029388080.1
VAR_RS0100030	WP_019281525.1	NZ_AEZB01000001.1:9891-10475	septum formation protein Maf	Fe(+) at 25ºC	Fe(-) at 25ºC	OK	6.71597	6.61707	-0.0214032	-0.0240272	0.97495	0.987116	no	WP_019281525.1
VAR_RS19120	pseudo	NZ_AEZB01000001.1:10622-11140	ribosomal protein L32p	Fe(+) at 25ºC	Fe(-) at 25ºC	OK	9655.56	5705.46	-0.759018	-1.48684	0.05915	0.160374	no	pseudo
VAR_RS0100045	WP_017042562.1	NZ_AEZB01000001.1:11362-12387	phosphate acyltransferase	Fe(+) at 25ºC	Fe(-) at 25ºC	OK	33.067	28.9497	-0.191846	-0.29811	0.63845	0.789383	no	WP_017042562.1
VAR_RS0100050	WP_010319117.1	NZ_AEZB01000001.1:12393-13343	3-oxoacyl-ACP synthase	Fe(+) at 25ºC	Fe(-) at 25ºC	OK	48.4267	71.8355	0.568894	0.985723	0.13265	0.285131	no	WP_010319117.1
VAR_RS0100055	WP_017045257.1	NZ_AEZB01000001.1:13407-14330	malonyl CoA-acyl carrier protein transacylase	Fe(+) at 25ºC	Fe(-) at 25ºC	OK	80.198	127.511	0.668984	1.16401	0.06905	0.179475	no	WP_017045257.1
fabG	WP_029388081.1	NZ_AEZB01000001.1:14350-15084	beta-ketoacyl-ACP reductase	Fe(+) at 25ºC	Fe(-) at 25ºC	OK	144.002	162.146	0.171204	0.300057	0.6474	0.795531	no	WP_029388081.1
VAR_RS0100065	WP_014204679.1	NZ_AEZB01000001.1:15319-15552	acyl carrier protein	Fe(+) at 25ºC	Fe(-) at 25ºC	OK	615.653	661.313	0.103217	0.301532	0.8043	0.894502	no	WP_014204679.1
VAR_RS0100070	WP_029388082.1	NZ_AEZB01000001.1:15643-16887	beta-ketoacyl-[acyl-carrier-protein] synthase II	Fe(+) at 25ºC	Fe(-) at 25ºC	OK	60.7493	63.6813	0.0680027	0.111068	0.8559	0.925008	no	WP_029388082.1
VAR_RS0100075	WP_019281528.1	NZ_AEZB01000001.1:16965-17762	aminodeoxychorismate lyase	Fe(+) at 25ºC	Fe(-) at 25ºC	OK	150.524	211.759	0.49243	0.57108	0.3812	0.578298	no	WP_019281528.1
VAR_RS0100080	WP_019281529.1	NZ_AEZB01000001.1:17759-18775	aminodeoxychorismate lyase	Fe(+) at 25ºC	Fe(-) at 25ºC	OK	79.8303	104.773	0.392261	0.355485	0.602	0.763173	no	WP_019281529.1
VAR_RS0100085	WP_017045261.1	NZ_AEZB01000001.1:18772-19416	dTMP kinase	Fe(+) at 25ºC	Fe(-) at 25ºC	OK	171.251	207.826	0.27927	0.251287	0.69445	0.827035	no	WP_017045261.1
VAR_RS19125	VAR_RS19125	NZ_AEZB01000001.1:19426-20413	DNA polymerase III subunit delta'	Fe(+) at 25ºC	Fe(-) at 25ºC	OK	28.9873	43.6803	0.591562	0.915611	0.17195	0.342232	no	VAR_RS19125
VAR_RS0100095	WP_029388083.1	NZ_AEZB01000001.1:20404-21180	DNAse	Fe(+) at 25ºC	Fe(-) at 25ºC	OK	10.8226	6.17458	-0.809627	-0.430207	0.4587	0.650439	no	WP_029388083.1
VAR_RS0100100	WP_019281530.1	NZ_AEZB01000001.1:21618-23114	PTS glucose transporter subunit IIBC	Fe(+) at 25ºC	Fe(-) at 25ºC	OK	361.903	1241.5	1.7784	2.71338	5e-05	0.000490717	yes	WP_019281530.1
VAR_RS0100110	WP_017045264.1	NZ_AEZB01000001.1:23559-25019	transporter	Fe(+) at 25ºC	Fe(-) at 25ºC	OK	91.8098	68.7791	-0.416678	-0.693678	0.238	0.425946	no	WP_017045264.1
VAR_RS0100115	WP_019281532.1	NZ_AEZB01000001.1:25497-26177	hypothetical protein	Fe(+) at 25ºC	Fe(-) at 25ºC	OK	17.2425	10.8043	-0.674366	-0.944361	0.1963	0.374325	no	WP_019281532.1
VAR_RS0100125	WP_019281533.1	NZ_AEZB01000001.1:26324-27523	patatin family protein	Fe(+) at 25ºC	Fe(-) at 25ºC	OK	733.624	226.156	-1.69772	-2.89836	5e-05	0.000490717	yes	WP_019281533.1
VAR_RS19130	pseudo	NZ_AEZB01000001.1:27542-28990	pyruvate kinase	Fe(+) at 25ºC	Fe(-) at 25ºC	OK	105.998	42.2581	-1.32674	-2.14107	0.00065	0.00446574	yes	pseudo
VAR_RS0100135	WP_013856420.1	NZ_AEZB01000001.1:29271-30488	transcriptional regulator	Fe(+) at 25ºC	Fe(-) at 25ºC	OK	159.843	90.1952	-0.825535	-1.44403	0.0221	0.0754963	no	WP_013856420.1
VAR_RS0100140	WP_017048555.1	NZ_AEZB01000001.1:30579-31523	chemotaxis protein CheW	Fe(+) at 25ºC	Fe(-) at 25ºC	OK	447.577	266.455	-0.748243	-1.36693	0.045	0.130205	no	WP_017048555.1
VAR_RS0100145	WP_017048556.1	NZ_AEZB01000001.1:31655-32398	YciK family oxidoreductase	Fe(+) at 25ºC	Fe(-) at 25ºC	OK	48.4253	41.7942	-0.212458	-0.35006	0.59555	0.757979	no	WP_017048556.1
VAR_RS0100150	WP_029388085.1	NZ_AEZB01000001.1:32489-33550	protease SohB	Fe(+) at 25ºC	Fe(-) at 25ºC	OK	221.078	171.292	-0.368094	-0.662305	0.3299	0.526622	no	WP_029388085.1
VAR_RS19135	WP_019281535.1	NZ_AEZB01000001.1:33598-34209	rhombosortase	Fe(+) at 25ºC	Fe(-) at 25ºC	OK	10.0634	13.684	0.443368	0.563289	0.3917	0.589281	no	WP_019281535.1
VAR_RS0100160	WP_019281536.1	NZ_AEZB01000001.1:34213-34821	DTW domain-containing protein	Fe(+) at 25ºC	Fe(-) at 25ºC	OK	2.45512	4.46942	0.864296	0.821125	0.25825	0.44917	no	WP_019281536.1
VAR_RS0100165	WP_029388086.1	NZ_AEZB01000001.1:34871-36196	dGTPase	Fe(+) at 25ºC	Fe(-) at 25ºC	OK	10.0966	14.1438	0.486309	0.694434	0.2708	0.463602	no	WP_029388086.1
VAR_RS0100170	WP_026028390.1	NZ_AEZB01000001.1:36255-36839	5'-deoxynucleotidase	Fe(+) at 25ºC	Fe(-) at 25ºC	OK	26.0009	40.5653	0.641683	1.05263	0.15265	0.315177	no	WP_026028390.1
VAR_RS0100175	WP_013856428.1	NZ_AEZB01000001.1:36961-38175	aminotransferase AlaT	Fe(+) at 25ºC	Fe(-) at 25ºC	OK	19.839	15.3079	-0.374063	-0.546934	0.3837	0.58092	no	WP_013856428.1
VAR_RS0100180	WP_019281539.1	NZ_AEZB01000001.1:38412-39719	isochorismate synthase	Fe(+) at 25ºC	Fe(-) at 25ºC	OK	40.1455	22.7388	-0.820082	-0.884197	0.1827	0.357176	no	WP_019281539.1
VAR_RS0100185	WP_019281540.1	NZ_AEZB01000001.1:39716-41431	2-succinyl-5-enolpyruvyl-6-hydroxy-3-cyclohexene-1-carboxylic-acid synthase	Fe(+) at 25ºC	Fe(-) at 25ºC	OK	15.8614	11.018	-0.525655	-0.407732	0.4728	0.663067	no	WP_019281540.1
VAR_RS0100190	WP_019281541.1	NZ_AEZB01000001.1:41421-42209	2-succinyl-6-hydroxy-2_4-cyclohexadiene-1-carboxylate synthase	Fe(+) at 25ºC	Fe(-) at 25ºC	OK	49.0763	23.1851	-1.08183	-0.796816	0.1596	0.324501	no	WP_019281541.1
VAR_RS0100195	WP_029388087.1	NZ_AEZB01000001.1:42255-43121	1_4-dihydroxy-2-naphthoyl-CoA synthase	Fe(+) at 25ºC	Fe(-) at 25ºC	OK	97.9338	30.0221	-1.70578	-2.65867	5e-05	0.000490717	yes	WP_029388087.1
VAR_RS0100200	WP_019281543.1	NZ_AEZB01000001.1:43216-44214	o-succinylbenzoate synthase	Fe(+) at 25ºC	Fe(-) at 25ºC	OK	59.2014	42.0304	-0.4942	-0.662935	0.3283	0.52527	no	WP_019281543.1
VAR_RS0100205	WP_019281544.1	NZ_AEZB01000001.1:44205-45713	2-succinylbenzoate-CoA ligase	Fe(+) at 25ºC	Fe(-) at 25ºC	OK	20.6918	10.7956	-0.938612	-0.766461	0.20295	0.382477	no	WP_019281544.1
VAR_RS0100210	WP_019281545.1	NZ_AEZB01000001.1:45660-46370	hypothetical protein	Fe(+) at 25ºC	Fe(-) at 25ºC	OK	5.16834	23.1162	2.16113	0.859105	0.1903	0.367228	no	WP_019281545.1
VAR_RS0100215	WP_029388088.1	NZ_AEZB01000001.1:46376-46714	cell division protein	Fe(+) at 25ºC	Fe(-) at 25ºC	OK	10.2673	30.6317	1.57697	2.32914	0.01115	0.0444429	yes	WP_029388088.1
VAR_RS0100220	WP_019281546.1	NZ_AEZB01000001.1:46874-48745	1-acyl-sn-glycerol-3-phosphate acyltransferase	Fe(+) at 25ºC	Fe(-) at 25ºC	OK	13.0736	11.3678	-0.201707	-0.290401	0.6227	0.778338	no	WP_019281546.1
VAR_RS0100225	WP_017048569.1	NZ_AEZB01000001.1:48755-49351	TetR family transcriptional regulator	Fe(+) at 25ºC	Fe(-) at 25ºC	OK	31.9077	25.4452	-0.326509	-0.527617	0.46835	0.658856	no	WP_017048569.1
VAR_RS0100230	WP_019281547.1	NZ_AEZB01000001.1:49530-50399	preprotein translocase subunit Tim44	Fe(+) at 25ºC	Fe(-) at 25ºC	OK	121.067	169.468	0.485206	0.865439	0.1714	0.341625	no	WP_019281547.1
VAR_RS0100235	WP_013856440.1	NZ_AEZB01000001.1:50457-51524	cysteine synthase	Fe(+) at 25ºC	Fe(-) at 25ºC	OK	72.2669	61.6717	-0.228726	-0.388977	0.5319	0.709991	no	WP_013856440.1
VAR_RS0100240	WP_017044403.1	NZ_AEZB01000001.1:51644-52105	transcriptional regulator	Fe(+) at 25ºC	Fe(-) at 25ºC	OK	18.3711	23.6883	0.366734	0.570214	0.4714	0.661635	no	WP_017044403.1
VAR_RS0100245	WP_017044404.1	NZ_AEZB01000001.1:52125-52985	acyl-CoA thioesterase II	Fe(+) at 25ºC	Fe(-) at 25ºC	OK	194.275	323.907	0.73748	1.35704	0.046	0.132366	no	WP_017044404.1
VAR_RS0100250	WP_019281548.1	NZ_AEZB01000001.1:53132-53563	hypothetical protein	Fe(+) at 25ºC	Fe(-) at 25ºC	OK	103.163	69.4332	-0.571224	-1.03138	0.15295	0.31564	no	WP_019281548.1
VAR_RS0100255	WP_019281549.1	NZ_AEZB01000001.1:53632-53934	O6-methylguanine-DNA methyltransferase	Fe(+) at 25ºC	Fe(-) at 25ºC	OK	32.837	49.6685	0.59701	1.12667	0.25235	0.442141	no	WP_019281549.1
VAR_RS0100260	WP_017044406.1	NZ_AEZB01000001.1:54004-54747	membrane protein	Fe(+) at 25ºC	Fe(-) at 25ºC	OK	442.84	157.905	-1.48773	-2.35843	0.0001	0.000914148	yes	WP_017044406.1
VAR_RS0100265	WP_019281550.1	NZ_AEZB01000001.1:54831-56897	diguanylate cyclase	Fe(+) at 25ºC	Fe(-) at 25ºC	OK	87.7924	63.5746	-0.465645	-0.794578	0.195	0.372933	no	WP_019281550.1
VAR_RS0100270	WP_019281551.1	NZ_AEZB01000001.1:57287-57910	endonuclease	Fe(+) at 25ºC	Fe(-) at 25ºC	OK	9.38558	30.2306	1.68749	2.53171	0.0033	0.0167757	yes	WP_019281551.1
VAR_RS0100275	WP_017049080.1	NZ_AEZB01000001.1:57913-59778	transposase	Fe(+) at 25ºC	Fe(-) at 25ºC	OK	3.7811	10.0408	1.409	1.66926	0.013	0.0500906	no	WP_017049080.1
VAR_RS0100280	WP_019281552.1	NZ_AEZB01000001.1:59744-60524	hypothetical protein	Fe(+) at 25ºC	Fe(-) at 25ºC	OK	3.17662	5.73169	0.851468	0.479269	0.5064	0.690078	no	WP_019281552.1
fliI	WP_013856312.1	NZ_AEZB01000002.1:100129-101451	ATP synthase	Fe(+) at 25ºC	Fe(-) at 25ºC	OK	24.8315	26.1419	0.0741894	0.0438965	0.93775	0.96823	no	WP_013856312.1
VAR_RS0100775	WP_019281596.1	NZ_AEZB01000002.1:101451-102254	flagellar assembly protein FliH	Fe(+) at 25ºC	Fe(-) at 25ºC	OK	258.29	207.851	-0.313438	-0.465931	0.4575	0.649221	no	WP_019281596.1
VAR_RS0100780	WP_013856310.1	NZ_AEZB01000002.1:102285-103334	flagellar motor switch protein FliG	Fe(+) at 25ºC	Fe(-) at 25ºC	OK	66.8289	40.7018	-0.71538	-0.615554	0.4017	0.599158	no	WP_013856310.1
VAR_RS0100785	WP_019281597.1	NZ_AEZB01000002.1:103327-105069	flagellar M-ring protein FliF	Fe(+) at 25ºC	Fe(-) at 25ºC	OK	142.205	74.3684	-0.935209	-1.25586	0.02255	0.076621	no	WP_019281597.1
VAR_RS0100790	WP_026028064.1	NZ_AEZB01000002.1:105084-105395	flagellar hook-basal body complex protein FliE	Fe(+) at 25ºC	Fe(-) at 25ºC	OK	1104.24	440.209	-1.3268	-3.61619	0.00035	0.00264032	yes	WP_026028064.1
VAR_RS0100795	WP_026028065.1	NZ_AEZB01000002.1:105480-106889	sigma-54-dependent Fis family transcriptional regulator	Fe(+) at 25ºC	Fe(-) at 25ºC	OK	82.0278	72.2388	-0.18334	-0.24363	0.6731	0.812892	no	WP_026028065.1
VAR_RS0100800	WP_013856306.1	NZ_AEZB01000002.1:106889-107947	sensor histidine kinase	Fe(+) at 25ºC	Fe(-) at 25ºC	OK	74.9664	38.7162	-0.953305	-0.8291	0.15565	0.319105	no	WP_013856306.1
VAR_RS0100805	WP_017045739.1	NZ_AEZB01000002.1:108077-109543	sigma-54-dependent Fis family transcriptional regulator	Fe(+) at 25ºC	Fe(-) at 25ºC	OK	98.6652	55.1108	-0.840206	-1.48909	0.0207	0.0720781	no	WP_017045739.1
VAR_RS0100810	WP_010318718.1	NZ_AEZB01000002.1:109792-110202	flagellar protein FliS	Fe(+) at 25ºC	Fe(-) at 25ºC	OK	9202.2	1267.04	-2.86052	-6.2525	5e-05	0.000490717	yes	WP_010318718.1
fliD	WP_019281598.1	NZ_AEZB01000002.1:110519-112519	flagellar cap protein FliD	Fe(+) at 25ºC	Fe(-) at 25ºC	OK	542.424	202.725	-1.4199	-2.35377	0.0002	0.0016464	yes	WP_019281598.1
VAR_RS0100825	WP_013856302.1	NZ_AEZB01000002.1:112542-112970	flagellar protein FlaG	Fe(+) at 25ºC	Fe(-) at 25ºC	OK	41456.6	15525.9	-1.41693	-2.88526	0.0021	0.0116331	yes	WP_013856302.1
VAR_RS0100830	WP_026028066.1	NZ_AEZB01000002.1:113045-114175	flagellin B	Fe(+) at 25ºC	Fe(-) at 25ºC	OK	10285.3	3051.42	-1.75304	-2.46853	0.0002	0.0016464	yes	WP_026028066.1
VAR_RS0100835	WP_019281599.1	NZ_AEZB01000002.1:114461-115594	flagellin	Fe(+) at 25ºC	Fe(-) at 25ºC	OK	4917.86	790.794	-2.63666	-4.30164	5e-05	0.000490717	yes	WP_019281599.1
VAR_RS0100840	WP_019281600.1	NZ_AEZB01000002.1:115838-116971	flagellin	Fe(+) at 25ºC	Fe(-) at 25ºC	OK	697.139	104.123	-2.74316	-4.43006	5e-05	0.000490717	yes	WP_019281600.1
VAR_RS0100845	WP_019281601.1	NZ_AEZB01000002.1:117097-117999	deferrochelatase/peroxidase YfeX	Fe(+) at 25ºC	Fe(-) at 25ºC	OK	137.449	86.4652	-0.668704	-1.22341	0.065	0.171633	no	WP_019281601.1
VAR_RS0100850	WP_043004018.1	NZ_AEZB01000002.1:118065-118529	membrane protein	Fe(+) at 25ºC	Fe(-) at 25ºC	OK	39.6353	43.8735	0.146563	0.257197	0.73825	0.857251	no	WP_043004018.1
VAR_RS19180	pseudo	NZ_AEZB01000002.1:118712-119054	hypothetical protein	Fe(+) at 25ºC	Fe(-) at 25ºC	OK	17.6407	42.3492	1.26343	2.12777	0.03815	0.114928	no	pseudo
VAR_RS0100315	WP_019281558.1	NZ_AEZB01000002.1:11882-12121	transcription factor	Fe(+) at 25ºC	Fe(-) at 25ºC	OK	4.59067	9.44108	1.04025	1.36987	0.2767	0.470394	no	WP_019281558.1
VAR_RS0100860	WP_019281603.1	NZ_AEZB01000002.1:119059-119412	hypothetical protein	Fe(+) at 25ºC	Fe(-) at 25ºC	OK	8.62526	5.53628	-0.63965	-0.774161	0.3697	0.567314	no	WP_019281603.1
VAR_RS0100865	WP_010318729.1	NZ_AEZB01000002.1:119434-119721	hypothetical protein	Fe(+) at 25ºC	Fe(-) at 25ºC	OK	3760.73	788.766	-2.25334	-6.07192	5e-05	0.000490717	yes	WP_010318729.1
VAR_RS0100870	WP_019281604.1	NZ_AEZB01000002.1:119924-120271	arsenate reductase	Fe(+) at 25ºC	Fe(-) at 25ºC	OK	10.8069	26.335	1.28503	1.9697	0.0337	0.104592	no	WP_019281604.1
VAR_RS0100875	WP_017045749.1	NZ_AEZB01000002.1:120288-121421	succinyl-diaminopimelate desuccinylase	Fe(+) at 25ºC	Fe(-) at 25ºC	OK	61.3218	182.184	1.57093	2.66949	5e-05	0.000490717	yes	WP_017045749.1
VAR_RS0100880	WP_019281605.1	NZ_AEZB01000002.1:121425-122108	peptidase M15	Fe(+) at 25ºC	Fe(-) at 25ºC	OK	53.9687	88.5828	0.714903	1.24027	0.0595	0.161072	no	WP_019281605.1
VAR_RS19185	WP_043004020.1	NZ_AEZB01000002.1:122110-122385	hypothetical protein	Fe(+) at 25ºC	Fe(-) at 25ºC	OK	244.399	344.342	0.494602	1.00157	0.35525	0.552224	no	WP_043004020.1
VAR_RS0100890	WP_019281607.1	NZ_AEZB01000002.1:122335-123354	outer membrane protein assembly factor BamC	Fe(+) at 25ºC	Fe(-) at 25ºC	OK	30.5214	51.5496	0.75614	0.732266	0.20835	0.389522	no	WP_019281607.1
VAR_RS0100320	WP_019281559.1	NZ_AEZB01000002.1:12241-14229	DNA topoisomerase III	Fe(+) at 25ºC	Fe(-) at 25ºC	OK	2.36456	4.22444	0.837186	0.640904	0.2601	0.451524	no	WP_019281559.1
VAR_RS0100325	WP_019281560.1	NZ_AEZB01000002.1:14226-14693	hypothetical protein	Fe(+) at 25ºC	Fe(-) at 25ºC	OK	5.08868	8.03156	0.658388	0.448146	0.68855	0.823334	no	WP_019281560.1
VAR_RS0100330	WP_019281561.1	NZ_AEZB01000002.1:14690-16159	hypothetical protein	Fe(+) at 25ºC	Fe(-) at 25ºC	OK	1.79125	2.25853	0.334413	0.195525	0.81715	0.902417	no	WP_019281561.1
VAR_RS0100335	WP_019281562.1	NZ_AEZB01000002.1:16156-16572	hypothetical protein	Fe(+) at 25ºC	Fe(-) at 25ºC	NOTEST	1.38832	0.636709	-1.12463	0	1	1	no	WP_019281562.1
VAR_RS0100895	WP_029388100.1	NZ_AEZB01000002.1:123406-124284	4-hydroxy-tetrahydrodipicolinate synthase	Fe(+) at 25ºC	Fe(-) at 25ºC	OK	71.5521	90.7845	0.343451	0.613436	0.35605	0.553098	no	WP_029388100.1
VAR_RS0100900	WP_019281609.1	NZ_AEZB01000002.1:124567-125109	glycine cleavage system protein R	Fe(+) at 25ºC	Fe(-) at 25ºC	OK	256.548	174.507	-0.555943	-1.13497	0.12385	0.272397	no	WP_019281609.1
VAR_RS19190	pseudo	NZ_AEZB01000002.1:125123-125473	bacterioferritin comigratory protein	Fe(+) at 25ºC	Fe(-) at 25ºC	OK	25.119	23.9747	-0.0672692	-0.110343	0.9028	0.948803	no	pseudo
VAR_RS0100910	pseudo	NZ_AEZB01000002.1:125547-125870	integrase	Fe(+) at 25ºC	Fe(-) at 25ºC	OK	155.803	248.569	0.673923	1.56253	0.1122	0.253103	no	pseudo
VAR_RS0100345	WP_019281564.1	NZ_AEZB01000002.1:17076-17711	hypothetical protein	Fe(+) at 25ºC	Fe(-) at 25ºC	OK	2.40956	7.9632	1.72458	1.86497	0.0249	0.0823861	no	WP_019281564.1
VAR_RS0100350	WP_019281565.1	NZ_AEZB01000002.1:17914-18333	hypothetical protein	Fe(+) at 25ºC	Fe(-) at 25ºC	NOTEST	0	0	0	0	1	1	no	WP_019281565.1
VAR_RS0100355	WP_019281566.1	NZ_AEZB01000002.1:18338-19651	hypothetical protein	Fe(+) at 25ºC	Fe(-) at 25ºC	NOTEST	0.0802002	0.7736	3.26991	0	1	1	no	WP_019281566.1
VAR_RS0100360	WP_019281553.1	NZ_AEZB01000002.1:193-906	metal-dependent hydrolase	Fe(+) at 25ºC	Fe(-) at 25ºC	OK	47.6558	97.3101	1.02994	1.44741	0.02115	0.0731704	no	WP_019281553.1
VAR_RS0100285	WP_019281567.1	NZ_AEZB01000002.1:19630-20052	hypothetical protein	Fe(+) at 25ºC	Fe(-) at 25ºC	OK	7.96844	28.1746	1.82203	2.38852	0.0016	0.00931953	yes	WP_019281567.1
VAR_RS0100365	WP_019281568.1	NZ_AEZB01000002.1:20137-20511	monothiol glutaredoxin_ Grx4 family	Fe(+) at 25ºC	Fe(-) at 25ºC	OK	172.273	341.768	0.988321	2.09861	0.0162	0.0596851	no	WP_019281568.1
VAR_RS0100370	WP_019281569.1	NZ_AEZB01000002.1:20713-21297	superoxide dismutase	Fe(+) at 25ºC	Fe(-) at 25ºC	OK	745.69	1049.66	0.493278	0.939551	0.1765	0.348538	no	WP_019281569.1
VAR_RS0100380	WP_029388091.1	NZ_AEZB01000002.1:21420-21923	queuosine biosynthesis protein QueD	Fe(+) at 25ºC	Fe(-) at 25ºC	OK	438.403	59.1764	-2.88916	-5.44905	5e-05	0.000490717	yes	WP_029388091.1
VAR_RS0100385	WP_029388092.1	NZ_AEZB01000002.1:22112-22783	short-chain dehydrogenase	Fe(+) at 25ºC	Fe(-) at 25ºC	OK	424.996	54.9722	-2.95067	-5.7111	5e-05	0.000490717	yes	WP_029388092.1
VAR_RS19145	pseudo	NZ_AEZB01000002.1:22817-23582	ABC transporter	Fe(+) at 25ºC	Fe(-) at 25ºC	OK	115.022	120.629	0.0686758	0.118014	0.85395	0.923998	no	pseudo
VAR_RS0100395	WP_019281572.1	NZ_AEZB01000002.1:23652-24869	c-type cytochrome biogenesis protein CcmI	Fe(+) at 25ºC	Fe(-) at 25ºC	OK	79.9815	58.8257	-0.443219	-0.472758	0.43385	0.628223	no	WP_019281572.1
VAR_RS0100400	WP_017042542.1	NZ_AEZB01000002.1:24869-25366	cystathionine gamma-synthase	Fe(+) at 25ºC	Fe(-) at 25ºC	OK	222.918	180.621	-0.303547	-0.390184	0.6181	0.775319	no	WP_017042542.1
VAR_RS0100405	WP_013856380.1	NZ_AEZB01000002.1:25366-25917	thiol:disulfide interchange protein	Fe(+) at 25ºC	Fe(-) at 25ºC	OK	74.3529	39.643	-0.907323	-0.468731	0.38955	0.586848	no	WP_013856380.1
VAR_RS0100410	WP_013856379.1	NZ_AEZB01000002.1:25918-27873	c-type cytochrome biogenesis protein CcmF	Fe(+) at 25ºC	Fe(-) at 25ºC	OK	17.6487	12.6293	-0.482785	-0.545595	0.3363	0.533099	no	WP_013856379.1
VAR_RS19150	pseudo	NZ_AEZB01000002.1:27870-28356	cytochrome C biogenesis protein CcmE	Fe(+) at 25ºC	Fe(-) at 25ºC	OK	45.6888	32.2128	-0.504206	-0.50759	0.52755	0.706211	no	pseudo
VAR_RS0100420	WP_013856377.1	NZ_AEZB01000002.1:28353-28559	heme exporter CcmD	Fe(+) at 25ºC	Fe(-) at 25ºC	OK	46.1425	43.004	-0.101624	-0.0405203	0.9415	0.970004	no	WP_013856377.1
VAR_RS0100425	WP_019281573.1	NZ_AEZB01000002.1:28562-29314	heme ABC transporter permease	Fe(+) at 25ºC	Fe(-) at 25ºC	OK	13.3043	10.595	-0.328509	-0.432343	0.50475	0.688636	no	WP_019281573.1
VAR_RS0100430	WP_013856375.1	NZ_AEZB01000002.1:29426-30094	heme exporter protein CcmB	Fe(+) at 25ºC	Fe(-) at 25ºC	OK	28.6914	26.0448	-0.139622	-0.138996	0.84005	0.91623	no	WP_013856375.1
VAR_RS0100435	WP_026027245.1	NZ_AEZB01000002.1:30091-30714	heme ABC exporter ATP-binding protein CcmA	Fe(+) at 25ºC	Fe(-) at 25ºC	OK	66.483	67.6948	0.0260596	0.0334432	0.9531	0.975657	no	WP_026027245.1
VAR_RS0100440	WP_013856373.1	NZ_AEZB01000002.1:30926-31450	DNA repair ATPase	Fe(+) at 25ºC	Fe(-) at 25ºC	OK	969.102	562.85	-0.783897	-1.04194	0.16365	0.33084	no	WP_013856373.1
VAR_RS0100445	WP_013856372.1	NZ_AEZB01000002.1:31426-31920	chemotaxis protein CheW	Fe(+) at 25ºC	Fe(-) at 25ºC	OK	1142.38	726.192	-0.653623	-0.729885	0.2253	0.410553	no	WP_013856372.1
VAR_RS0100450	WP_038170663.1	NZ_AEZB01000002.1:31961-32947	chemotaxis protein CheW	Fe(+) at 25ºC	Fe(-) at 25ºC	OK	2033.18	713.796	-1.51015	-2.44985	0.0002	0.0016464	yes	WP_038170663.1
VAR_RS0100455	WP_026027244.1	NZ_AEZB01000002.1:32940-33716	cobalamin biosynthesis protein CobQ	Fe(+) at 25ºC	Fe(-) at 25ºC	OK	256.73	108.131	-1.24747	-0.540079	0.3343	0.531216	no	WP_026027244.1
VAR_RS0100460	WP_017045237.1	NZ_AEZB01000002.1:33727-34842	chemotaxis response regulator protein-glutamate methylesterase	Fe(+) at 25ºC	Fe(-) at 25ºC	OK	701.776	308.252	-1.1869	-1.81404	0.0021	0.0116331	yes	WP_017045237.1
VAR_RS0100465	WP_019281574.1	NZ_AEZB01000002.1:34868-37162	chemotaxis protein CheA	Fe(+) at 25ºC	Fe(-) at 25ºC	OK	1079.22	388.021	-1.47578	-2.29987	0.0001	0.000914148	yes	WP_019281574.1
VAR_RS0100470	WP_017045236.1	NZ_AEZB01000002.1:37172-37888	protein phosphatase	Fe(+) at 25ºC	Fe(-) at 25ºC	OK	6726.19	2224.29	-1.59644	-2.77468	0.0002	0.0016464	yes	WP_017045236.1
VAR_RS0100475	WP_033197405.1	NZ_AEZB01000002.1:37946-38314	histidine kinase	Fe(+) at 25ºC	Fe(-) at 25ºC	OK	3960.36	682.6	-2.53652	-6.21062	5e-05	0.000490717	yes	WP_033197405.1
VAR_RS0100480	WP_010318887.1	NZ_AEZB01000002.1:38359-39093	RNA polymerase sigma factor FliA	Fe(+) at 25ºC	Fe(-) at 25ºC	OK	2318.56	493.279	-2.23275	-2.82227	0.00025	0.00198089	yes	WP_010318887.1
VAR_RS0100485	WP_010318888.1	NZ_AEZB01000002.1:39086-39973	cobyrinic acid a_c-diamide synthase	Fe(+) at 25ºC	Fe(-) at 25ºC	OK	1594.56	398.287	-2.00128	-1.97901	0.00075	0.00503221	yes	WP_010318888.1
VAR_RS0100490	WP_019281575.1	NZ_AEZB01000002.1:39987-41474	flagellar biosynthesis regulator FlhF	Fe(+) at 25ºC	Fe(-) at 25ºC	OK	1204.46	260.841	-2.20715	-3.62621	5e-05	0.000490717	yes	WP_019281575.1
VAR_RS19140	pseudo	NZ_AEZB01000002.1:4120-5332	ATP-dependent DNA helicase RecG	Fe(+) at 25ºC	Fe(-) at 25ºC	OK	5.79884	16.7674	1.53182	0.993655	0.1298	0.28088	no	pseudo
VAR_RS0100300	WP_019281555.1	NZ_AEZB01000002.1:5311-7938	histidinol-phosphatase	Fe(+) at 25ºC	Fe(-) at 25ºC	OK	1.33402	5.97409	2.16294	1.04253	0.1164	0.259972	no	WP_019281555.1
VAR_RS0100305	WP_019281556.1	NZ_AEZB01000002.1:7931-9394	hypothetical protein	Fe(+) at 25ºC	Fe(-) at 25ºC	OK	2.48119	14.3126	2.52818	1.28726	0.05895	0.159997	no	WP_019281556.1
VAR_RS0100310	WP_019281557.1	NZ_AEZB01000002.1:9391-11811	type I restriction-modification protein subunit M	Fe(+) at 25ºC	Fe(-) at 25ºC	OK	8.90605	25.8662	1.53821	1.61401	0.0076	0.032858	yes	WP_019281557.1
VAR_RS0100495	WP_013856364.1	NZ_AEZB01000002.1:41527-43620	flagellar biosynthesis protein FlhA	Fe(+) at 25ºC	Fe(-) at 25ºC	OK	80.239	45.1634	-0.829148	-1.33891	0.0197	0.0693809	no	WP_013856364.1
VAR_RS0100500	WP_017042529.1	NZ_AEZB01000002.1:43802-44266	phosphohistidine phosphatase SixA	Fe(+) at 25ºC	Fe(-) at 25ºC	OK	3480.22	960.556	-1.85724	-3.53564	5e-05	0.000490717	yes	WP_017042529.1
VAR_RS0100505	WP_019281576.1	NZ_AEZB01000002.1:44482-47259	peptidase M16	Fe(+) at 25ºC	Fe(-) at 25ºC	OK	149.433	108.874	-0.456839	-0.796912	0.2005	0.379328	no	WP_019281576.1
VAR_RS19155	pseudo	NZ_AEZB01000002.1:47286-47886	hypothetical protein	Fe(+) at 25ºC	Fe(-) at 25ºC	OK	98.4365	283.878	1.52801	3.1061	0.0002	0.0016464	yes	pseudo
VAR_RS0100515	WP_029388093.1	NZ_AEZB01000002.1:48092-49828	arginine--tRNA ligase	Fe(+) at 25ºC	Fe(-) at 25ºC	OK	349.554	453.688	0.376185	0.620025	0.29575	0.491485	no	WP_029388093.1
VAR_RS0100520	WP_013856359.1	NZ_AEZB01000002.1:49912-50340	hydrolase	Fe(+) at 25ºC	Fe(-) at 25ºC	OK	49.5178	35.6642	-0.473469	-0.756139	0.31265	0.508985	no	WP_013856359.1
VAR_RS19160	pseudo	NZ_AEZB01000002.1:50680-52951	iron transporter FeoB	Fe(+) at 25ºC	Fe(-) at 25ºC	OK	213.168	1255.92	2.55869	3.84735	5e-05	0.000490717	yes	pseudo
VAR_RS0100535	WP_013856356.1	NZ_AEZB01000002.1:52951-53178	iron transporter FeoA	Fe(+) at 25ºC	Fe(-) at 25ºC	OK	213.301	2443.98	3.51827	1.24996	0.0736	0.187735	no	WP_013856356.1
VAR_RS0100525	WP_010318896.1	NZ_AEZB01000002.1:50453-50683	iron transporter FeoC	Fe(+) at 25ºC	Fe(-) at 25ºC	OK	49.4515	163.003	1.72081	0.472871	0.75115	0.86432	no	WP_010318896.1
VAR_RS19165	pseudo	NZ_AEZB01000002.1:53949-57314	hypothetical protein	Fe(+) at 25ºC	Fe(-) at 25ºC	OK	61.6676	105.44	0.773841	1.32905	0.0299	0.0950101	no	pseudo
VAR_RS0100545	WP_017048516.1	NZ_AEZB01000002.1:57487-58365	zinc ABC transporter substrate-binding protein	Fe(+) at 25ºC	Fe(-) at 25ºC	OK	18.1667	22.4263	0.303902	0.485997	0.48275	0.670063	no	WP_017048516.1
znuC	WP_013856354.1	NZ_AEZB01000002.1:58450-59232	Mn2+/Zn2+ABC transporter ATP-binding protein	Fe(+) at 25ºC	Fe(-) at 25ºC	OK	6.55211	9.18109	0.486705	0.567157	0.39615	0.59346	no	WP_013856354.1
VAR_RS0100555	WP_013856353.1	NZ_AEZB01000002.1:59225-60004	zinc transporter	Fe(+) at 25ºC	Fe(-) at 25ºC	NOTEST	1.27266	1.13483	-0.165368	0	1	1	no	WP_013856353.1
VAR_RS0100560	WP_013856352.1	NZ_AEZB01000002.1:60082-60954	succinate--CoA ligase subunit alpha	Fe(+) at 25ºC	Fe(-) at 25ºC	OK	2255.01	1026.47	-1.13544	-1.65773	0.0183	0.065688	no	WP_013856352.1
sucC	pseudo	NZ_AEZB01000002.1:60954-62121	succinyl-CoA synthetase subunit beta	Fe(+) at 25ºC	Fe(-) at 25ºC	OK	366.86	117.443	-1.64327	-0.78373	0.14915	0.310245	no	pseudo
VAR_RS0100570	WP_019281578.1	NZ_AEZB01000002.1:62323-63531	dihydrolipoamide succinyltransferase	Fe(+) at 25ºC	Fe(-) at 25ºC	OK	973.329	392.709	-1.30947	-2.12412	0.00085	0.00556059	yes	WP_019281578.1
VAR_RS0100575	WP_019281579.1	NZ_AEZB01000002.1:63562-66372	2-oxoglutarate dehydrogenase subunit E1	Fe(+) at 25ºC	Fe(-) at 25ºC	OK	575.736	298.774	-0.946354	-1.4492	0.01445	0.0544744	no	WP_019281579.1
sdhB	WP_013856348.1	NZ_AEZB01000002.1:66462-67175	succinate dehydrogenase iron-sulfur subunit	Fe(+) at 25ºC	Fe(-) at 25ºC	OK	729.194	139.366	-2.38742	-4.23442	5e-05	0.000490717	yes	WP_013856348.1
sdhA	WP_013856347.1	NZ_AEZB01000002.1:67191-68957	succinate dehydrogenase flavoprotein subunit	Fe(+) at 25ºC	Fe(-) at 25ºC	OK	2750.45	616.498	-2.1575	-2.94033	5e-05	0.000490717	yes	WP_013856347.1
sdhD	WP_010318675.1	NZ_AEZB01000002.1:68958-69305	succinate dehydrogenase_ hydrophobic membrane anchor protein	Fe(+) at 25ºC	Fe(-) at 25ºC	OK	2088.62	241.811	-3.1106	-5.96067	5e-05	0.000490717	yes	WP_010318675.1
VAR_RS0100595	WP_019281580.1	NZ_AEZB01000002.1:69299-69691	succinate dehydrogenase cytochrome b556 large membrane subunit	Fe(+) at 25ºC	Fe(-) at 25ºC	OK	830.999	87.8792	-3.24125	-2.53074	5e-05	0.000490717	yes	WP_019281580.1
gltA	WP_019281581.1	NZ_AEZB01000002.1:70087-71376	citrate (Si)-synthase	Fe(+) at 25ºC	Fe(-) at 25ºC	OK	161.596	51.4874	-1.6501	-2.71662	5e-05	0.000490717	yes	WP_019281581.1
VAR_RS0100605	WP_019281582.1	NZ_AEZB01000002.1:71462-72217	Nif3-like dinuclear metal center hexameric protein	Fe(+) at 25ºC	Fe(-) at 25ºC	OK	44.1863	118.009	1.41722	2.53812	0.0003	0.002314	yes	WP_019281582.1
VAR_RS0100610	WP_019281583.1	NZ_AEZB01000002.1:72304-73062	hypothetical protein	Fe(+) at 25ºC	Fe(-) at 25ºC	OK	69.5576	43.0942	-0.690714	-1.16597	0.07495	0.190228	no	WP_019281583.1
VAR_RS0100615	WP_026028060.1	NZ_AEZB01000002.1:73131-74777	phosphoglucomutase_ alpha-D-glucose phosphate-specific	Fe(+) at 25ºC	Fe(-) at 25ºC	OK	211.125	146.361	-0.528563	-0.815952	0.14715	0.307153	no	WP_026028060.1
VAR_RS0100620	WP_010318681.1	NZ_AEZB01000002.1:74888-75433	replication initiation regulator SeqA	Fe(+) at 25ºC	Fe(-) at 25ºC	OK	749.821	902.421	0.267254	0.525016	0.47875	0.667121	no	WP_010318681.1
VAR_RS0100625	WP_019281584.1	NZ_AEZB01000002.1:75526-76296	acyl-CoA esterase	Fe(+) at 25ºC	Fe(-) at 25ºC	OK	84.5877	102.664	0.279409	0.497366	0.4641	0.655299	no	WP_019281584.1
VAR_RS0100630	WP_010318683.1	NZ_AEZB01000002.1:76405-76626	membrane protein	Fe(+) at 25ºC	Fe(-) at 25ºC	OK	256.975	297.452	0.211028	0.706717	0.6095	0.768538	no	WP_010318683.1
VAR_RS0100635	WP_013856340.1	NZ_AEZB01000002.1:76675-77208	flavodoxin	Fe(+) at 25ºC	Fe(-) at 25ºC	OK	454.829	486.159	0.0961032	0.195178	0.78905	0.88516	no	WP_013856340.1
VAR_RS0100640	WP_019281585.1	NZ_AEZB01000002.1:77279-77980	murein hydrolase effector protein LrgB	Fe(+) at 25ºC	Fe(-) at 25ºC	OK	35.5625	59.5927	0.744781	0.873029	0.15605	0.319424	no	WP_019281585.1
VAR_RS0100645	WP_050934198.1	NZ_AEZB01000002.1:77977-78351	CidA/LrgA family protein	Fe(+) at 25ºC	Fe(-) at 25ºC	OK	26.322	138.622	2.39682	1.6682	0.0169	0.0616564	no	WP_050934198.1
VAR_RS0100650	WP_029388096.1	NZ_AEZB01000002.1:78541-79425	LysR family transcriptional regulator	Fe(+) at 25ºC	Fe(-) at 25ºC	OK	10.2456	8.11865	-0.335695	-0.113156	0.8649	0.929695	no	WP_029388096.1
VAR_RS0100655	WP_010318688.1	NZ_AEZB01000002.1:79422-79940	DUF4442 domain-containing protein	Fe(+) at 25ºC	Fe(-) at 25ºC	OK	752.345	232.185	-1.69612	-2.50731	5e-05	0.000490717	yes	WP_010318688.1
fur	WP_029388097.1	NZ_AEZB01000002.1:80155-80604	transcriptional repressor	Fe(+) at 25ºC	Fe(-) at 25ºC	OK	885.939	1088.87	0.297553	0.673433	0.4089	0.605626	no	WP_029388097.1
VAR_RS0100665	WP_013856334.1	NZ_AEZB01000002.1:80720-81733	aspartate-semialdehyde dehydrogenase	Fe(+) at 25ºC	Fe(-) at 25ºC	OK	146.283	240.783	0.718967	0.964933	0.1677	0.336364	no	WP_013856334.1
VAR_RS0100670	WP_026028062.1	NZ_AEZB01000002.1:81717-82862	erythronate-4-phosphate dehydrogenase	Fe(+) at 25ºC	Fe(-) at 25ºC	OK	83.5532	189.458	1.18111	1.14683	0.03705	0.112341	no	WP_026028062.1
VAR_RS0100675	WP_013856332.1	NZ_AEZB01000002.1:83089-84300	beta-ketoacyl-[acyl-carrier-protein] synthase I	Fe(+) at 25ºC	Fe(-) at 25ºC	OK	174.349	404.546	1.21433	1.9692	0.001	0.00635519	yes	WP_013856332.1
mnmC	WP_019281588.1	NZ_AEZB01000002.1:84428-86455	bifunctional tRNA (5-methylaminomethyl-2-thiouridylate)-methyltransferase MnmD/FAD-dependent cmnm(5)s(2)U34 oxidoreductase MnmC	Fe(+) at 25ºC	Fe(-) at 25ºC	OK	7.45254	12.1082	0.700176	1.00258	0.09815	0.229829	no	WP_019281588.1
VAR_RS0100685	WP_026028358.1	NZ_AEZB01000002.1:86570-87094	FMN reductase	Fe(+) at 25ºC	Fe(-) at 25ºC	OK	125.243	206.094	0.718573	1.37568	0.04995	0.140943	no	WP_026028358.1
VAR_RS0100690	WP_013856329.1	NZ_AEZB01000002.1:87212-87475	hypothetical protein	Fe(+) at 25ºC	Fe(-) at 25ºC	OK	828.297	1288.45	0.637413	1.79028	0.07785	0.19516	no	WP_013856329.1
VAR_RS0100695	WP_019281589.1	NZ_AEZB01000002.1:87508-88038	hypothetical protein	Fe(+) at 25ºC	Fe(-) at 25ºC	OK	83.0905	132.916	0.677758	1.27946	0.08145	0.201307	no	WP_019281589.1
VAR_RS0100700	WP_029388098.1	NZ_AEZB01000002.1:88273-88896	membrane protein	Fe(+) at 25ºC	Fe(-) at 25ºC	OK	6.59582	3.47579	-0.92421	-0.963117	0.1672	0.335715	no	WP_029388098.1
VAR_RS0100705	WP_026028357.1	NZ_AEZB01000002.1:89063-90148	chorismate synthase	Fe(+) at 25ºC	Fe(-) at 25ºC	OK	202.159	328.964	0.702436	1.27635	0.05015	0.141355	no	WP_026028357.1
VAR_RS0100710	WP_013856325.1	NZ_AEZB01000002.1:90333-91265	ribosomal protein L3 N(5)-glutamine methyltransferase	Fe(+) at 25ºC	Fe(-) at 25ºC	OK	26.8573	33.5984	0.323079	0.508554	0.4412	0.634477	no	WP_013856325.1
VAR_RS0100715	WP_013856324.1	NZ_AEZB01000002.1:91329-91859	hypothetical protein	Fe(+) at 25ºC	Fe(-) at 25ºC	OK	35.9586	72.9177	1.01993	1.93304	0.0204	0.0712231	no	WP_013856324.1
VAR_RS0100720	WP_019281592.1	NZ_AEZB01000002.1:91916-93046	flagellar biosynthesis protein FlhB	Fe(+) at 25ºC	Fe(-) at 25ºC	OK	60.5545	55.6405	-0.122097	-0.21297	0.73945	0.858216	no	WP_019281592.1
VAR_RS0100290	WP_019281554.1	NZ_AEZB01000002.1:923-4015	restriction endonuclease	Fe(+) at 25ºC	Fe(-) at 25ºC	OK	5.79689	18.488	1.67323	2.39533	0.00015	0.00129169	yes	WP_019281554.1
VAR_RS0100725	WP_019281593.1	NZ_AEZB01000002.1:93056-93838	flagellar biosynthesis protein FliR	Fe(+) at 25ºC	Fe(-) at 25ºC	OK	9.54664	5.32014	-0.843528	-1.02302	0.129	0.279872	no	WP_019281593.1
VAR_RS0100730	WP_013856321.1	NZ_AEZB01000002.1:93847-94116	flagellar export apparatus protein FliQ	Fe(+) at 25ºC	Fe(-) at 25ºC	OK	9.20176	2.87071	-1.6805	-1.87767	0.10655	0.244494	no	WP_013856321.1
VAR_RS0100735	WP_029388099.1	NZ_AEZB01000002.1:94128-95030	flagellar biosynthetic protein FliP	Fe(+) at 25ºC	Fe(-) at 25ºC	OK	15.2696	9.64707	-0.662497	-0.59471	0.37905	0.57659	no	WP_029388099.1
VAR_RS0100740	WP_013856319.1	NZ_AEZB01000002.1:95017-95397	flagellar biosynthesis protein FliO	Fe(+) at 25ºC	Fe(-) at 25ºC	OK	92.3798	43.8123	-1.07624	-1.13558	0.05715	0.156165	no	WP_013856319.1
fliN	WP_010318705.1	NZ_AEZB01000002.1:95431-95841	flagellar motor switch protein FliN	Fe(+) at 25ºC	Fe(-) at 25ºC	OK	197.341	104.657	-0.915022	-2.06687	0.025	0.0826125	no	WP_010318705.1
VAR_RS0100750	WP_013856317.1	NZ_AEZB01000002.1:95859-96911	flagellar motor switch protein FliM	Fe(+) at 25ºC	Fe(-) at 25ºC	OK	173.746	71.1982	-1.28707	-2.38768	0.00075	0.00503221	yes	WP_013856317.1
fliL	pseudo	NZ_AEZB01000002.1:96919-97415	flagellar basal body-associated protein FliL	Fe(+) at 25ºC	Fe(-) at 25ºC	OK	725.779	238.571	-1.60511	-2.71123	0.0001	0.000914148	yes	pseudo
VAR_RS0100760	WP_019281595.1	NZ_AEZB01000002.1:97449-99500	flagellar hook-length control protein FliK	Fe(+) at 25ºC	Fe(-) at 25ºC	OK	204.717	147.252	-0.475346	-0.736957	0.20355	0.383401	no	WP_019281595.1
VAR_RS0100765	WP_010318709.1	NZ_AEZB01000002.1:99673-100125	flagellar protein FliJ	Fe(+) at 25ºC	Fe(-) at 25ºC	OK	48.6277	50.3309	0.0496658	0.0922798	0.9082	0.951993	no	WP_010318709.1
VAR_RS19195	pseudo	NZ_AEZB01000003.1:3160-4012	transposase	Fe(+) at 25ºC	Fe(-) at 25ºC	OK	5.04419	10.1804	1.0131	1.25605	0.1537	0.316564	no	pseudo
VAR_RS0100980	WP_019281623.1	NZ_AEZB01000003.1:10253-12310	exoribonuclease II	Fe(+) at 25ºC	Fe(-) at 25ºC	OK	25.5315	65.3032	1.35488	2.24294	0.00035	0.00264032	yes	WP_019281623.1
VAR_RS0100985	WP_029388104.1	NZ_AEZB01000003.1:12371-12721	hypothetical protein	Fe(+) at 25ºC	Fe(-) at 25ºC	OK	127.483	74.6845	-0.771428	-1.74338	0.07435	0.189141	no	WP_029388104.1
VAR_RS0100995	WP_026027798.1	NZ_AEZB01000003.1:12896-13717	phosphate ABC transporter substrate-binding protein	Fe(+) at 25ºC	Fe(-) at 25ºC	OK	26.8494	16.1472	-0.733605	-1.13372	0.11325	0.254785	no	WP_026027798.1
VAR_RS0101000	WP_019281625.1	NZ_AEZB01000003.1:13771-14448	MaoC family dehydratase	Fe(+) at 25ºC	Fe(-) at 25ºC	OK	2005.05	2175.78	0.117897	0.222183	0.76155	0.870022	no	WP_019281625.1
VAR_RS0101010	WP_013868537.1	NZ_AEZB01000003.1:15044-15586	histone acetyltransferase	Fe(+) at 25ºC	Fe(-) at 25ºC	OK	159.637	110.527	-0.530401	-1.00512	0.1654	0.333091	no	WP_013868537.1
VAR_RS0101015	WP_019281626.1	NZ_AEZB01000003.1:15761-16888	acyl-CoA desaturase	Fe(+) at 25ºC	Fe(-) at 25ºC	OK	37.5122	264.003	2.81513	4.87879	5e-05	0.000490717	yes	WP_019281626.1
VAR_RS19200	pseudo	NZ_AEZB01000003.1:1646-1897	DNA-binding protein	Fe(+) at 25ºC	Fe(-) at 25ºC	OK	7.35535	5.01071	-0.553778	-0.653354	0.58525	0.750988	no	pseudo
dcuC	WP_019281627.1	NZ_AEZB01000003.1:17186-18553	anaerobic C4-dicarboxylate transporter DcuC	Fe(+) at 25ºC	Fe(-) at 25ºC	OK	24.8361	9.70453	-1.35571	-1.79314	0.00185	0.0105011	yes	WP_019281627.1
VAR_RS19220	pseudo	NZ_AEZB01000003.1:18620-19235	nitrate/nitrite response regulator	Fe(+) at 25ºC	Fe(-) at 25ºC	OK	203.918	135.306	-0.591761	-1.19984	0.0974	0.228661	no	pseudo
VAR_RS0101030	WP_019281628.1	NZ_AEZB01000003.1:19240-20964	nitrate/nitrite two-component system sensor histidine kinase	Fe(+) at 25ºC	Fe(-) at 25ºC	OK	236.67	198.501	-0.253736	-0.450669	0.47195	0.662052	no	WP_019281628.1
VAR_RS0100935	WP_019281615.1	NZ_AEZB01000003.1:1978-2523	hypothetical protein	Fe(+) at 25ºC	Fe(-) at 25ºC	OK	13.2394	15.4169	0.219671	0.293616	0.7115	0.838893	no	WP_019281615.1
VAR_RS0101035	WP_017045373.1	NZ_AEZB01000003.1:21180-21674	ferredoxin-type protein NapF	Fe(+) at 25ºC	Fe(-) at 25ºC	OK	105.037	5.76839	-4.18658	-5.77252	5e-05	0.000490717	yes	WP_017045373.1
VAR_RS0101040	WP_013868531.1	NZ_AEZB01000003.1:21677-21982	nitrate reductase	Fe(+) at 25ºC	Fe(-) at 25ºC	OK	56.0577	2.30727	-4.60266	-1.26864	0.3866	0.584254	no	WP_013868531.1
VAR_RS0101045	WP_019281629.1	NZ_AEZB01000003.1:21979-24468	nitrate reductase catalytic subunit	Fe(+) at 25ºC	Fe(-) at 25ºC	OK	199.318	12.0301	-4.05036	-5.37181	5e-05	0.000490717	yes	WP_019281629.1
VAR_RS0101050	WP_013868529.1	NZ_AEZB01000003.1:24542-24997	nitrate reductase	Fe(+) at 25ºC	Fe(-) at 25ºC	OK	372.009	11.3901	-5.02949	-6.97751	5e-05	0.000490717	yes	WP_013868529.1
VAR_RS0101055	WP_019281630.1	NZ_AEZB01000003.1:25030-25608	cytochrome c	Fe(+) at 25ºC	Fe(-) at 25ºC	OK	426.203	15.6896	-4.76366	-7.49428	5e-05	0.000490717	yes	WP_019281630.1
VAR_RS0101065	WP_019281631.1	NZ_AEZB01000003.1:25857-26759	protein-export membrane protein SecF	Fe(+) at 25ºC	Fe(-) at 25ºC	OK	6.92504	30.9095	2.15815	2.68749	0.0001	0.000914148	yes	WP_019281631.1
VAR_RS19205	WP_019281616.1	NZ_AEZB01000003.1:2671-3033	hypothetical protein	Fe(+) at 25ºC	Fe(-) at 25ºC	OK	19.1328	16.5695	-0.207517	-0.299266	0.73765	0.856792	no	WP_019281616.1
secD	WP_019281632.1	NZ_AEZB01000003.1:26762-28600	preprotein translocase subunit SecD	Fe(+) at 25ºC	Fe(-) at 25ºC	OK	7.38396	29.381	1.99241	2.96392	5e-05	0.000490717	yes	WP_019281632.1
VAR_RS0101075	WP_019281633.1	NZ_AEZB01000003.1:28698-29201	hypothetical protein	Fe(+) at 25ºC	Fe(-) at 25ºC	OK	25.2295	40.6346	0.687597	1.04971	0.17805	0.350771	no	WP_019281633.1
VAR_RS0101080	WP_043004049.1	NZ_AEZB01000003.1:29295-29957	hypothetical protein	Fe(+) at 25ºC	Fe(-) at 25ºC	OK	87.4316	157.576	0.849823	1.56548	0.0233	0.078532	no	WP_043004049.1
VAR_RS0101085	WP_019281635.1	NZ_AEZB01000003.1:30317-30673	PTS sorbitol transporter subunit IIA	Fe(+) at 25ºC	Fe(-) at 25ºC	OK	33.5391	13.1201	-1.35407	-2.22104	0.0202	0.0707253	no	WP_019281635.1
VAR_RS0101090	WP_017045368.1	NZ_AEZB01000003.1:30680-31651	PTS sorbitol transporter subunit IIB	Fe(+) at 25ºC	Fe(-) at 25ºC	OK	104.038	27.2678	-1.93184	-2.98558	5e-05	0.000490717	yes	WP_017045368.1
srlA	WP_017045367.1	NZ_AEZB01000003.1:31648-32211	PTS sorbitol transporter subunit IIC	Fe(+) at 25ºC	Fe(-) at 25ºC	OK	18.0981	5.82928	-1.63445	-0.649455	0.26515	0.457823	no	WP_017045367.1
VAR_RS19210	pseudo	NZ_AEZB01000003.1:3159-4317	transposase	Fe(+) at 25ºC	Fe(-) at 25ºC	OK	10.6027	16.9786	0.679294	0.637049	0.31265	0.508985	no	pseudo
VAR_RS0100955	WP_019281617.1	NZ_AEZB01000003.1:4009-4317	transposase	Fe(+) at 25ºC	Fe(-) at 25ºC	OK	19.4224	50.1307	1.36797	0.858519	0.2402	0.428418	no	WP_019281617.1
srlR	WP_013868510.1	NZ_AEZB01000003.1:32404-33180	transcriptional regulator	Fe(+) at 25ºC	Fe(-) at 25ºC	OK	184.398	205.123	0.153665	0.296532	0.6673	0.809155	no	WP_013868510.1
VAR_RS0101105	WP_019281636.1	NZ_AEZB01000003.1:33263-33619	glucitol operon activator	Fe(+) at 25ºC	Fe(-) at 25ºC	OK	25.7469	47.241	0.875641	1.57023	0.0798	0.198637	no	WP_019281636.1
VAR_RS0101110	WP_013868508.1	NZ_AEZB01000003.1:33715-34494	sorbitol 6-phosphate dehydrogenase	Fe(+) at 25ºC	Fe(-) at 25ºC	OK	54.2472	35.9921	-0.591871	-0.944669	0.1296	0.280679	no	WP_013868508.1
VAR_RS0101115	WP_013868507.1	NZ_AEZB01000003.1:34553-34915	PTS sorbitol transporter subunit IIA	Fe(+) at 25ºC	Fe(-) at 25ºC	OK	19.0185	8.8808	-1.09864	-1.4904	0.09535	0.225339	no	WP_013868507.1
VAR_RS0101120	WP_019281637.1	NZ_AEZB01000003.1:34926-35918	PTS sorbitol transporter subunit IIB	Fe(+) at 25ºC	Fe(-) at 25ºC	OK	32.4086	16.1795	-1.00221	-1.36587	0.0241	0.0804384	no	WP_019281637.1
srlA	WP_038148604.1	NZ_AEZB01000003.1:35932-36480	PTS glucitol/sorbitol transporter subunit IIC	Fe(+) at 25ºC	Fe(-) at 25ºC	OK	29.4397	8.52859	-1.78738	-2.35868	0.0017	0.00979301	yes	WP_038148604.1
VAR_RS0101135	WP_029388105.1	NZ_AEZB01000003.1:37155-37499	transcriptional regulator	Fe(+) at 25ºC	Fe(-) at 25ºC	OK	3.39585	8.03884	1.24322	1.35932	0.15225	0.314941	no	WP_029388105.1
VAR_RS19225	pseudo	NZ_AEZB01000003.1:37500-38233	hypothetical protein	Fe(+) at 25ºC	Fe(-) at 25ºC	OK	1.78736	0.488981	-1.86998	-0.738745	0.43485	0.629047	no	pseudo
VAR_RS0101145	WP_019281640.1	NZ_AEZB01000003.1:38233-38958	hypothetical protein	Fe(+) at 25ºC	Fe(-) at 25ºC	OK	5.61679	3.62015	-0.633697	-0.552142	0.41205	0.60844	no	WP_019281640.1
VAR_RS0101150	WP_019281641.1	NZ_AEZB01000003.1:38955-39680	hypothetical protein	Fe(+) at 25ºC	Fe(-) at 25ºC	NOTEST	0.317149	0.688409	1.11811	0	1	1	no	WP_019281641.1
VAR_RS0101155	WP_020699786.1	NZ_AEZB01000003.1:39677-40363	hypothetical protein	Fe(+) at 25ºC	Fe(-) at 25ºC	NOTEST	0.145033	0.209819	0.532766	0	1	1	no	WP_020699786.1
VAR_RS0101160	WP_019281643.1	NZ_AEZB01000003.1:40402-41118	hypothetical protein	Fe(+) at 25ºC	Fe(-) at 25ºC	NOTEST	0.0804911	0.298797	1.89226	0	1	1	no	WP_019281643.1
VAR_RS0101165	WP_019281644.1	NZ_AEZB01000003.1:41118-41819	hypothetical protein	Fe(+) at 25ºC	Fe(-) at 25ºC	OK	1.60172	0.940946	-0.767441	-0.441739	0.61065	0.769571	no	WP_019281644.1
VAR_RS0100960	WP_019281619.1	NZ_AEZB01000003.1:4712-5668	transposase	Fe(+) at 25ºC	Fe(-) at 25ºC	NOTEST	0.833772	1.47584	0.823812	0	1	1	no	WP_019281619.1
VAR_RS0100920	WP_019281612.1	NZ_AEZB01000003.1:481-759	hypothetical protein	Fe(+) at 25ºC	Fe(-) at 25ºC	OK	6.151	8.89809	0.532674	0.738166	0.52095	0.700557	no	WP_019281612.1
VAR_RS19215	pseudo	NZ_AEZB01000003.1:5945-6740	integrase	Fe(+) at 25ºC	Fe(-) at 25ºC	OK	1.58643	1.49829	-0.0824634	-0.0630275	0.9193	0.958732	no	pseudo
VAR_RS0100970	WP_019281621.1	NZ_AEZB01000003.1:7264-7539	hypothetical protein	Fe(+) at 25ºC	Fe(-) at 25ºC	NOTEST	1.57242	0.3918	-2.0048	0	1	1	no	WP_019281621.1
VAR_RS0100975	WP_019281622.1	NZ_AEZB01000003.1:7920-9932	RNA helicase	Fe(+) at 25ºC	Fe(-) at 25ºC	OK	54.5637	55.3834	0.0215117	0.0363397	0.95	0.973817	no	WP_019281622.1
VAR_RS0100925	WP_019281613.1	NZ_AEZB01000003.1:807-1631	transposase	Fe(+) at 25ºC	Fe(-) at 25ºC	OK	12.0824	26.4512	1.13043	1.58611	0.01985	0.0697917	no	WP_019281613.1
VAR_RS0101175	WP_019281646.1	NZ_AEZB01000004.1:145-490	hypothetical protein	Fe(+) at 25ºC	Fe(-) at 25ºC	OK	10.5679	10.2564	-0.0431693	-0.0569935	0.95165	0.974841	no	WP_019281646.1
VAR_RS0101180	WP_019281647.1	NZ_AEZB01000005.1:1-1318	hypothetical protein	Fe(+) at 25ºC	Fe(-) at 25ºC	OK	6.49977	12.3209	0.922643	1.03373	0.12725	0.277253	no	WP_019281647.1
VAR_RS0101185	WP_019281648.1	NZ_AEZB01000005.1:1311-2168	hypothetical protein	Fe(+) at 25ºC	Fe(-) at 25ºC	OK	8.06338	9.11744	0.177244	0.133134	0.82965	0.909981	no	WP_019281648.1
VAR_RS0101230	pseudo	NZ_AEZB01000005.1:16112-18069	hypothetical protein	Fe(+) at 25ºC	Fe(-) at 25ºC	NOTEST	0.519658	0.765467	0.558776	0	1	1	no	pseudo
VAR_RS19230	WP_043004060.1	NZ_AEZB01000005.1:2169-3539	ATPase	Fe(+) at 25ºC	Fe(-) at 25ºC	OK	7.56843	7.50734	-0.0116925	-0.0144966	0.97985	0.989588	no	WP_043004060.1
VAR_RS0101195	WP_019281650.1	NZ_AEZB01000005.1:4577-4744	hypothetical protein	Fe(+) at 25ºC	Fe(-) at 25ºC	NOTEST	2.90206	0	-inf	0	1	1	no	WP_019281650.1
VAR_RS0101200	WP_019281651.1	NZ_AEZB01000005.1:4812-5435	hypothetical protein	Fe(+) at 25ºC	Fe(-) at 25ºC	OK	12.9455	13.6636	0.0778883	0.0771821	0.9114	0.953772	no	WP_019281651.1
VAR_RS19235	pseudo	NZ_AEZB01000005.1:5435-6545	metallo-beta-lactamase	Fe(+) at 25ºC	Fe(-) at 25ºC	OK	6.26945	5.34633	-0.22979	-0.177621	0.7819	0.881248	no	pseudo
VAR_RS19240	pseudo	NZ_AEZB01000005.1:6691-7348	amino acid adenylation	Fe(+) at 25ºC	Fe(-) at 25ºC	OK	2.80543	1.1073	-1.34118	-1.02899	0.1586	0.323285	no	pseudo
VAR_RS0101215	WP_019281653.1	NZ_AEZB01000005.1:7418-8311	hypothetical protein	Fe(+) at 25ºC	Fe(-) at 25ºC	OK	23.8212	16.5751	-0.523235	-0.748031	0.27795	0.472059	no	WP_019281653.1
VAR_RS0101220	WP_019281654.1	NZ_AEZB01000005.1:8487-9755	hypothetical protein	Fe(+) at 25ºC	Fe(-) at 25ºC	OK	17.7168	8.92405	-0.98935	-1.2516	0.04985	0.140717	no	WP_019281654.1
VAR_RS0101225	WP_019281655.1	NZ_AEZB01000005.1:9782-16111	hypothetical protein	Fe(+) at 25ºC	Fe(-) at 25ºC	OK	8.33469	12.6703	0.604248	0.882723	0.14275	0.300365	no	WP_019281655.1
VAR_RS0101235	WP_019281657.1	NZ_AEZB01000006.1:48-503	hypothetical protein	Fe(+) at 25ºC	Fe(-) at 25ºC	OK	368.274	665.419	0.853484	1.69557	0.04355	0.127169	no	WP_019281657.1
VAR_RS19245	pseudo	NZ_AEZB01000006.1:713-1098	transposase	Fe(+) at 25ºC	Fe(-) at 25ºC	OK	14.6023	37.5942	1.36431	2.10325	0.01925	0.0682207	no	pseudo
VAR_RS0101250	WP_050934199.1	NZ_AEZB01000007.1:1003-2625	nitric oxide reductase transcription regulator	Fe(+) at 25ºC	Fe(-) at 25ºC	OK	20.1256	49.289	1.29223	2.09543	0.001	0.00635519	yes	WP_050934199.1
VAR_RS19255	pseudo	NZ_AEZB01000007.1:11021-11645	endonuclease	Fe(+) at 25ºC	Fe(-) at 25ºC	OK	0.571685	3.27888	2.51991	1.03783	0.23595	0.423508	no	pseudo
VAR_RS0101310	WP_019281668.1	NZ_AEZB01000007.1:11642-13516	integrase	Fe(+) at 25ºC	Fe(-) at 25ºC	OK	1.43676	2.6073	0.859732	0.789092	0.25855	0.449467	no	WP_019281668.1
VAR_RS19260	pseudo	NZ_AEZB01000007.1:13513-14467	transposase	Fe(+) at 25ºC	Fe(-) at 25ºC	NOTEST	0.32796	0.289016	-0.182371	0	1	1	no	pseudo
VAR_RS19265	pseudo	NZ_AEZB01000007.1:15196-15774	hypothetical protein	Fe(+) at 25ºC	Fe(-) at 25ºC	OK	32.5074	68.1723	1.06842	1.81254	0.0173	0.0628202	no	pseudo
VAR_RS19250	pseudo	NZ_AEZB01000007.1:25-902	mechanosensitive ion channel protein MscS	Fe(+) at 25ºC	Fe(-) at 25ºC	OK	101.819	56.3486	-0.853555	-1.59439	0.0214	0.0737307	no	pseudo
VAR_RS0101255	WP_019281659.1	NZ_AEZB01000007.1:2788-3975	flavohemoprotein	Fe(+) at 25ºC	Fe(-) at 25ºC	OK	5.27884	63.4002	3.58619	4.7948	5e-05	0.000490717	yes	WP_019281659.1
VAR_RS0101260	WP_019281660.1	NZ_AEZB01000007.1:4166-4711	cellulose synthase operon C protein	Fe(+) at 25ºC	Fe(-) at 25ºC	OK	28.5709	15.6725	-0.86631	-1.32534	0.08195	0.202019	no	WP_019281660.1
VAR_RS0101265	WP_010318975.1	NZ_AEZB01000007.1:4783-4992	cold-shock protein	Fe(+) at 25ºC	Fe(-) at 25ºC	OK	2128.01	1874.78	-0.18279	-0.728228	0.62545	0.780098	no	WP_010318975.1
VAR_RS0101275	WP_029388108.1	NZ_AEZB01000007.1:5787-6149	NADH:ubiquinone oxidoreductase	Fe(+) at 25ºC	Fe(-) at 25ºC	OK	434.285	692.438	0.673042	1.55132	0.05695	0.155761	no	WP_029388108.1
VAR_RS0101280	WP_017046015.1	NZ_AEZB01000007.1:6359-6598	membrane protein	Fe(+) at 25ºC	Fe(-) at 25ºC	OK	10.5558	8.70177	-0.278659	-0.386184	0.75125	0.864388	no	WP_017046015.1
VAR_RS0101285	WP_019281663.1	NZ_AEZB01000007.1:6763-7767	chemotaxis protein CheC	Fe(+) at 25ºC	Fe(-) at 25ºC	OK	601.624	314.004	-0.938079	-1.74041	0.0104	0.0421926	yes	WP_019281663.1
VAR_RS0101290	WP_019281664.1	NZ_AEZB01000007.1:7770-8210	diguanylate cyclase	Fe(+) at 25ºC	Fe(-) at 25ºC	OK	31.0442	18.034	-0.783602	-1.18572	0.13025	0.281592	no	WP_019281664.1
VAR_RS0101295	WP_019281665.1	NZ_AEZB01000007.1:8286-9287	lactate dehydrogenase	Fe(+) at 25ºC	Fe(-) at 25ºC	OK	101.532	830.824	3.03261	5.33247	5e-05	0.000490717	yes	WP_019281665.1
VAR_RS0101300	WP_019281666.1	NZ_AEZB01000007.1:9855-10898	guanosine monophosphate reductase	Fe(+) at 25ºC	Fe(-) at 25ºC	OK	28.1248	46.3203	0.719801	1.07717	0.072	0.18478	no	WP_019281666.1
VAR_RS0101330	WP_010318351.1	NZ_AEZB01000114.1:19221-19718	hypothetical protein	Fe(+) at 25ºC	Fe(-) at 25ºC	OK	80.3795	44.8884	-0.840485	-1.3465	0.03785	0.114254	no	WP_010318351.1
VAR_RS0101335	WP_019281674.1	NZ_AEZB01000008.1:1610-2191	hypothetical protein	Fe(+) at 25ºC	Fe(-) at 25ºC	OK	1.84602	1.29411	-0.512459	-0.363767	0.6444	0.793475	no	WP_019281674.1
VAR_RS0101345	WP_019281676.1	NZ_AEZB01000008.1:2692-3012	transposase	Fe(+) at 25ºC	Fe(-) at 25ºC	NOTEST	0	0	0	0	1	1	no	WP_019281676.1
VAR_RS19270	pseudo	NZ_AEZB01000008.1:3009-3361	transposase	Fe(+) at 25ºC	Fe(-) at 25ºC	NOTEST	0	0	0	0	1	1	no	pseudo
VAR_RS19275	WP_050928076.1	NZ_AEZB01000009.1:11381-12118	type IV secretion protein DotU	Fe(+) at 25ºC	Fe(-) at 25ºC	OK	55.282	262.42	2.247	3.80954	5e-05	0.000490717	yes	WP_050928076.1
VAR_RS0101395	WP_017044997.1	NZ_AEZB01000009.1:12156-13490	type VI secretion system-associated protein	Fe(+) at 25ºC	Fe(-) at 25ºC	OK	17.8958	77.1511	2.10806	3.32085	5e-05	0.000490717	yes	WP_017044997.1
VAR_RS0101400	WP_019281682.1	NZ_AEZB01000009.1:13495-13846	type VI secretion lipoprotein	Fe(+) at 25ºC	Fe(-) at 25ºC	OK	152.144	551.612	1.85821	4.36734	5e-05	0.000490717	yes	WP_019281682.1
VAR_RS0101360	WP_017045001.1	NZ_AEZB01000009.1:1548-5093	type VI secretion protein IcmF	Fe(+) at 25ºC	Fe(-) at 25ºC	OK	40.6847	124.476	1.61331	2.60754	5e-05	0.000490717	yes	WP_017045001.1
VAR_RS0101355	WP_019281677.1	NZ_AEZB01000009.1:195-1490	type VI secretion protein	Fe(+) at 25ºC	Fe(-) at 25ºC	OK	27.7933	73.3933	1.40091	2.28056	0.0003	0.002314	yes	WP_019281677.1
VAR_RS0101365	WP_019281678.1	NZ_AEZB01000009.1:5111-6508	type VI secretion-associated protein	Fe(+) at 25ºC	Fe(-) at 25ºC	OK	98.3314	347.132	1.81976	2.97371	5e-05	0.000490717	yes	WP_019281678.1
VAR_RS0101370	WP_019281679.1	NZ_AEZB01000009.1:6518-7177	type VI secretion protein	Fe(+) at 25ºC	Fe(-) at 25ºC	OK	13.6323	34.1923	1.32664	0.604515	0.3981	0.595443	no	WP_019281679.1
VAR_RS0101375	WP_029388109.1	NZ_AEZB01000009.1:7174-8736	sigma-54-dependent Fis family transcriptional regulator	Fe(+) at 25ºC	Fe(-) at 25ºC	OK	67.254	188.39	1.48603	2.19482	0.00025	0.00198089	yes	WP_029388109.1
VAR_RS0101380	WP_029388110.1	NZ_AEZB01000009.1:8739-11357	ClpV1 family T6SS ATPase	Fe(+) at 25ºC	Fe(-) at 25ºC	OK	48.4923	222.433	2.19754	3.58793	5e-05	0.000490717	yes	WP_029388110.1
VAR_RS0101455	WP_013857929.1	NZ_AEZB01000010.1:10374-11354	protease modulator HflC	Fe(+) at 25ºC	Fe(-) at 25ºC	OK	688.403	418.015	-0.719697	-1.29077	0.04815	0.13712	no	WP_013857929.1
VAR_RS0101460	WP_017045795.1	NZ_AEZB01000010.1:11426-11614	hypothetical protein	Fe(+) at 25ºC	Fe(-) at 25ºC	OK	4.51521	2.06141	-1.13116	-1.09384	0.44945	0.642457	no	WP_017045795.1
VAR_RS0101465	WP_010318937.1	NZ_AEZB01000010.1:11679-11906	lysis protein	Fe(+) at 25ºC	Fe(-) at 25ºC	OK	56.3633	32.1847	-0.808382	-1.97423	0.1706	0.340517	no	WP_010318937.1
VAR_RS0101470	WP_029388113.1	NZ_AEZB01000010.1:11909-12889	lipoprotein	Fe(+) at 25ºC	Fe(-) at 25ºC	OK	81.9585	34.1163	-1.26443	-2.03812	0.0013	0.00789504	yes	WP_029388113.1
VAR_RS0101475	WP_010318935.1	NZ_AEZB01000010.1:13029-13817	peptidyl-prolyl cis-trans isomerase	Fe(+) at 25ºC	Fe(-) at 25ºC	OK	227.217	238.877	0.0721988	0.138499	0.8425	0.917632	no	WP_010318935.1
VAR_RS0101480	WP_013857924.1	NZ_AEZB01000010.1:14003-14722	hypothetical protein	Fe(+) at 25ºC	Fe(-) at 25ºC	OK	247.659	203.488	-0.283409	-0.460315	0.47405	0.663797	no	WP_013857924.1
VAR_RS0101485	WP_010318933.1	NZ_AEZB01000010.1:14716-15120	sulfurtransferase	Fe(+) at 25ºC	Fe(-) at 25ºC	OK	85.7	97.638	0.188147	0.107111	0.8493	0.921395	no	WP_010318933.1
VAR_RS19280	WP_050934201.1	NZ_AEZB01000010.1:15181-15474	sulfur relay protein TusC	Fe(+) at 25ºC	Fe(-) at 25ºC	OK	10.3522	22.0617	1.0916	1.54391	0.12725	0.277253	no	WP_050934201.1
VAR_RS0101495	WP_013857922.1	NZ_AEZB01000010.1:15484-15759	hypothetical protein	Fe(+) at 25ºC	Fe(-) at 25ºC	OK	13.3224	9.71818	-0.455093	-0.614648	0.5573	0.731351	no	WP_013857922.1
VAR_RS0101500	WP_010318930.1	NZ_AEZB01000010.1:15942-16316	30S ribosomal protein S12	Fe(+) at 25ºC	Fe(-) at 25ºC	OK	6445.72	803.686	-3.00364	-6.68382	5e-05	0.000490717	yes	WP_010318930.1
VAR_RS0101505	WP_013857921.1	NZ_AEZB01000010.1:16413-16883	30S ribosomal protein S7	Fe(+) at 25ºC	Fe(-) at 25ºC	OK	2476.58	403.84	-2.61649	-4.6632	5e-05	0.000490717	yes	WP_013857921.1
fusA	WP_010318928.1	NZ_AEZB01000010.1:16959-19055	elongation factor G	Fe(+) at 25ºC	Fe(-) at 25ºC	OK	938.22	699.306	-0.424001	-0.647025	0.2731	0.466167	no	WP_010318928.1
VAR_RS0101420	WP_019281683.1	NZ_AEZB01000010.1:2226-2690	tRNA threonylcarbamoyladenosine biosynthesis protein TsaE	Fe(+) at 25ºC	Fe(-) at 25ºC	OK	82.2267	55.8894	-0.557033	-0.717308	0.3261	0.522789	no	WP_019281683.1
VAR_RS0101425	WP_019281684.1	NZ_AEZB01000010.1:2684-4405	N-acetylmuramoyl-L-alanine amidase	Fe(+) at 25ºC	Fe(-) at 25ºC	OK	13.5214	17.3238	0.35751	0.372532	0.5257	0.704636	no	WP_019281684.1
VAR_RS0101430	WP_043004069.1	NZ_AEZB01000010.1:4414-6390	DNA mismatch repair protein MutL	Fe(+) at 25ºC	Fe(-) at 25ºC	OK	15.6297	23.6011	0.594563	0.947165	0.12765	0.278009	no	WP_043004069.1
VAR_RS0101435	WP_019281686.1	NZ_AEZB01000010.1:6403-7353	tRNA (adenosine(37)-N6)-dimethylallyltransferase MiaA	Fe(+) at 25ºC	Fe(-) at 25ºC	OK	124.936	248.875	0.99423	1.81783	0.00635	0.0283798	yes	WP_019281686.1
VAR_RS0101440	WP_013857931.1	NZ_AEZB01000010.1:7535-7801	RNA-binding protein Hfq	Fe(+) at 25ºC	Fe(-) at 25ºC	OK	640.237	814.277	0.346914	0.922888	0.36935	0.567068	no	WP_013857931.1
VAR_RS0101445	WP_010318941.1	NZ_AEZB01000010.1:7843-9132	GTPase HflX	Fe(+) at 25ºC	Fe(-) at 25ºC	OK	180.114	195.148	0.115657	0.205179	0.7442	0.860923	no	WP_010318941.1
VAR_RS0101415	WP_029388111.1	NZ_AEZB01000010.1:875-2005	epoxyqueuosine reductase	Fe(+) at 25ºC	Fe(-) at 25ºC	OK	43.4068	33.4997	-0.373775	-0.610977	0.32705	0.523911	no	WP_029388111.1
VAR_RS0101450	WP_013857930.1	NZ_AEZB01000010.1:9178-10371	protease modulator HflK	Fe(+) at 25ºC	Fe(-) at 25ºC	OK	839.654	654.611	-0.359158	-0.609197	0.33825	0.535177	no	WP_013857930.1
atpC	WP_019281692.1	NZ_AEZB01000011.1:10158-10604	F0F1 ATP synthase subunit epsilon	Fe(+) at 25ºC	Fe(-) at 25ºC	OK	1261.19	579.739	-1.12131	-2.22643	0.00195	0.0109499	yes	WP_019281692.1
VAR_RS0101560	WP_010319968.1	NZ_AEZB01000011.1:10623-12026	ATP synthase subunit beta	Fe(+) at 25ºC	Fe(-) at 25ºC	OK	2395.59	1281.65	-0.902375	-1.3097	0.0291	0.0931609	no	WP_010319968.1
VAR_RS0101565	WP_013855594.1	NZ_AEZB01000011.1:12061-12927	F0F1 ATP synthase subunit gamma	Fe(+) at 25ºC	Fe(-) at 25ºC	OK	2277.2	1380.82	-0.721739	-1.31376	0.0553	0.152222	no	WP_013855594.1
VAR_RS0101570	WP_026027662.1	NZ_AEZB01000011.1:12991-14532	ATP synthase subunit alpha	Fe(+) at 25ºC	Fe(-) at 25ºC	OK	1168.43	672.203	-0.797608	-1.23403	0.03225	0.101051	no	WP_026027662.1
VAR_RS0101575	WP_013855592.1	NZ_AEZB01000011.1:14546-15079	F0F1 ATP synthase subunit delta	Fe(+) at 25ºC	Fe(-) at 25ºC	OK	2630.33	1966.89	-0.419325	-0.854914	0.2493	0.438595	no	WP_013855592.1
VAR_RS0101580	WP_013855591.1	NZ_AEZB01000011.1:15095-15565	F0F1 ATP synthase subunit B	Fe(+) at 25ºC	Fe(-) at 25ºC	OK	1237.76	741.807	-0.738615	-1.56757	0.0362	0.110339	no	WP_013855591.1
VAR_RS0101585	WP_002540812.1	NZ_AEZB01000011.1:15642-15896	ATP synthase subunit C	Fe(+) at 25ºC	Fe(-) at 25ºC	OK	589.686	216.298	-1.44693	-3.91284	0.0003	0.002314	yes	WP_002540812.1
VAR_RS0101590	WP_013855589.1	NZ_AEZB01000011.1:15954-16784	F0F1 ATP synthase subunit A	Fe(+) at 25ºC	Fe(-) at 25ºC	OK	451.7	138.079	-1.70987	-3.08457	5e-05	0.000490717	yes	WP_013855589.1
VAR_RS0101595	WP_013855588.1	NZ_AEZB01000011.1:16793-17182	F0F1 ATP synthase subunit I	Fe(+) at 25ºC	Fe(-) at 25ºC	OK	1275.68	532.128	-1.26143	-2.56659	0.00055	0.0039003	yes	WP_013855588.1
VAR_RS0101600	WP_017044113.1	NZ_AEZB01000011.1:17371-18252	chromosome partitioning protein ParB	Fe(+) at 25ºC	Fe(-) at 25ºC	OK	553.878	461.889	-0.262022	-0.497892	0.45995	0.651329	no	WP_017044113.1
VAR_RS0101605	WP_013855586.1	NZ_AEZB01000011.1:18277-19050	cobyric acid synthase CobQ	Fe(+) at 25ºC	Fe(-) at 25ºC	OK	258.316	290.954	0.171657	0.334961	0.62415	0.779173	no	WP_013855586.1
VAR_RS0101610	WP_010319958.1	NZ_AEZB01000011.1:19065-19697	16S rRNA methyltransferase G	Fe(+) at 25ºC	Fe(-) at 25ºC	OK	222.902	257.397	0.207587	0.290903	0.67695	0.815425	no	WP_010319958.1
gidA	WP_019281693.1	NZ_AEZB01000011.1:19694-21592	tRNA uridine(34) 5-carboxymethylaminomethyl synthesis enzyme MnmG	Fe(+) at 25ºC	Fe(-) at 25ºC	OK	69.5186	61.8699	-0.168162	-0.187365	0.74995	0.863794	no	WP_019281693.1
VAR_RS0101525	WP_017044107.1	NZ_AEZB01000011.1:2076-2699	YigZ family protein	Fe(+) at 25ºC	Fe(-) at 25ºC	OK	24.1768	12.9081	-0.905346	-1.29248	0.06355	0.169041	no	WP_017044107.1
VAR_RS0101620	WP_017044116.1	NZ_AEZB01000011.1:22074-22508	FMN-binding protein MioC	Fe(+) at 25ºC	Fe(-) at 25ºC	OK	99.2662	229.949	1.21194	2.35026	0.00225	0.0122852	yes	WP_017044116.1
trmE	WP_029388114.1	NZ_AEZB01000011.1:22552-23913	tRNA uridine(34) 5-carboxymethylaminomethyl synthesis GTPase MnmE	Fe(+) at 25ºC	Fe(-) at 25ºC	OK	33.4691	82.6719	1.30457	2.24658	0.00055	0.0039003	yes	WP_029388114.1
VAR_RS0101630	WP_017046370.1	NZ_AEZB01000011.1:24025-25647	membrane protein insertase YidC	Fe(+) at 25ºC	Fe(-) at 25ºC	OK	58.8857	36.5835	-0.686725	-1.11306	0.0627	0.167376	no	WP_017046370.1
VAR_RS0101640	WP_013855581.1	NZ_AEZB01000011.1:25877-26200	ribonuclease P protein component	Fe(+) at 25ºC	Fe(-) at 25ºC	OK	9.40852	5.92127	-0.668061	-0.837341	0.37515	0.572633	no	WP_013855581.1
rpmH	WP_010319951.1	NZ_AEZB01000011.1:26246-26383	50S ribosomal protein L34	Fe(+) at 25ºC	Fe(-) at 25ºC	OK	84.1862	47.52	-0.825048	-4.17042	0.3138	0.5103	no	WP_010319951.1
VAR_RS0101650	WP_013855580.1	NZ_AEZB01000011.1:26580-27329	arginine ABC transporter ATP-binding protein	Fe(+) at 25ºC	Fe(-) at 25ºC	OK	82.449	83.5392	0.0189513	0.0321953	0.9636	0.981272	no	WP_013855580.1
VAR_RS0101655	WP_029388115.1	NZ_AEZB01000011.1:27326-27997	ABC transporter permease	Fe(+) at 25ºC	Fe(-) at 25ºC	OK	17.8548	11.9356	-0.581049	-0.30252	0.58425	0.750395	no	WP_029388115.1
VAR_RS19285	pseudo	NZ_AEZB01000011.1:28073-28823	amino acid ABC transporter substrate-binding protein	Fe(+) at 25ºC	Fe(-) at 25ºC	OK	54.5119	42.9718	-0.343182	-0.591228	0.3813	0.578332	no	pseudo
dnaA	WP_010319947.1	NZ_AEZB01000011.1:29133-30536	chromosomal replication initiation protein DnaA	Fe(+) at 25ºC	Fe(-) at 25ºC	OK	220.81	170.659	-0.371689	-0.656457	0.29025	0.485466	no	WP_010319947.1
fadB	WP_019281689.1	NZ_AEZB01000011.1:2919-5090	multifunctional fatty acid oxidation complex subunit alpha	Fe(+) at 25ºC	Fe(-) at 25ºC	OK	247.195	33.3433	-2.89018	-4.73292	5e-05	0.000490717	yes	WP_019281689.1
VAR_RS0101670	WP_019281695.1	NZ_AEZB01000011.1:30610-31710	DNA polymerase III subunit beta	Fe(+) at 25ºC	Fe(-) at 25ºC	OK	56.0262	42.3777	-0.402796	-0.67491	0.28785	0.482841	no	WP_019281695.1
recF	WP_019281696.1	NZ_AEZB01000011.1:31720-32799	DNA replication/repair protein RecF	Fe(+) at 25ºC	Fe(-) at 25ºC	OK	254.552	123.38	-1.04484	-1.95032	0.00355	0.0178172	yes	WP_019281696.1
gyrB	WP_019281697.1	NZ_AEZB01000011.1:32819-35236	DNA gyrase subunit B	Fe(+) at 25ºC	Fe(-) at 25ºC	OK	119.114	151.641	0.348323	0.558357	0.3403	0.537162	no	WP_019281697.1
VAR_RS0101690	WP_013855571.1	NZ_AEZB01000011.1:36549-36989	heat-shock protein Hsp20	Fe(+) at 25ºC	Fe(-) at 25ºC	OK	8153.59	4509.22	-0.854558	-1.67096	0.048	0.136805	no	WP_013855571.1
avtA	pseudo	NZ_AEZB01000011.1:37058-38305	valine--pyruvate aminotransferase	Fe(+) at 25ºC	Fe(-) at 25ºC	OK	25.0372	29.1675	0.220288	0.350207	0.5752	0.74347	no	pseudo
VAR_RS19295	pseudo	NZ_AEZB01000011.1:38519-40599	glycine-tRNA synthetase subunit beta	Fe(+) at 25ºC	Fe(-) at 25ºC	OK	92.1892	123.096	0.417112	0.697188	0.23475	0.422187	no	pseudo
VAR_RS0101705	WP_013855568.1	NZ_AEZB01000011.1:40601-41518	glycine--tRNA ligase subunit alpha	Fe(+) at 25ºC	Fe(-) at 25ºC	OK	39.1284	95.8121	1.29199	2.21418	0.00065	0.00446574	yes	WP_013855568.1
VAR_RS0101710	WP_017046363.1	NZ_AEZB01000011.1:41933-42487	membrane protein	Fe(+) at 25ºC	Fe(-) at 25ºC	OK	46.527	9.29093	-2.32417	-2.55208	0.0003	0.002314	yes	WP_017046363.1
VAR_RS0101715	WP_010319938.1	NZ_AEZB01000011.1:42643-42903	hypothetical protein	Fe(+) at 25ºC	Fe(-) at 25ºC	OK	779.368	262.486	-1.57006	-4.34952	5e-05	0.000490717	yes	WP_010319938.1
VAR_RS0101720	WP_010319937.1	NZ_AEZB01000011.1:43003-43251	sulfurtransferase TusA	Fe(+) at 25ºC	Fe(-) at 25ºC	OK	134.589	69.869	-0.945832	-2.50125	0.0518	0.144642	no	WP_010319937.1
VAR_RS0101725	WP_010319936.1	NZ_AEZB01000011.1:43385-43570	membrane protein	Fe(+) at 25ºC	Fe(-) at 25ºC	OK	986.573	108.257	-3.18797	-11.3979	5e-05	0.000490717	yes	WP_010319936.1
VAR_RS0101730	WP_019281698.1	NZ_AEZB01000011.1:43727-44671	LysR family transcriptional regulator	Fe(+) at 25ºC	Fe(-) at 25ºC	OK	8.68453	1.16624	-2.89658	-2.8653	0.00095	0.0060836	yes	WP_019281698.1
VAR_RS0101735	WP_017047824.1	NZ_AEZB01000011.1:44717-45697	quinone oxidoreductase	Fe(+) at 25ºC	Fe(-) at 25ºC	OK	16.3315	16.7401	0.0356505	0.0495042	0.9333	0.965874	no	WP_017047824.1
VAR_RS0101740	WP_017046359.1	NZ_AEZB01000011.1:45845-47383	PLP-dependent threonine dehydratase	Fe(+) at 25ºC	Fe(-) at 25ºC	OK	96.3867	76.0723	-0.341463	-0.569805	0.3371	0.533801	no	WP_017046359.1
VAR_RS0101745	WP_019281699.1	NZ_AEZB01000011.1:47387-49228	dihydroxy-acid dehydratase	Fe(+) at 25ºC	Fe(-) at 25ºC	OK	236.336	260.216	0.13887	0.180218	0.7432	0.860517	no	WP_019281699.1
VAR_RS0101750	WP_010319931.1	NZ_AEZB01000011.1:49245-50183	branched chain amino acid aminotransferase	Fe(+) at 25ºC	Fe(-) at 25ºC	OK	132.366	168.082	0.344629	0.603234	0.331	0.527693	no	WP_010319931.1
VAR_RS0101755	WP_010319930.1	NZ_AEZB01000011.1:50196-50480	acetolactate synthase	Fe(+) at 25ºC	Fe(-) at 25ºC	OK	541.796	532.716	-0.0243827	-0.0404202	0.9719	0.985553	no	WP_010319930.1
VAR_RS0101760	WP_017044151.1	NZ_AEZB01000011.1:50480-52126	acetolactate synthase 2 catalytic subunit	Fe(+) at 25ºC	Fe(-) at 25ºC	OK	73.5442	112.412	0.612116	0.708367	0.18945	0.366031	no	WP_017044151.1
VAR_RS0101515	WP_019281690.1	NZ_AEZB01000011.1:5105-6280	3-ketoacyl-CoA thiolase	Fe(+) at 25ºC	Fe(-) at 25ºC	OK	20.7995	13.7472	-0.597412	-0.929608	0.2653	0.458007	no	WP_019281690.1
fadA	WP_013855605.1	NZ_AEZB01000011.1:51-578	protoporphyrinogen oxidase	Fe(+) at 25ºC	Fe(-) at 25ºC	OK	102.334	16.7644	-2.60981	-3.66609	5e-05	0.000490717	yes	WP_013855605.1
VAR_RS19300	pseudo	NZ_AEZB01000011.1:52604-53574	ATP-dependent protease	Fe(+) at 25ºC	Fe(-) at 25ºC	NOTEST	0.879587	1.0319	0.230403	0	1	1	no	pseudo
VAR_RS0101770	WP_019281701.1	NZ_AEZB01000011.1:53602-54240	hypothetical protein	Fe(+) at 25ºC	Fe(-) at 25ºC	OK	29.0868	50.6793	0.801031	1.34564	0.0763	0.192557	no	WP_019281701.1
VAR_RS0101775	WP_019281702.1	NZ_AEZB01000011.1:54243-56150	hypothetical protein	Fe(+) at 25ºC	Fe(-) at 25ºC	OK	6.0164	13.8289	1.20071	1.67362	0.0098	0.040171	yes	WP_019281702.1
VAR_RS19305	WP_050934203.1	NZ_AEZB01000011.1:56164-57000	AAA family ATPase	Fe(+) at 25ºC	Fe(-) at 25ºC	OK	1.44965	6.23491	2.10467	1.87042	0.0186	0.0665708	no	WP_050934203.1
VAR_RS0101520	WP_017046377.1	NZ_AEZB01000011.1:588-2045	potassium transporter	Fe(+) at 25ºC	Fe(-) at 25ºC	OK	66.5227	21.2409	-1.647	-2.50997	5e-05	0.000490717	yes	WP_017046377.1
VAR_RS0101540	WP_019281691.1	NZ_AEZB01000011.1:6347-7252	LysR family transcriptional regulator	Fe(+) at 25ºC	Fe(-) at 25ºC	OK	103.996	146.332	0.492716	0.873764	0.19355	0.371076	no	WP_019281691.1
VAR_RS0101545	WP_026027660.1	NZ_AEZB01000011.1:7401-8606	Bcr/CflA family drug resistance efflux transporter	Fe(+) at 25ºC	Fe(-) at 25ºC	OK	177.217	21.3686	-3.05195	-4.71611	5e-05	0.000490717	yes	WP_026027660.1
glmU	WP_026029111.1	NZ_AEZB01000011.1:8669-10030	bifunctional N-acetylglucosamine-1-phosphate uridyltransferase/glucosamine-1-phosphate acetyltransferase	Fe(+) at 25ºC	Fe(-) at 25ºC	OK	67.3252	85.0676	0.337463	0.563794	0.34425	0.541519	no	WP_026029111.1
VAR_RS0101795	WP_029388116.1	NZ_AEZB01000012.1:1102-2304	hypothetical protein	Fe(+) at 25ºC	Fe(-) at 25ºC	OK	1.70883	1.78595	0.0636807	0.0549156	0.9376	0.96817	no	WP_029388116.1
VAR_RS0101790	WP_019281704.1	NZ_AEZB01000012.1:172-978	hypothetical protein	Fe(+) at 25ºC	Fe(-) at 25ºC	OK	0.987535	2.12206	1.10356	0.840142	0.25275	0.44273	no	WP_019281704.1
VAR_RS0101800	WP_019281705.1	NZ_AEZB01000013.1:1-491	GNAT family N-acetyltransferase	Fe(+) at 25ºC	Fe(-) at 25ºC	OK	126.049	105.566	-0.255847	-0.537732	0.50355	0.687627	no	WP_019281705.1
VAR_RS0101805	WP_017049506.1	NZ_AEZB01000013.1:647-1042	hypothetical protein	Fe(+) at 25ºC	Fe(-) at 25ºC	OK	460.377	499.239	0.116914	0.279389	0.7518	0.864793	no	WP_017049506.1
VAR_RS0101845	WP_019281712.1	NZ_AEZB01000014.1:10777-11724	hypothetical protein	Fe(+) at 25ºC	Fe(-) at 25ºC	OK	8.45303	22.8201	1.43276	1.66317	0.0158	0.058479	no	WP_019281712.1
VAR_RS0101850	WP_019281713.1	NZ_AEZB01000014.1:11708-12115	hypothetical protein	Fe(+) at 25ºC	Fe(-) at 25ºC	OK	7.58532	22.9794	1.59906	0.920519	0.2374	0.425199	no	WP_019281713.1
VAR_RS0101855	WP_019281714.1	NZ_AEZB01000014.1:12201-12815	hypothetical protein	Fe(+) at 25ºC	Fe(-) at 25ºC	OK	6.49244	21.2789	1.71259	1.6927	0.0673	0.175953	no	WP_019281714.1
VAR_RS0101860	WP_019281715.1	NZ_AEZB01000014.1:12796-13362	serine acetyltransferase	Fe(+) at 25ºC	Fe(-) at 25ºC	OK	1.88566	2.80704	0.573976	0.204421	0.7781	0.879237	no	WP_019281715.1
VAR_RS0101865	WP_019281716.1	NZ_AEZB01000014.1:13359-14396	hypothetical protein	Fe(+) at 25ºC	Fe(-) at 25ºC	OK	2.62763	9.89973	1.91363	1.33024	0.03295	0.102737	no	WP_019281716.1
VAR_RS0101870	WP_019281717.1	NZ_AEZB01000014.1:14601-15101	hypothetical protein	Fe(+) at 25ºC	Fe(-) at 25ºC	OK	2.40433	10.7564	2.16148	2.30742	0.01075	0.0432853	yes	WP_019281717.1
VAR_RS0101875	WP_019281718.1	NZ_AEZB01000014.1:15133-15879	UDP-N-acetyl-D-mannosamine transferase	Fe(+) at 25ºC	Fe(-) at 25ºC	OK	4.41533	10.9837	1.31477	1.62156	0.03585	0.109512	no	WP_019281718.1
VAR_RS19310	pseudo	NZ_AEZB01000014.1:16139-19016	hemolysin	Fe(+) at 25ºC	Fe(-) at 25ºC	OK	228.488	368.91	0.691152	0.927439	0.10105	0.234938	no	pseudo
VAR_RS0101820	WP_050934205.1	NZ_AEZB01000014.1:5012-5524	protein-tyrosine-phosphatase	Fe(+) at 25ºC	Fe(-) at 25ºC	OK	33.7884	54.9583	0.701807	1.30433	0.12115	0.268121	no	WP_050934205.1
VAR_RS0101810	WP_019281706.1	NZ_AEZB01000014.1:529-1581	MexH family multidrug efflux RND transporter periplasmic adaptor subunit	Fe(+) at 25ºC	Fe(-) at 25ºC	OK	44.9024	34.7869	-0.368248	-0.316651	0.6493	0.796898	no	WP_019281706.1
VAR_RS0101815	WP_019281707.1	NZ_AEZB01000014.1:1581-4691	multidrug transporter AcrB	Fe(+) at 25ºC	Fe(-) at 25ºC	OK	40.7732	25.9937	-0.649462	-0.84506	0.12875	0.27962	no	WP_019281707.1
VAR_RS0101825	WP_029388117.1	NZ_AEZB01000014.1:5814-6941	UDP-N-acetyl glucosamine 2-epimerase	Fe(+) at 25ºC	Fe(-) at 25ºC	OK	52.5301	68.5867	0.384784	0.676539	0.30425	0.500092	no	WP_029388117.1
VAR_RS0101830	WP_019281709.1	NZ_AEZB01000014.1:6959-8200	UDP-N-acetyl-D-mannosamine dehydrogenase	Fe(+) at 25ºC	Fe(-) at 25ºC	OK	31.3641	44.0388	0.489659	0.804264	0.20725	0.388274	no	WP_019281709.1
VAR_RS0101835	WP_029388118.1	NZ_AEZB01000014.1:8733-9443	hypothetical protein	Fe(+) at 25ºC	Fe(-) at 25ºC	OK	1.7361	6.80223	1.97016	2.07714	0.0164	0.0603052	no	WP_029388118.1
VAR_RS0101840	WP_019281711.1	NZ_AEZB01000014.1:9444-10772	hypothetical protein	Fe(+) at 25ºC	Fe(-) at 25ºC	NOTEST	1.3631	1.51345	0.150946	0	1	1	no	WP_019281711.1
VAR_RS0101885	WP_019281731.1	NZ_AEZB01000015.1:10826-11689	N-acetylmannosamine kinase	Fe(+) at 25ºC	Fe(-) at 25ºC	OK	105.872	217.983	1.0419	1.81666	0.0083	0.0351654	yes	WP_019281731.1
VAR_RS0101945	WP_019281719.1	NZ_AEZB01000015.1:1-1141	integrase	Fe(+) at 25ºC	Fe(-) at 25ºC	OK	10.7983	26.1357	1.27522	1.69219	0.02075	0.0721682	no	WP_019281719.1
VAR_RS19320	pseudo	NZ_AEZB01000015.1:11677-12400	N-acetylmannosamine-6-phosphate 2-epimerase	Fe(+) at 25ºC	Fe(-) at 25ºC	OK	2.66949	8.13297	1.60722	0.821175	0.21985	0.403927	no	pseudo
VAR_RS0101955	WP_019281732.1	NZ_AEZB01000015.1:12615-13580	sialic acid-binding protein	Fe(+) at 25ºC	Fe(-) at 25ºC	OK	3.63606	1.74007	-1.06323	-1.04137	0.13765	0.292485	no	WP_019281732.1
VAR_RS0101960	WP_019281733.1	NZ_AEZB01000015.1:13646-14155	C4-dicarboxylate ABC transporter permease	Fe(+) at 25ºC	Fe(-) at 25ºC	OK	2.67071	1.2332	-1.11482	-0.910048	0.26425	0.456835	no	WP_019281733.1
VAR_RS19325	pseudo	NZ_AEZB01000015.1:14161-15443	ABC transporter permease	Fe(+) at 25ºC	Fe(-) at 25ºC	NOTEST	0.71468	0.971815	0.443385	0	1	1	no	pseudo
VAR_RS0101970	WP_019281734.1	NZ_AEZB01000015.1:15481-16380	N-acetylneuraminate lyase	Fe(+) at 25ºC	Fe(-) at 25ºC	OK	2.89425	2.84036	-0.0271144	-0.0252459	0.9727	0.985934	no	WP_019281734.1
VAR_RS0101890	WP_019281720.1	NZ_AEZB01000015.1:1601-1801	transcriptional regulator	Fe(+) at 25ºC	Fe(-) at 25ºC	NOTEST	0	0	0	0	1	1	no	WP_019281720.1
VAR_RS0101975	WP_019281735.1	NZ_AEZB01000015.1:16511-17347	transcriptional regulator	Fe(+) at 25ºC	Fe(-) at 25ºC	OK	9.79078	10.442	0.0929083	0.115195	0.862	0.928008	no	WP_019281735.1
VAR_RS0101980	WP_019281736.1	NZ_AEZB01000015.1:17537-18688	N-acetylneuraminic acid mutarotase	Fe(+) at 25ºC	Fe(-) at 25ºC	NOTEST	0.873707	1.31839	0.593556	0	1	1	no	WP_019281736.1
VAR_RS0101985	WP_019281737.1	NZ_AEZB01000015.1:18703-19770	N-acetylneuraminic acid mutarotase	Fe(+) at 25ºC	Fe(-) at 25ºC	OK	1.76547	3.97096	1.16943	1.19363	0.0907	0.217219	no	WP_019281737.1
VAR_RS0101895	WP_029388119.1	NZ_AEZB01000015.1:1900-2370	hypothetical protein	Fe(+) at 25ºC	Fe(-) at 25ºC	NOTEST	0.963225	0	-inf	0	1	1	no	WP_029388119.1
kbaY	pseudo	NZ_AEZB01000015.1:19964-20204	tagatose-bisphosphate aldolase	Fe(+) at 25ºC	Fe(-) at 25ºC	OK	5.42341	2.78849	-0.959716	-1.02425	0.4168	0.61243	no	pseudo
VAR_RS19315	pseudo	NZ_AEZB01000015.1:2709-2904	CopG family transcriptional regulator	Fe(+) at 25ºC	Fe(-) at 25ºC	NOTEST	0.664939	0.823175	0.307979	0	1	1	no	pseudo
VAR_RS0101905	WP_019281723.1	NZ_AEZB01000015.1:3286-3927	transposase	Fe(+) at 25ºC	Fe(-) at 25ºC	NOTEST	1.43327	1.58202	0.142463	0	1	1	no	WP_019281723.1
VAR_RS0101910	WP_019281724.1	NZ_AEZB01000015.1:3961-4947	GTPase	Fe(+) at 25ºC	Fe(-) at 25ºC	NOTEST	0.668686	1.03512	0.630403	0	1	1	no	WP_019281724.1
VAR_RS0101915	WP_019281725.1	NZ_AEZB01000015.1:5054-5500	hypothetical protein	Fe(+) at 25ºC	Fe(-) at 25ºC	NOTEST	0.295675	0.195906	-0.593847	0	1	1	no	WP_019281725.1
VAR_RS0101920	WP_019281726.1	NZ_AEZB01000015.1:5551-5979	hypothetical protein	Fe(+) at 25ºC	Fe(-) at 25ºC	NOTEST	0	0	0	0	1	1	no	WP_019281726.1
VAR_RS0101925	WP_019281727.1	NZ_AEZB01000015.1:5976-6452	hypothetical protein	Fe(+) at 25ºC	Fe(-) at 25ºC	NOTEST	0	0.337568	inf	0	1	1	no	WP_019281727.1
VAR_RS0101930	WP_019281728.1	NZ_AEZB01000015.1:6596-6772	transcriptional regulator	Fe(+) at 25ºC	Fe(-) at 25ºC	NOTEST	0.898297	1.42537	0.666073	0	1	1	no	WP_019281728.1
VAR_RS0101935	WP_019281729.1	NZ_AEZB01000015.1:6919-9264	sialidase	Fe(+) at 25ºC	Fe(-) at 25ºC	OK	1.82744	2.55161	0.481585	0.497722	0.40405	0.601079	no	WP_019281729.1
VAR_RS0101940	WP_019281730.1	NZ_AEZB01000015.1:9686-10822	N-acetylglucosamine-6-phosphate deacetylase	Fe(+) at 25ºC	Fe(-) at 25ºC	OK	3.37732	4.63601	0.457005	0.50615	0.4503	0.642997	no	WP_019281730.1
VAR_RS0101995	WP_019281738.1	NZ_AEZB01000016.1:1-519	rhomboid family intramembrane serine protease	Fe(+) at 25ºC	Fe(-) at 25ºC	NOTEST	0.725216	1.04697	0.529739	0	1	1	no	WP_019281738.1
VAR_RS0102000	WP_019281739.1	NZ_AEZB01000016.1:516-923	hypothetical protein	Fe(+) at 25ºC	Fe(-) at 25ºC	OK	8.57733	21.8686	1.35026	1.30336	0.0446	0.129387	no	WP_019281739.1
VAR_RS0102005	WP_019281740.1	NZ_AEZB01000016.1:1029-1367	hypothetical protein	Fe(+) at 25ºC	Fe(-) at 25ºC	OK	26.3805	39.2919	0.57476	0.951017	0.2996	0.494975	no	WP_019281740.1
VAR_RS0102010	0			Fe(+) at 25ºC	Fe(-) at 25ºC	OK	15.6331	30.1245	0.946331	1.46602	0.0995	0.232366	no
VAR_RS19330	pseudo	NZ_AEZB01000016.1:2298-2694	hypothetical protein	Fe(+) at 25ºC	Fe(-) at 25ºC	OK	174.985	488.145	1.48008	2.6281	0.00065	0.00446574	yes	pseudo
thrS	WP_010319593.1	NZ_AEZB01000017.1:1327-3255	threonine--tRNA ligase	Fe(+) at 25ºC	Fe(-) at 25ºC	OK	3135.42	5171.92	0.722043	0.992361	0.10405	0.240311	no	WP_010319593.1
VAR_RS19335	WP_010319592.1	NZ_AEZB01000017.1:3421-3810	translation initiation factor IF-3	Fe(+) at 25ºC	Fe(-) at 25ºC	OK	6769.66	6525.44	-0.0530083	-0.116965	0.89425	0.944131	no	WP_010319592.1
VAR_RS0102030	WP_010319591.1	NZ_AEZB01000017.1:3914-4108	50S ribosomal protein L35	Fe(+) at 25ºC	Fe(-) at 25ºC	OK	1305.09	688.959	-0.921662	-3.88569	0.0129	0.0498061	yes	WP_010319591.1
rplT	WP_010319590.1	NZ_AEZB01000017.1:4150-4503	50S ribosomal protein L20	Fe(+) at 25ºC	Fe(-) at 25ºC	OK	377.462	326.795	-0.207947	-0.507184	0.5647	0.735667	no	WP_010319590.1
VAR_RS0102040	WP_017043784.1	NZ_AEZB01000017.1:4566-5528	integron integrase	Fe(+) at 25ºC	Fe(-) at 25ºC	OK	174.417	98.734	-0.820919	-1.60766	0.02455	0.0814985	no	WP_017043784.1
VAR_RS0102050	WP_019281743.1	NZ_AEZB01000018.1:1091-1603	hypothetical protein	Fe(+) at 25ºC	Fe(-) at 25ºC	OK	33.5604	65.1436	0.956863	1.59034	0.042	0.123835	no	WP_019281743.1
VAR_RS0102045	WP_019281742.1	NZ_AEZB01000018.1:54-941	integrase	Fe(+) at 25ºC	Fe(-) at 25ºC	OK	8.91196	12.7938	0.52163	0.669412	0.3121	0.508562	no	WP_019281742.1
ushA	pseudo	NZ_AEZB01000019.1:10227-11887	5'-nucleotidase	Fe(+) at 25ºC	Fe(-) at 25ºC	OK	352.552	209.497	-0.750906	-1.26603	0.04135	0.122315	no	pseudo
VAR_RS19350	pseudo	NZ_AEZB01000019.1:12253-13101	2-dehydro-3-deoxyphosphooctonate aldolase	Fe(+) at 25ºC	Fe(-) at 25ºC	OK	61.1753	30.5391	-1.00229	-1.6578	0.01285	0.0496588	yes	pseudo
VAR_RS0102120	WP_017048839.1	NZ_AEZB01000019.1:13124-13933	hypothetical protein	Fe(+) at 25ºC	Fe(-) at 25ºC	OK	90.5447	45.7905	-0.983582	-1.71571	0.01225	0.0477723	yes	WP_017048839.1
VAR_RS0102125	WP_019281748.1	NZ_AEZB01000019.1:13952-14335	hypothetical protein	Fe(+) at 25ºC	Fe(-) at 25ºC	OK	76.092	30.1786	-1.33422	-0.83185	0.28505	0.479797	no	WP_019281748.1
VAR_RS0102130	WP_019281749.1	NZ_AEZB01000019.1:14320-15201	N5-glutamine S-adenosyl-L-methionine-dependent methyltransferase	Fe(+) at 25ºC	Fe(-) at 25ºC	OK	188.092	91.224	-1.04396	-1.40098	0.0114	0.0452498	yes	WP_019281749.1
prfA	WP_010320505.1	NZ_AEZB01000019.1:15206-16294	peptide chain release factor 1	Fe(+) at 25ºC	Fe(-) at 25ºC	OK	34.8645	50.923	0.54656	0.926983	0.1516	0.314031	no	WP_010320505.1
hemA	WP_013856265.1	NZ_AEZB01000019.1:16325-17584	glutamyl-tRNA reductase	Fe(+) at 25ºC	Fe(-) at 25ºC	OK	60.9071	74.8962	0.298281	0.508422	0.41205	0.60844	no	WP_013856265.1
VAR_RS0102145	WP_017045762.1	NZ_AEZB01000019.1:17746-18378	outer membrane lipoprotein LolB	Fe(+) at 25ºC	Fe(-) at 25ºC	OK	9.15403	12.8451	0.488744	0.355475	0.5855	0.751217	no	WP_017045762.1
VAR_RS0102150	WP_019280893.1	NZ_AEZB01000019.1:18375-19247	4-(cytidine 5'-diphospho)-2-C-methyl-D-erythritol kinase	Fe(+) at 25ºC	Fe(-) at 25ºC	OK	10.8434	35.4225	1.70785	1.78351	0.0036	0.0180164	yes	WP_019280893.1
VAR_RS0102155	WP_010320509.1	NZ_AEZB01000019.1:19277-20221	ribose-phosphate pyrophosphokinase	Fe(+) at 25ºC	Fe(-) at 25ºC	OK	29.4233	52.5646	0.837132	1.25838	0.05575	0.153199	no	WP_010320509.1
VAR_RS0102160	WP_013856262.1	NZ_AEZB01000019.1:20371-20961	aminoacyl-tRNA hydrolase	Fe(+) at 25ºC	Fe(-) at 25ºC	OK	69.5977	81.7642	0.232429	0.424426	0.5459	0.722551	no	WP_013856262.1
ychF	WP_013857965.1	NZ_AEZB01000019.1:20972-22063	GTP-binding protein YchF	Fe(+) at 25ºC	Fe(-) at 25ºC	OK	53.1682	50.2512	-0.0814059	-0.136087	0.83535	0.913552	no	WP_013857965.1
VAR_RS0102170	0			Fe(+) at 25ºC	Fe(-) at 25ºC	NOTEST	0	0	0	0	1	1	no
VAR_RS0102065	WP_017042765.1	NZ_AEZB01000019.1:2569-3645	AI-2E family transporter	Fe(+) at 25ºC	Fe(-) at 25ºC	OK	33.2607	34.8752	0.0683817	0.106585	0.86115	0.927623	no	WP_017042765.1
VAR_RS0102070	WP_017042766.1	NZ_AEZB01000019.1:3646-3873	oxidoreductase	Fe(+) at 25ºC	Fe(-) at 25ºC	OK	46.6432	57.578	0.30385	0.685009	0.59465	0.757294	no	WP_017042766.1
VAR_RS0102075	WP_017048844.1	NZ_AEZB01000019.1:4026-5525	hypothetical protein	Fe(+) at 25ºC	Fe(-) at 25ºC	OK	54.0102	63.0361	0.222946	0.365777	0.55475	0.729423	no	WP_017048844.1
VAR_RS0102060	WP_017048845.1	NZ_AEZB01000019.1:484-2355	chemotaxis protein	Fe(+) at 25ºC	Fe(-) at 25ºC	OK	1261.68	243.46	-2.37359	-4.01265	5e-05	0.000490717	yes	WP_017048845.1
VAR_RS0102080	WP_017042768.1	NZ_AEZB01000019.1:5549-5899	arsenate reductase (glutaredoxin)	Fe(+) at 25ºC	Fe(-) at 25ºC	OK	16.9685	50.9346	1.58579	1.59676	0.0822	0.202444	no	WP_017042768.1
VAR_RS0102085	WP_017042769.1	NZ_AEZB01000019.1:5896-6468	Trp operon repressor	Fe(+) at 25ºC	Fe(-) at 25ºC	OK	32.194	48.5737	0.593386	0.808635	0.2439	0.432439	no	WP_017042769.1
VAR_RS0102090	WP_017042770.1	NZ_AEZB01000019.1:6465-6902	membrane protein	Fe(+) at 25ºC	Fe(-) at 25ºC	OK	2.83881	8.93936	1.65488	0.493019	0.399	0.596438	no	WP_017042770.1
VAR_RS19340	WP_043004120.1	NZ_AEZB01000019.1:7004-8149	hypothetical protein	Fe(+) at 25ºC	Fe(-) at 25ºC	OK	75.9837	44.0491	-0.786578	-1.34111	0.03775	0.114067	no	WP_043004120.1
VAR_RS0102100	WP_029388122.1	NZ_AEZB01000019.1:8339-9598	uracil transporter	Fe(+) at 25ºC	Fe(-) at 25ºC	OK	40.8895	26.6868	-0.615601	-0.921268	0.11255	0.253701	no	WP_029388122.1
VAR_RS0102105	WP_026027304.1	NZ_AEZB01000019.1:9644-10120	aminoacyl-tRNA deacylase	Fe(+) at 25ºC	Fe(-) at 25ºC	OK	53.6495	116.871	1.12328	2.18136	0.0057	0.0260589	yes	WP_026027304.1
VAR_RS19355	pseudo	NZ_AEZB01000020.1:10648-11396	flagellar biosynthesis protein FlgF	Fe(+) at 25ºC	Fe(-) at 25ºC	OK	236.927	82.0141	-1.5305	-2.85326	5e-05	0.000490717	yes	pseudo
VAR_RS0102245	WP_026027395.1	NZ_AEZB01000020.1:11595-12899	flagellar hook protein FlgE	Fe(+) at 25ºC	Fe(-) at 25ºC	OK	619.483	338.421	-0.872246	-1.51372	0.0163	0.0599691	no	WP_026027395.1
VAR_RS0102250	WP_013856252.1	NZ_AEZB01000020.1:12943-13650	flagellar basal body rod modification protein FlgD	Fe(+) at 25ºC	Fe(-) at 25ºC	OK	992.065	333.312	-1.57356	-2.83552	0.0001	0.000914148	yes	WP_013856252.1
VAR_RS0102255	WP_010319383.1	NZ_AEZB01000020.1:13667-14083	flagellar basal body rod protein FlgC	Fe(+) at 25ºC	Fe(-) at 25ºC	OK	5470.65	1634.97	-1.74245	-3.83781	5e-05	0.000490717	yes	WP_010319383.1
flgB	WP_013856251.1	NZ_AEZB01000020.1:14088-14483	flagellar biosynthesis protein FlgB	Fe(+) at 25ºC	Fe(-) at 25ºC	OK	4452.93	1073.12	-2.05295	-4.00347	5e-05	0.000490717	yes	WP_013856251.1
VAR_RS0102265	WP_013856250.1	NZ_AEZB01000020.1:14749-15576	chemotaxis protein methyltransferase	Fe(+) at 25ºC	Fe(-) at 25ºC	OK	2118.36	310.161	-2.77186	-4.83944	5e-05	0.000490717	yes	WP_013856250.1
VAR_RS0102270	WP_013856249.1	NZ_AEZB01000020.1:15587-16513	chemotaxis protein CheW	Fe(+) at 25ºC	Fe(-) at 25ºC	OK	2889.64	683.392	-2.0801	-3.77675	5e-05	0.000490717	yes	WP_013856249.1
VAR_RS19360	WP_043004140.1	NZ_AEZB01000020.1:16737-17339	flagellar basal body P-ring biosynthesis protein FlgA	Fe(+) at 25ºC	Fe(-) at 25ºC	OK	112.189	189.412	0.755589	1.42314	0.0501	0.141233	no	WP_043004140.1
VAR_RS0102280	WP_013856247.1	NZ_AEZB01000020.1:17468-17788	flagellar biosynthesis anti-sigma factor FlgM	Fe(+) at 25ºC	Fe(-) at 25ºC	OK	1657.65	279.441	-2.56852	-5.944	5e-05	0.000490717	yes	WP_013856247.1
VAR_RS0102285	WP_013856246.1	NZ_AEZB01000020.1:17820-18245	molecular chaperone	Fe(+) at 25ºC	Fe(-) at 25ºC	OK	849.376	226.752	-1.90528	-4.13185	5e-05	0.000490717	yes	WP_013856246.1
VAR_RS0102290	WP_017043110.1	NZ_AEZB01000020.1:18344-18775	hypothetical protein	Fe(+) at 25ºC	Fe(-) at 25ºC	OK	2526.36	595.867	-2.084	-4.60787	5e-05	0.000490717	yes	WP_017043110.1
VAR_RS0102295	WP_013856244.1	NZ_AEZB01000020.1:18785-19420	membrane protein	Fe(+) at 25ºC	Fe(-) at 25ºC	OK	401.789	80.6444	-2.31679	-4.41606	5e-05	0.000490717	yes	WP_013856244.1
VAR_RS0102300	WP_019281754.1	NZ_AEZB01000020.1:19582-20715	flagella basal-body protein	Fe(+) at 25ºC	Fe(-) at 25ºC	OK	339.406	148.865	-1.18901	-2.07582	0.00115	0.00715214	yes	WP_019281754.1
VAR_RS0102310	WP_026027396.1	NZ_AEZB01000020.1:21013-21519	Fe3+-citrate ABC transporter substrate-binding protein	Fe(+) at 25ºC	Fe(-) at 25ºC	OK	1396.51	880.517	-0.665405	-1.49833	0.06085	0.163669	no	WP_026027396.1
VAR_RS0102315	WP_017045950.1	NZ_AEZB01000020.1:21624-22640	membrane protein	Fe(+) at 25ºC	Fe(-) at 25ºC	OK	236.738	829.038	1.80815	3.03142	5e-05	0.000490717	yes	WP_017045950.1
VAR_RS0102200	WP_017045944.1	NZ_AEZB01000020.1:2206-3345	flagellin A	Fe(+) at 25ºC	Fe(-) at 25ºC	OK	7543.89	2803.26	-1.4282	-1.55879	0.00565	0.0258812	yes	WP_017045944.1
VAR_RS0102320	WP_019281755.1	NZ_AEZB01000020.1:22871-24298	glutamate--tRNA ligase	Fe(+) at 25ºC	Fe(-) at 25ºC	OK	107.978	148.435	0.45909	0.781074	0.2084	0.389522	no	WP_019281755.1
copA	WP_019281756.1	NZ_AEZB01000020.1:24510-27062	copper exporting ATPase	Fe(+) at 25ºC	Fe(-) at 25ºC	OK	20.5857	102.119	2.31053	3.65301	5e-05	0.000490717	yes	WP_019281756.1
VAR_RS19365	pseudo	NZ_AEZB01000020.1:27076-27523	copper amine oxidase	Fe(+) at 25ºC	Fe(-) at 25ºC	OK	19.6915	70.902	1.84825	2.92937	0.00025	0.00198089	yes	pseudo
VAR_RS0102335	WP_029388123.1	NZ_AEZB01000020.1:27589-30240	beta-N-acetylhexosaminidase	Fe(+) at 25ºC	Fe(-) at 25ºC	OK	27.8873	21.1436	-0.399384	-0.655212	0.2783	0.472462	no	WP_029388123.1
VAR_RS0102190	WP_019281750.1	NZ_AEZB01000020.1:3338-3586	hypothetical protein	Fe(+) at 25ºC	Fe(-) at 25ºC	OK	27908.5	12517.3	-1.15679	-91.0411	0.0401	0.119614	no	WP_019281750.1
VAR_RS0102210	WP_019281751.1	NZ_AEZB01000020.1:3742-4935	flagellar hook-associated protein FlgL	Fe(+) at 25ºC	Fe(-) at 25ºC	OK	356.513	192.279	-0.89075	-1.66422	0.0159	0.0587971	no	WP_019281751.1
flgK	WP_019281752.1	NZ_AEZB01000020.1:4946-6820	flagellar hook protein FlgK	Fe(+) at 25ºC	Fe(-) at 25ºC	OK	182.764	87.2139	-1.06735	-1.75299	0.0031	0.015992	yes	WP_019281752.1
VAR_RS0102195	WP_026029038.1	NZ_AEZB01000020.1:566-1699	flagellin C	Fe(+) at 25ºC	Fe(-) at 25ºC	OK	22960.9	1829.66	-3.64953	-4.11345	5e-05	0.000490717	yes	WP_026029038.1
VAR_RS0102220	WP_013856257.1	NZ_AEZB01000020.1:6963-7886	flagellar rod assembly protein/muramidase FlgJ	Fe(+) at 25ºC	Fe(-) at 25ºC	OK	63.5011	50.5542	-0.328951	-0.60861	0.385	0.582382	no	WP_013856257.1
VAR_RS0102225	WP_019281753.1	NZ_AEZB01000020.1:7896-8987	flagellar P-ring protein FlgI	Fe(+) at 25ºC	Fe(-) at 25ºC	OK	110.014	73.702	-0.57791	-0.92848	0.109	0.248076	no	WP_019281753.1
VAR_RS0102230	WP_017045947.1	NZ_AEZB01000020.1:9035-9814	flagellar basal body L-ring protein	Fe(+) at 25ºC	Fe(-) at 25ºC	OK	95.3077	61.1727	-0.639705	-1.09796	0.0917	0.218963	no	WP_017045947.1
flgG	WP_010319379.1	NZ_AEZB01000020.1:9838-10626	flagellar basal body rod protein FlgG	Fe(+) at 25ºC	Fe(-) at 25ºC	OK	154.99	75.1964	-1.04344	-1.80592	0.0048	0.0226314	yes	WP_010319379.1
VAR_RS0102350	WP_026027197.1	NZ_AEZB01000021.1:10980-11336	hypothetical protein	Fe(+) at 25ºC	Fe(-) at 25ºC	OK	206.088	75.1498	-1.45542	-2.46687	0.0001	0.000914148	yes	WP_026027197.1
VAR_RS0102395	WP_017046883.1	NZ_AEZB01000021.1:11398-14106	helix-turn-helix transcriptional regulator	Fe(+) at 25ºC	Fe(-) at 25ºC	OK	73.6915	69.2127	-0.090461	-0.177328	0.84905	0.921274	no	WP_017046883.1
VAR_RS0102400	WP_019281758.1	NZ_AEZB01000021.1:1-1655	chemotaxis protein	Fe(+) at 25ºC	Fe(-) at 25ºC	OK	31.4254	30.3287	-0.0512469	-0.081866	0.88515	0.93926	no	WP_019281758.1
VAR_RS0102405	WP_013868184.1	NZ_AEZB01000021.1:14694-17147	glycogen phosphorylase	Fe(+) at 25ºC	Fe(-) at 25ºC	OK	143.174	71.0611	-1.01064	-1.59886	0.00815	0.0346632	yes	WP_013868184.1
VAR_RS0102410	WP_029388124.1	NZ_AEZB01000021.1:17249-19426	4-alpha-glucanotransferase	Fe(+) at 25ºC	Fe(-) at 25ºC	OK	80.1665	53.2043	-0.591456	-0.865514	0.1245	0.273339	no	WP_029388124.1
VAR_RS0102355	WP_019281759.1	NZ_AEZB01000021.1:1877-2359	AsnC family transcriptional regulator	Fe(+) at 25ºC	Fe(-) at 25ºC	OK	28.3258	34.4234	0.281275	0.474028	0.5453	0.72196	no	WP_019281759.1
VAR_RS0102415	WP_019281768.1	NZ_AEZB01000021.1:19608-21797	1_4-alpha-glucan branching enzyme	Fe(+) at 25ºC	Fe(-) at 25ºC	OK	46.633	29.2751	-0.67168	-1.09463	0.07015	0.181433	no	WP_019281768.1
VAR_RS0102425	WP_013868180.1	NZ_AEZB01000021.1:22088-22606	hypothetical protein	Fe(+) at 25ºC	Fe(-) at 25ºC	OK	6525.65	1022.04	-2.67467	-4.85143	5e-05	0.000490717	yes	WP_013868180.1
VAR_RS0102360	WP_019281760.1	NZ_AEZB01000021.1:2381-3796	aldehyde dehydrogenase	Fe(+) at 25ºC	Fe(-) at 25ºC	OK	13.2131	15.6022	0.239781	0.235497	0.70295	0.833035	no	WP_019281760.1
VAR_RS0102365	WP_019281761.1	NZ_AEZB01000021.1:3793-5691	transporter	Fe(+) at 25ºC	Fe(-) at 25ºC	OK	14.7701	10.0167	-0.560267	-0.560771	0.33475	0.531527	no	WP_019281761.1
VAR_RS0102375	WP_019281762.1	NZ_AEZB01000021.1:6406-7062	3_4-dihydroxy-2-butanone-4-phosphate synthase	Fe(+) at 25ºC	Fe(-) at 25ºC	OK	173.367	51.4949	-1.75133	-2.97095	5e-05	0.000490717	yes	WP_019281762.1
VAR_RS0102380	WP_019281763.1	NZ_AEZB01000021.1:7135-8295	chemotaxis protein	Fe(+) at 25ºC	Fe(-) at 25ºC	OK	658.807	228.179	-1.52969	-2.88206	5e-05	0.000490717	yes	WP_019281763.1
VAR_RS0102385	WP_043004148.1	NZ_AEZB01000021.1:8415-8897	hypothetical protein	Fe(+) at 25ºC	Fe(-) at 25ºC	OK	284.354	126.086	-1.17328	-2.38364	0.00275	0.0144717	yes	WP_043004148.1
VAR_RS0102390	WP_019281765.1	NZ_AEZB01000021.1:9027-10688	chemotaxis protein	Fe(+) at 25ºC	Fe(-) at 25ºC	OK	1131.32	173.517	-2.70486	-4.11065	5e-05	0.000490717	yes	WP_019281765.1
VAR_RS0102485	WP_017046000.1	NZ_AEZB01000022.1:10047-10628	acyl-homoserine-lactone synthase	Fe(+) at 25ºC	Fe(-) at 25ºC	OK	86.2635	102.212	0.244749	0.491777	0.5249	0.704014	no	WP_017046000.1
VAR_RS0102490	WP_019281773.1	NZ_AEZB01000022.1:10632-11354	transcriptional regulator	Fe(+) at 25ºC	Fe(-) at 25ºC	OK	48.3572	89.2371	0.883913	1.61671	0.02625	0.0859024	no	WP_019281773.1
VAR_RS0102495	WP_013868063.1	NZ_AEZB01000022.1:11494-12255	transcriptional regulator	Fe(+) at 25ºC	Fe(-) at 25ºC	OK	35.5442	13.8358	-1.36121	-2.16196	0.0037	0.0184243	yes	WP_013868063.1
VAR_RS0102500	WP_019281774.1	NZ_AEZB01000022.1:12452-13369	diguanylate cyclase	Fe(+) at 25ºC	Fe(-) at 25ºC	OK	183.153	80.4576	-1.18675	-2.17727	0.0014	0.0083736	yes	WP_019281774.1
VAR_RS0102505	WP_019281775.1	NZ_AEZB01000022.1:13499-14398	multidrug DMT transporter	Fe(+) at 25ºC	Fe(-) at 25ºC	OK	53.5943	74.5842	0.476789	0.749956	0.1966	0.374583	no	WP_019281775.1
VAR_RS19375	pseudo	NZ_AEZB01000022.1:14498-15287	AraC family transcriptional regulator	Fe(+) at 25ºC	Fe(-) at 25ºC	OK	12.558	12.6566	0.0112826	0.0161091	0.9789	0.989154	no	pseudo
VAR_RS0102515	WP_019281776.1	NZ_AEZB01000022.1:15420-16331	peptidase	Fe(+) at 25ºC	Fe(-) at 25ºC	OK	16.1808	35.7953	1.14549	1.80129	0.008	0.0341849	yes	WP_019281776.1
VAR_RS0102520	WP_019281777.1	NZ_AEZB01000022.1:16650-17561	membrane protein	Fe(+) at 25ºC	Fe(-) at 25ºC	OK	25.0314	28.0854	0.166081	0.256382	0.6885	0.823321	no	WP_019281777.1
VAR_RS0102445	WP_026027858.1	NZ_AEZB01000022.1:1696-1974	peptidylprolyl isomerase	Fe(+) at 25ºC	Fe(-) at 25ºC	OK	870.185	1810.1	1.05667	3.16242	0.0048	0.0226314	yes	WP_026027858.1
rumB	WP_029388127.1	NZ_AEZB01000022.1:17650-18798	23S rRNA (uracil(747)-C(5))-methyltransferase	Fe(+) at 25ºC	Fe(-) at 25ºC	OK	8.76502	8.73549	-0.00486852	-0.00620777	0.9941	0.996385	no	WP_029388127.1
VAR_RS0102530	WP_017047152.1	NZ_AEZB01000022.1:18872-19900	dihydroorotase	Fe(+) at 25ºC	Fe(-) at 25ºC	OK	6.87971	17.9644	1.38472	1.88749	0.00605	0.0273131	yes	WP_017047152.1
VAR_RS0102535	WP_019281779.1	NZ_AEZB01000022.1:20109-21926	flavodoxin	Fe(+) at 25ºC	Fe(-) at 25ºC	OK	77.9474	103.73	0.412266	0.710049	0.23805	0.425999	no	WP_019281779.1
VAR_RS0102435	WP_019281769.1	NZ_AEZB01000022.1:218-595	hypothetical protein	Fe(+) at 25ºC	Fe(-) at 25ºC	OK	149.718	157.571	0.0737569	0.166209	0.8465	0.920027	no	WP_019281769.1
VAR_RS0102545	WP_013868046.1	NZ_AEZB01000022.1:22512-23720	NupC	Fe(+) at 25ºC	Fe(-) at 25ºC	OK	9.14842	11.2761	0.301678	0.376637	0.52065	0.700468	no	WP_013868046.1
VAR_RS0102550	WP_043004160.1	NZ_AEZB01000022.1:23919-25151	peptidase T	Fe(+) at 25ºC	Fe(-) at 25ºC	OK	82.2865	39.2255	-1.06886	-1.82285	0.0041	0.0200069	yes	WP_043004160.1
VAR_RS0102450	WP_050934207.1	NZ_AEZB01000022.1:2397-3020	helix-turn-helix transcriptional regulator	Fe(+) at 25ºC	Fe(-) at 25ºC	OK	588.219	845.654	0.523715	0.978109	0.1779	0.350542	no	WP_050934207.1
VAR_RS0102455	WP_017045996.1	NZ_AEZB01000022.1:3091-4209	sugar ABC transporter ATP-binding protein	Fe(+) at 25ºC	Fe(-) at 25ºC	OK	52.0618	69.4948	0.416678	0.754196	0.25505	0.445454	no	WP_017045996.1
malE	WP_026027705.1	NZ_AEZB01000022.1:4867-6048	maltose ABC transporter substrate-binding protein MalE	Fe(+) at 25ºC	Fe(-) at 25ºC	OK	472.614	279.885	-0.755829	-1.25765	0.04265	0.125082	no	WP_026027705.1
VAR_RS0102440	WP_029388125.1	NZ_AEZB01000022.1:605-1510	chemotaxis protein CheW	Fe(+) at 25ºC	Fe(-) at 25ºC	OK	158.511	103.945	-0.608762	-1.13625	0.08675	0.210529	no	WP_029388125.1
malF	WP_019281771.1	NZ_AEZB01000022.1:6125-7699	maltose transporter membrane protein	Fe(+) at 25ºC	Fe(-) at 25ºC	OK	25.9647	33.2099	0.355059	0.569758	0.34445	0.541586	no	WP_019281771.1
malG	WP_019281772.1	NZ_AEZB01000022.1:7712-8602	maltose ABC transporter permease	Fe(+) at 25ºC	Fe(-) at 25ºC	OK	466.318	205.224	-1.18411	-1.98246	0.0011	0.0068965	yes	WP_019281772.1
VAR_RS0102475	WP_017045998.1	NZ_AEZB01000022.1:8922-9167	hypothetical protein	Fe(+) at 25ºC	Fe(-) at 25ºC	OK	16.6086	43.9199	1.40294	2.55526	0.04535	0.131	no	WP_017045998.1
VAR_RS0102480	WP_026027856.1	NZ_AEZB01000022.1:9261-9746	acyl-CoA thioesterase	Fe(+) at 25ºC	Fe(-) at 25ºC	OK	502.005	744.947	0.569437	0.787151	0.20025	0.379129	no	WP_026027856.1
VAR_RS21570	pseudo	NZ_AEZB01000023.1:1-323	LysR family transcriptional regulator	Fe(+) at 25ºC	Fe(-) at 25ºC	OK	1.37116	3.06839	1.16209	1.02375	0.33855	0.535449	no	pseudo
VAR_RS0102560	WP_019281782.1	NZ_AEZB01000023.1:1022-1924	hypothetical protein	Fe(+) at 25ºC	Fe(-) at 25ºC	OK	19.5049	40.6704	1.06015	1.56915	0.02285	0.0774392	no	WP_019281782.1
VAR_RS19390	WP_019281789.1	NZ_AEZB01000023.1:11253-12290	isochorismatase	Fe(+) at 25ºC	Fe(-) at 25ºC	OK	51.0849	6875.25	7.07237	11.2852	5e-05	0.000490717	yes	WP_019281789.1
VAR_RS0102605	WP_019281790.1	NZ_AEZB01000023.1:12440-13753	enterobactin exporter EntS	Fe(+) at 25ºC	Fe(-) at 25ºC	OK	6.98781	139.764	4.32201	6.16081	5e-05	0.000490717	yes	WP_019281790.1
VAR_RS0102610	WP_019281791.1	NZ_AEZB01000023.1:13856-22342	non-ribosomal peptide synthetase	Fe(+) at 25ºC	Fe(-) at 25ºC	OK	14.5263	758.484	5.70638	7.64957	5e-05	0.000490717	yes	WP_019281791.1
VAR_RS0102565	WP_019281783.1	NZ_AEZB01000023.1:2042-2923	hypothetical protein	Fe(+) at 25ºC	Fe(-) at 25ºC	OK	5.63278	16.9919	1.59293	1.95274	0.0061	0.0274441	yes	WP_019281783.1
VAR_RS0102615	WP_019281792.1	NZ_AEZB01000023.1:22448-22642	antibiotic synthesis protein MbtH	Fe(+) at 25ºC	Fe(-) at 25ºC	OK	1.34854	367.046	8.08842	7.56419	0.1664	0.33459	no	WP_019281792.1
VAR_RS0102620	WP_019281793.1	NZ_AEZB01000023.1:22664-24004	enterochelin esterase	Fe(+) at 25ºC	Fe(-) at 25ºC	OK	3.06737	383.88	6.96751	9.22807	5e-05	0.000490717	yes	WP_019281793.1
VAR_RS0102630	WP_019281795.1	NZ_AEZB01000023.1:24169-26250	receptor protein mostly Fe transport	Fe(+) at 25ºC	Fe(-) at 25ºC	OK	20.2102	3511.47	7.44084	9.61143	5e-05	0.000490717	yes	WP_019281795.1
VAR_RS0102635	WP_017045634.1	NZ_AEZB01000023.1:26390-27097	enterobactin synthase	Fe(+) at 25ºC	Fe(-) at 25ºC	OK	3.77167	244.31	6.01737	7.87002	5e-05	0.000490717	yes	WP_017045634.1
VAR_RS0102640	WP_010318463.1	NZ_AEZB01000023.1:27255-27836	electron transport complex subunit A	Fe(+) at 25ºC	Fe(-) at 25ºC	OK	13.2649	31.5617	1.25056	1.82355	0.0159	0.0587971	no	WP_010318463.1
VAR_RS0102645	WP_013857280.1	NZ_AEZB01000023.1:27838-28425	electron transport complex subunit RsxB	Fe(+) at 25ºC	Fe(-) at 25ºC	OK	6.88526	27.1944	1.98172	2.54508	0.0021	0.0116331	yes	WP_013857280.1
VAR_RS19395	pseudo	NZ_AEZB01000023.1:28434-30269	electron transporter RnfC	Fe(+) at 25ºC	Fe(-) at 25ºC	OK	12.0328	48.5452	2.01235	3.19081	5e-05	0.000490717	yes	pseudo
VAR_RS0102570	WP_050934211.1	NZ_AEZB01000023.1:2986-4848	ligand-gated channel protein	Fe(+) at 25ºC	Fe(-) at 25ºC	OK	12.8183	47.6355	1.89383	2.41433	5e-05	0.000490717	yes	WP_050934211.1
VAR_RS21575	WP_050934209.1	NZ_AEZB01000023.1:343-897	hypothetical protein	Fe(+) at 25ºC	Fe(-) at 25ºC	NOTEST	0.443066	0.552857	0.319385	0	1	1	no	WP_050934209.1
VAR_RS0102575	WP_029388129.1	NZ_AEZB01000023.1:5036-5986	LysR family transcriptional regulator	Fe(+) at 25ºC	Fe(-) at 25ºC	OK	1.82862	28.23	3.94841	4.56861	5e-05	0.000490717	yes	WP_029388129.1
VAR_RS0102580	WP_019281786.1	NZ_AEZB01000023.1:6228-7304	phospho-2-dehydro-3-deoxyheptonate aldolase	Fe(+) at 25ºC	Fe(-) at 25ºC	OK	11.1892	1037.25	6.53452	9.53796	5e-05	0.000490717	yes	WP_019281786.1
VAR_RS19385	pseudo	NZ_AEZB01000023.1:7364-8141	2_3-dihydroxybenzoate-2_3-dehydrogenase	Fe(+) at 25ºC	Fe(-) at 25ºC	OK	92.6754	717.744	2.95321	5.50475	5e-05	0.000490717	yes	pseudo
VAR_RS0102590	WP_043004165.1	NZ_AEZB01000023.1:8324-9505	isochorismate synthase	Fe(+) at 25ºC	Fe(-) at 25ºC	OK	10.93	1940.67	7.47212	10.9843	5e-05	0.000490717	yes	WP_043004165.1
entE	WP_019281788.1	NZ_AEZB01000023.1:9509-11140	2_3-dihydroxybenzoate-AMP ligase	Fe(+) at 25ºC	Fe(-) at 25ºC	OK	6.39106	334.72	5.71075	8.22747	5e-05	0.000490717	yes	WP_019281788.1
VAR_RS0102705	WP_017049935.1	NZ_AEZB01000024.1:10456-11160	3'_5'-cyclic-nucleotide phosphodiesterase	Fe(+) at 25ºC	Fe(-) at 25ºC	OK	19.0801	17.8937	-0.0926151	-0.0855331	0.9022	0.948506	no	WP_017049935.1
VAR_RS0102710	WP_010319873.1	NZ_AEZB01000024.1:11132-12064	tyrosine recombinase XerC	Fe(+) at 25ºC	Fe(-) at 25ºC	OK	17.2999	23.6876	0.453367	0.444256	0.4284	0.622916	no	WP_010319873.1
VAR_RS0102715	WP_019281800.1	NZ_AEZB01000024.1:12068-12781	2-haloalkanoic acid dehalogenase	Fe(+) at 25ºC	Fe(-) at 25ºC	OK	7.48281	15.092	1.01213	1.22529	0.08005	0.199022	no	WP_019281800.1
VAR_RS0102720	WP_019281801.1	NZ_AEZB01000024.1:12767-13372	DTW domain-containing protein	Fe(+) at 25ºC	Fe(-) at 25ºC	OK	2.112	4.38161	1.05285	0.480856	0.43615	0.630071	no	WP_019281801.1
VAR_RS0102725	WP_019281802.1	NZ_AEZB01000024.1:13373-14401	hypothetical protein	Fe(+) at 25ºC	Fe(-) at 25ºC	OK	5.93167	14.9849	1.337	1.72775	0.01125	0.0447393	yes	WP_019281802.1
VAR_RS0102735	WP_019281803.1	NZ_AEZB01000024.1:14591-15418	hydrolase	Fe(+) at 25ºC	Fe(-) at 25ºC	OK	31.031	66.7946	1.10602	1.868	0.00575	0.0262188	yes	WP_019281803.1
VAR_RS0102740	WP_029388130.1	NZ_AEZB01000024.1:15569-16567	lysophospholipase L2	Fe(+) at 25ºC	Fe(-) at 25ºC	OK	8.40936	11.5776	0.461272	0.60408	0.35785	0.554901	no	WP_029388130.1
rhtB	WP_029388131.1	NZ_AEZB01000024.1:16642-17259	homoserine/homoserine lactone efflux protein	Fe(+) at 25ºC	Fe(-) at 25ºC	OK	36.3617	60.6074	0.737074	1.22775	0.07	0.181224	no	WP_029388131.1
VAR_RS0102750	WP_013855508.1	NZ_AEZB01000024.1:17296-18522	histidine kinase	Fe(+) at 25ºC	Fe(-) at 25ºC	OK	11.0983	13.2715	0.257993	0.37745	0.5623	0.733819	no	WP_013855508.1
VAR_RS0102755	WP_019281805.1	NZ_AEZB01000024.1:18586-19056	DNA starvation/stationary phase protection protein	Fe(+) at 25ºC	Fe(-) at 25ºC	OK	14954.2	6633.55	-1.1727	-2.31974	0.0066	0.0292907	yes	WP_019281805.1
VAR_RS19405	pseudo	NZ_AEZB01000024.1:19277-20289	hypothetical protein	Fe(+) at 25ºC	Fe(-) at 25ºC	OK	30.546	12.8495	-1.24927	-1.58761	0.0043	0.0208323	yes	pseudo
VAR_RS0102765	WP_017044543.1	NZ_AEZB01000024.1:20286-20615	RNA polymerase subunit sigma	Fe(+) at 25ºC	Fe(-) at 25ºC	NOTEST	1.09257	0	-inf	0	1	1	no	WP_017044543.1
VAR_RS0102775	WP_026027131.1	NZ_AEZB01000024.1:20836-21210	hypothetical protein	Fe(+) at 25ºC	Fe(-) at 25ºC	OK	816.555	389.85	-1.06663	-2.73367	0.00385	0.0190309	yes	WP_026027131.1
VAR_RS0102785	WP_019281806.1	NZ_AEZB01000024.1:22135-22758	membrane protein	Fe(+) at 25ºC	Fe(-) at 25ºC	OK	29.3092	11.6292	-1.3336	-1.78321	0.0068	0.0299876	yes	WP_019281806.1
VAR_RS0102790	WP_019281807.1	NZ_AEZB01000024.1:22859-23275	hypothetical protein	Fe(+) at 25ºC	Fe(-) at 25ºC	OK	10.0717	8.27407	-0.283635	-0.363603	0.6661	0.808323	no	WP_019281807.1
VAR_RS19410	pseudo	NZ_AEZB01000024.1:23698-24170	hypothetical protein	Fe(+) at 25ºC	Fe(-) at 25ºC	NOTEST	0.741729	1.34445	0.858054	0	1	1	no	pseudo
hemC	WP_026028808.1	NZ_AEZB01000024.1:3935-4873	hydroxymethylbilane synthase	Fe(+) at 25ºC	Fe(-) at 25ºC	OK	137.334	160.515	0.225023	0.400293	0.53145	0.709615	no	WP_026028808.1
cyaA	WP_019281798.1	NZ_AEZB01000024.1:5224-7752	adenylate cyclase	Fe(+) at 25ºC	Fe(-) at 25ºC	OK	132.013	280.629	1.08799	1.8293	0.0031	0.015992	yes	WP_019281798.1
VAR_RS0102685	WP_010319878.1	NZ_AEZB01000024.1:7797-8111	iron donor protein CyaY	Fe(+) at 25ºC	Fe(-) at 25ºC	OK	175.642	160.656	-0.128663	-0.317836	0.7481	0.862993	no	WP_010319878.1
VAR_RS19400	WP_033197445.1	NZ_AEZB01000024.1:8187-8306	lipoprotein	Fe(+) at 25ºC	Fe(-) at 25ºC	OK	110.817	131.069	0.24214	2.12175	0.7506	0.864115	no	WP_033197445.1
VAR_RS0102660	WP_019281796.1	NZ_AEZB01000024.1:824-2005	heme biosynthesis protein HemY	Fe(+) at 25ºC	Fe(-) at 25ºC	OK	202.743	151.211	-0.423091	-0.516809	0.45125	0.643624	no	WP_019281796.1
VAR_RS0102665	WP_019281797.1	NZ_AEZB01000024.1:2005-3186	heme biosynthesis operon protein HemX	Fe(+) at 25ºC	Fe(-) at 25ºC	OK	135.72	114.494	-0.24537	-0.25641	0.7129	0.84007	no	WP_019281797.1
VAR_RS0102670	WP_013855520.1	NZ_AEZB01000024.1:3170-3931	uroporphyrinogen III methyltransferase	Fe(+) at 25ºC	Fe(-) at 25ºC	OK	61.2019	47.4017	-0.368638	-0.180484	0.7579	0.868327	no	WP_013855520.1
VAR_RS0102695	WP_019281799.1	NZ_AEZB01000024.1:8336-9589	diaminopimelate decarboxylase	Fe(+) at 25ºC	Fe(-) at 25ºC	OK	182.94	279.005	0.608924	1.00877	0.0901	0.216104	no	WP_019281799.1
dapF	WP_010319875.1	NZ_AEZB01000024.1:9601-10431	diaminopimelate epimerase	Fe(+) at 25ºC	Fe(-) at 25ºC	OK	359.59	431.679	0.263605	0.441541	0.485	0.67183	no	WP_010319875.1
tatA	WP_019281812.1	NZ_AEZB01000025.1:11017-11253	protein translocase TatA	Fe(+) at 25ºC	Fe(-) at 25ºC	OK	398.878	788.183	0.982582	3.02208	0.00855	0.0359915	yes	WP_019281812.1
VAR_RS0102850	WP_019281813.1	NZ_AEZB01000025.1:11257-11664	sec-independent translocase	Fe(+) at 25ºC	Fe(-) at 25ºC	OK	156.021	164.522	0.0765439	0.164421	0.83995	0.91623	no	WP_019281813.1
VAR_RS0102805	WP_019281810.1	NZ_AEZB01000025.1:1165-2103	hypothetical protein	Fe(+) at 25ºC	Fe(-) at 25ºC	OK	11.6908	23.4217	1.00247	1.37586	0.04635	0.133245	no	WP_019281810.1
VAR_RS0102855	WP_019281814.1	NZ_AEZB01000025.1:11725-12477	twin arginine-targeting protein translocase TatC	Fe(+) at 25ºC	Fe(-) at 25ºC	OK	238.67	259.61	0.121325	0.199657	0.75365	0.866149	no	WP_019281814.1
VAR_RS0102860	WP_029388132.1	NZ_AEZB01000025.1:12758-13519	hydrolase TatD	Fe(+) at 25ºC	Fe(-) at 25ºC	OK	9.37329	12.2328	0.38413	0.496388	0.44915	0.642204	no	WP_029388132.1
VAR_RS0102865	WP_029388133.1	NZ_AEZB01000025.1:13708-14754	delta-aminolevulinic acid dehydratase	Fe(+) at 25ºC	Fe(-) at 25ºC	OK	262.04	177.745	-0.559978	-0.980566	0.1155	0.258541	no	WP_029388133.1
VAR_RS0102870	WP_029388134.1	NZ_AEZB01000025.1:15489-18281	DNA polymerase I	Fe(+) at 25ºC	Fe(-) at 25ºC	OK	25.3091	40.1275	0.664936	1.08376	0.07065	0.182366	no	WP_029388134.1
VAR_RS0102875	WP_019281817.1	NZ_AEZB01000025.1:19019-19732	YihA family ribosome biogenesis GTP-binding protein	Fe(+) at 25ºC	Fe(-) at 25ºC	OK	1533.14	983.26	-0.640845	-1.17394	0.09335	0.221966	no	WP_019281817.1
VAR_RS0102880	pseudo	NZ_AEZB01000025.1:19900-20518	cytochrome C	Fe(+) at 25ºC	Fe(-) at 25ºC	OK	816.771	250.811	-1.70333	-3.15509	5e-05	0.000490717	yes	pseudo
VAR_RS19425	pseudo	NZ_AEZB01000025.1:20734-21373	2-polyprenyl-3-methyl-5-hydroxy-6-metoxy-1_4-benzoquinol methylase	Fe(+) at 25ºC	Fe(-) at 25ºC	OK	233.743	119.167	-0.971944	-1.3656	0.04995	0.140943	no	pseudo
VAR_RS19430	pseudo	NZ_AEZB01000025.1:21373-21928	aminotransferase	Fe(+) at 25ºC	Fe(-) at 25ºC	OK	233.917	118.661	-0.979152	-1.03124	0.0847	0.20697	no	pseudo
VAR_RS0102810	WP_017046104.1	NZ_AEZB01000025.1:2107-2439	hypothetical protein	Fe(+) at 25ºC	Fe(-) at 25ºC	OK	23.2561	48.7226	1.06698	1.81222	0.06245	0.166964	no	WP_017046104.1
VAR_RS0102895	WP_017042451.1	NZ_AEZB01000025.1:21937-22425	coproporphyrinogen III oxidase	Fe(+) at 25ºC	Fe(-) at 25ºC	OK	429.603	256.511	-0.743987	-1.56177	0.04185	0.123462	no	WP_017042451.1
VAR_RS0102900	WP_019281818.1	NZ_AEZB01000025.1:22564-23958	oxygen-independent coproporphyrinogen III oxidase	Fe(+) at 25ºC	Fe(-) at 25ºC	OK	179.307	55.5861	-1.68964	-2.80603	5e-05	0.000490717	yes	WP_019281818.1
VAR_RS0102905	WP_013855649.1	NZ_AEZB01000025.1:24024-24914	transcriptional regulator IlvY	Fe(+) at 25ºC	Fe(-) at 25ºC	OK	9.72466	20.0046	1.04061	1.49176	0.0307	0.0970367	no	WP_013855649.1
VAR_RS0102910	WP_019281819.1	NZ_AEZB01000025.1:25058-26542	ketol-acid reductoisomerase	Fe(+) at 25ºC	Fe(-) at 25ºC	OK	161.764	188.589	0.221358	0.370721	0.527	0.70588	no	WP_019281819.1
VAR_RS0102915	WP_010319855.1	NZ_AEZB01000025.1:26735-26986	hypothetical protein	Fe(+) at 25ºC	Fe(-) at 25ºC	OK	86.0698	70.2963	-0.292058	-0.700001	0.5593	0.732867	no	WP_010319855.1
VAR_RS0102920	WP_019281820.1	NZ_AEZB01000025.1:27109-30231	transporter	Fe(+) at 25ºC	Fe(-) at 25ºC	OK	99.8035	111.895	0.164985	0.261524	0.6417	0.791687	no	WP_019281820.1
VAR_RS0102925	WP_017042454.1	NZ_AEZB01000025.1:30243-31349	MexH family multidrug efflux RND transporter periplasmic adaptor subunit	Fe(+) at 25ºC	Fe(-) at 25ºC	OK	143.87	162.914	0.179346	0.320891	0.61585	0.773702	no	WP_017042454.1
VAR_RS19415	pseudo	NZ_AEZB01000025.1:3098-5165	diguanylate cyclase	Fe(+) at 25ºC	Fe(-) at 25ºC	OK	3.60757	18.9296	2.39155	3.14971	5e-05	0.000490717	yes	pseudo
VAR_RS0102930	WP_013855653.1	NZ_AEZB01000025.1:31368-31979	TetR family transcriptional regulator	Fe(+) at 25ºC	Fe(-) at 25ºC	OK	304.55	268.389	-0.182353	-0.370763	0.6139	0.772272	no	WP_013855653.1
VAR_RS0102935	WP_019281821.1	NZ_AEZB01000025.1:32119-34137	ATP-dependent DNA helicase Rep	Fe(+) at 25ºC	Fe(-) at 25ºC	OK	65.2319	48.6066	-0.424426	-0.75285	0.2398	0.427997	no	WP_019281821.1
VAR_RS0102940	WP_013855655.1	NZ_AEZB01000025.1:34207-34647	cytochrome c	Fe(+) at 25ºC	Fe(-) at 25ºC	OK	143.599	67.6827	-1.08519	-1.98531	0.01165	0.0460588	yes	WP_013855655.1
VAR_RS0102945	0			Fe(+) at 25ºC	Fe(-) at 25ºC	NOTEST	169.873	109.713	-0.630722	0	1	1	no
VAR_RS0102950	0			Fe(+) at 25ºC	Fe(-) at 25ºC	NOTEST	0	0	0	0	1	1	no
VAR_RS0102955	0			Fe(+) at 25ºC	Fe(-) at 25ºC	NOTEST	0	0	0	0	1	1	no
VAR_RS0102960	0			Fe(+) at 25ºC	Fe(-) at 25ºC	NOTEST	0	0	0	0	1	1	no
VAR_RS0102965	0			Fe(+) at 25ºC	Fe(-) at 25ºC	NOTEST	0	0	0	0	1	1	no
VAR_RS0102975	WP_019281822.1	NZ_AEZB01000025.1:36413-38128	ABC transporter ATPase	Fe(+) at 25ºC	Fe(-) at 25ºC	OK	130.409	111.024	-0.23217	-0.415265	0.51275	0.695066	no	WP_019281822.1
VAR_RS0102980	WP_026027967.1	NZ_AEZB01000025.1:38237-39793	cytochrome c	Fe(+) at 25ºC	Fe(-) at 25ºC	OK	834.44	566.864	-0.557805	-0.936758	0.13265	0.285131	no	WP_026027967.1
VAR_RS0102985	WP_013855660.1	NZ_AEZB01000025.1:39993-40970	ABC transporter permease	Fe(+) at 25ºC	Fe(-) at 25ºC	OK	27.9292	32.7364	0.229121	0.363951	0.56385	0.735017	no	WP_013855660.1
VAR_RS0102990	WP_017046673.1	NZ_AEZB01000025.1:40973-41911	ABC transporter permease	Fe(+) at 25ºC	Fe(-) at 25ºC	OK	55.5414	44.6343	-0.315412	-0.522659	0.4098	0.606401	no	WP_017046673.1
VAR_RS0102995	WP_019281823.1	NZ_AEZB01000025.1:42078-43004	sporulation protein	Fe(+) at 25ºC	Fe(-) at 25ºC	OK	158.876	131.561	-0.272177	-0.508883	0.45835	0.650074	no	WP_019281823.1
VAR_RS19440	pseudo	NZ_AEZB01000025.1:43039-43786	chromosome partitioning protein ParA	Fe(+) at 25ºC	Fe(-) at 25ºC	OK	155.595	54.6806	-1.50869	-2.89828	5e-05	0.000490717	yes	pseudo
VAR_RS0103005	WP_017046676.1	NZ_AEZB01000025.1:43887-44783	transcriptional regulator	Fe(+) at 25ºC	Fe(-) at 25ºC	OK	1245.29	349.47	-1.83324	-2.59822	5e-05	0.000490717	yes	WP_017046676.1
VAR_RS0103010	WP_019281824.1	NZ_AEZB01000025.1:44973-45737	ABC transporter substrate-binding protein	Fe(+) at 25ºC	Fe(-) at 25ºC	OK	310.369	58.4316	-2.40916	-4.21097	5e-05	0.000490717	yes	WP_019281824.1
VAR_RS19445	pseudo	NZ_AEZB01000025.1:46254-46689	RecX family transcriptional regulator	Fe(+) at 25ºC	Fe(-) at 25ºC	OK	3.55661	11.8498	1.73628	2.02076	0.0278	0.0898927	no	pseudo
VAR_RS19450	pseudo	NZ_AEZB01000025.1:46900-47184	hypothetical protein	Fe(+) at 25ºC	Fe(-) at 25ºC	OK	17.8328	22.8256	0.356113	0.527419	0.61495	0.773175	no	pseudo
VAR_RS0103030	WP_019281827.1	NZ_AEZB01000025.1:47421-48014	integrase	Fe(+) at 25ºC	Fe(-) at 25ºC	OK	0.884737	1.86524	1.07604	0.756691	0.3121	0.508562	no	WP_019281827.1
VAR_RS0103035	WP_008218079.1	NZ_AEZB01000025.1:48202-48606	S-adenosylhomocysteine hydrolase	Fe(+) at 25ºC	Fe(-) at 25ºC	OK	32.7783	43.2988	0.401583	0.690516	0.4236	0.618558	no	WP_008218079.1
VAR_RS19455	pseudo	NZ_AEZB01000025.1:48608-49561	pyrophosphatase	Fe(+) at 25ºC	Fe(-) at 25ºC	OK	1.78426	5.13213	1.52423	1.56744	0.0361	0.110131	no	pseudo
VAR_RS0103045	WP_019281830.1	NZ_AEZB01000025.1:50008-51633	hypothetical protein	Fe(+) at 25ºC	Fe(-) at 25ºC	OK	5.73299	17.421	1.60347	1.8691	0.0038	0.0188104	yes	WP_019281830.1
VAR_RS19460	pseudo	NZ_AEZB01000025.1:51630-53241	ABC transporter	Fe(+) at 25ºC	Fe(-) at 25ºC	OK	0.993263	1.73776	0.806978	0.289566	0.6897	0.823815	no	pseudo
VAR_RS0102820	WP_019281811.1	NZ_AEZB01000025.1:5246-6151	membrane protein	Fe(+) at 25ºC	Fe(-) at 25ºC	OK	10.5919	20.4947	0.952285	1.224	0.04955	0.140078	no	WP_019281811.1
VAR_RS19465	pseudo	NZ_AEZB01000025.1:53521-55711	ferric anguibactin receptor	Fe(+) at 25ºC	Fe(-) at 25ºC	OK	57.1253	65.0757	0.187987	0.295182	0.6313	0.784311	no	pseudo
VAR_RS0103060	WP_019281832.1	NZ_AEZB01000025.1:55818-56786	ferric anguibactin-binding protein	Fe(+) at 25ºC	Fe(-) at 25ºC	NOTEST	1.16095	1.4818	0.352043	0	1	1	no	WP_019281832.1
VAR_RS0103065	WP_019281833.1	NZ_AEZB01000025.1:56843-57796	iron ABC transporter permease	Fe(+) at 25ºC	Fe(-) at 25ºC	NOTEST	0.886707	1.10405	0.316282	0	1	1	no	WP_019281833.1
VAR_RS0103070	WP_029388136.1	NZ_AEZB01000025.1:57793-58580	iron ABC transporter permease	Fe(+) at 25ºC	Fe(-) at 25ºC	NOTEST	0.985527	0.803406	-0.294766	0	1	1	no	WP_029388136.1
VAR_RS0102800	WP_019281809.1	NZ_AEZB01000025.1:60-1130	hypothetical protein	Fe(+) at 25ºC	Fe(-) at 25ºC	OK	6.67902	7.91079	0.244186	0.277878	0.65755	0.803242	no	WP_019281809.1
VAR_RS0102825	WP_017048499.1	NZ_AEZB01000025.1:6344-7888	DNA recombination protein RmuC	Fe(+) at 25ºC	Fe(-) at 25ºC	OK	251.734	170.319	-0.563663	-0.948223	0.1366	0.291141	no	WP_017048499.1
ubiE	WP_010319838.1	NZ_AEZB01000025.1:7938-8720	bifunctional demethylmenaquinone methyltransferase/2-methoxy-6-polyprenyl-1_4-benzoquinol methylase	Fe(+) at 25ºC	Fe(-) at 25ºC	OK	57.3838	87.0932	0.601915	1.03806	0.11045	0.250396	no	WP_010319838.1
VAR_RS19420	pseudo	NZ_AEZB01000025.1:8730-9334	hypothetical protein	Fe(+) at 25ºC	Fe(-) at 25ºC	OK	102.976	131.616	0.354021	0.429517	0.5414	0.71864	no	pseudo
ubiB	WP_013855638.1	NZ_AEZB01000025.1:9331-10965	ubiquinone biosynthesis regulatory protein kinase UbiB	Fe(+) at 25ºC	Fe(-) at 25ºC	OK	46.2681	69.619	0.589464	0.741621	0.21935	0.40322	no	WP_013855638.1
VAR_RS19470	WP_017041960.1	NZ_AEZB01000026.1:1375-1593	hypothetical protein	Fe(+) at 25ºC	Fe(-) at 25ºC	NOTEST	0.583169	0.508582	-0.197434	0	1	1	no	WP_017041960.1
VAR_RS0103085	WP_019281836.1	NZ_AEZB01000026.1:1728-3080	hypothetical protein	Fe(+) at 25ºC	Fe(-) at 25ºC	NOTEST	0	1.24716	inf	0	1	1	no	WP_019281836.1
VAR_RS0103090	pseudo	NZ_AEZB01000026.1:1-824	hypothetical protein	Fe(+) at 25ºC	Fe(-) at 25ºC	NOTEST	0.0776545	0.288257	1.89221	0	1	1	no	pseudo
VAR_RS0103095	WP_019281837.1	NZ_AEZB01000026.1:3080-3424	DUF2523 domain-containing protein	Fe(+) at 25ºC	Fe(-) at 25ºC	NOTEST	0	0	0	0	1	1	no	WP_019281837.1
VAR_RS19475	pseudo	NZ_AEZB01000026.1:3427-3736	toxin	Fe(+) at 25ºC	Fe(-) at 25ºC	NOTEST	0	0	0	0	1	1	no	pseudo
VAR_RS0103080	WP_019281835.1	NZ_AEZB01000026.1:837-1112	hypothetical protein	Fe(+) at 25ºC	Fe(-) at 25ºC	NOTEST	0	0	0	0	1	1	no	WP_019281835.1
VAR_RS19495	WP_043004216.1	NZ_AEZB01000027.1:10609-12213	aerotolerance protein BatD	Fe(+) at 25ºC	Fe(-) at 25ºC	OK	6.92812	7.4889	0.112289	0.148115	0.8069	0.896156	no	WP_043004216.1
VAR_RS0103155	WP_019281841.1	NZ_AEZB01000027.1:12216-14126	hypothetical protein	Fe(+) at 25ºC	Fe(-) at 25ºC	OK	27.1271	26.2396	-0.0479891	-0.0648336	0.909	0.952407	no	WP_019281841.1
VAR_RS0103160	WP_019281842.1	NZ_AEZB01000027.1:14119-15087	aerotolerance operon protein BatA	Fe(+) at 25ºC	Fe(-) at 25ºC	OK	15.1695	14.6277	-0.0524696	-0.0323242	0.9549	0.976927	no	WP_019281842.1
VAR_RS0103165	WP_010318552.1	NZ_AEZB01000027.1:15095-15565	hypothetical protein	Fe(+) at 25ºC	Fe(-) at 25ºC	OK	41.0298	74.3129	0.85694	0.91671	0.22075	0.404799	no	WP_010318552.1
VAR_RS19500	pseudo	NZ_AEZB01000027.1:15562-16487	cytosolic protein	Fe(+) at 25ºC	Fe(-) at 25ºC	OK	41.7982	71.4649	0.773794	0.971753	0.0917	0.218963	no	pseudo
VAR_RS19505	WP_050934213.1	NZ_AEZB01000027.1:16508-17455	AAA family ATPase	Fe(+) at 25ºC	Fe(-) at 25ºC	OK	53.1815	84.6638	0.670821	1.16647	0.0728	0.186216	no	WP_050934213.1
VAR_RS19510	pseudo	NZ_AEZB01000027.1:17733-19656	chemotaxis protein	Fe(+) at 25ºC	Fe(-) at 25ºC	OK	1007.74	109.506	-3.20205	-4.91765	5e-05	0.000490717	yes	pseudo
VAR_RS19480	pseudo	NZ_AEZB01000027.1:192-2137	hemagglutinin	Fe(+) at 25ºC	Fe(-) at 25ºC	OK	23.3665	34.8126	0.575165	0.880549	0.1596	0.324501	no	pseudo
VAR_RS0103185	WP_013867995.1	NZ_AEZB01000027.1:19715-19915	chromosome segregation ATPase	Fe(+) at 25ºC	Fe(-) at 25ºC	OK	1660.98	419.89	-1.98396	-7.59728	5e-05	0.000490717	yes	WP_013867995.1
VAR_RS0103190	WP_029388138.1	NZ_AEZB01000027.1:20036-20692	DSBA oxidoreductase	Fe(+) at 25ºC	Fe(-) at 25ºC	OK	258.167	89.6124	-1.52653	-2.86057	5e-05	0.000490717	yes	WP_029388138.1
VAR_RS0103195	WP_019281844.1	NZ_AEZB01000027.1:20989-22350	alpha-amylase	Fe(+) at 25ºC	Fe(-) at 25ºC	OK	70.9561	97.2201	0.454328	0.804635	0.203	0.382502	no	WP_019281844.1
VAR_RS0103200	WP_029388139.1	NZ_AEZB01000027.1:22437-24305	chemotaxis protein	Fe(+) at 25ºC	Fe(-) at 25ºC	OK	1502.96	986.17	-0.607895	-0.924659	0.127	0.276939	no	WP_029388139.1
VAR_RS0103110	WP_013868010.1	NZ_AEZB01000027.1:2508-2867	diacylglycerol kinase	Fe(+) at 25ºC	Fe(-) at 25ºC	OK	4.74069	4.40274	-0.106693	-0.110593	0.90155	0.948214	no	WP_013868010.1
VAR_RS19485	pseudo	NZ_AEZB01000027.1:3241-3726	cytochrome B	Fe(+) at 25ºC	Fe(-) at 25ºC	OK	43.376	26.7924	-0.695072	-1.13515	0.12775	0.278169	no	pseudo
VAR_RS0103120	WP_038220420.1	NZ_AEZB01000027.1:4000-5955	hypothetical protein	Fe(+) at 25ºC	Fe(-) at 25ºC	OK	87.0599	113.013	0.376412	0.64908	0.2853	0.480102	no	WP_038220420.1
VAR_RS0103125	WP_026028221.1	NZ_AEZB01000027.1:6066-6281	hypothetical protein	Fe(+) at 25ºC	Fe(-) at 25ºC	OK	561.139	1812.16	1.69128	6.12461	5e-05	0.000490717	yes	WP_026028221.1
VAR_RS0103130	WP_010318547.1	NZ_AEZB01000027.1:6299-6643	HNH endonuclease	Fe(+) at 25ºC	Fe(-) at 25ºC	OK	239.709	476.874	0.992326	2.53984	0.00685	0.0301763	yes	WP_010318547.1
VAR_RS0103135	WP_019281839.1	NZ_AEZB01000027.1:6765-7247	hypothetical protein	Fe(+) at 25ºC	Fe(-) at 25ºC	OK	19.4779	19.0142	-0.0347613	-0.0514189	0.9495	0.973817	no	WP_019281839.1
VAR_RS19490	WP_019281840.1	NZ_AEZB01000027.1:7538-9685	diguanylate cyclase	Fe(+) at 25ºC	Fe(-) at 25ºC	OK	88.3724	108.928	0.301706	0.537026	0.39055	0.587955	no	WP_019281840.1
VAR_RS0103145	WP_026027736.1	NZ_AEZB01000027.1:9733-10449	hypothetical protein	Fe(+) at 25ºC	Fe(-) at 25ºC	OK	93.378	98.574	0.0781249	0.156859	0.83025	0.91021	no	WP_026027736.1
VAR_RS0103235	WP_013856392.1	NZ_AEZB01000028.1:10493-10717	hypothetical protein	Fe(+) at 25ºC	Fe(-) at 25ºC	OK	485.048	614.023	0.340166	1.08543	0.3743	0.571774	no	WP_013856392.1
VAR_RS0103240	WP_017049110.1	NZ_AEZB01000028.1:10742-12547	hydrolase	Fe(+) at 25ºC	Fe(-) at 25ºC	OK	117.768	175.81	0.578074	0.966646	0.11215	0.253045	no	WP_017049110.1
VAR_RS0103245	0			Fe(+) at 25ºC	Fe(-) at 25ºC	NOTEST	169.873	0	-inf	0	1	1	no
VAR_RS21580	WP_050934215.1	NZ_AEZB01000028.1:12675-15053	CbbBc protein	Fe(+) at 25ºC	Fe(-) at 25ºC	OK	58.9574	151.032	1.35711	2.17564	0.0003	0.002314	yes	WP_050934215.1
VAR_RS0103215	WP_019281847.1	NZ_AEZB01000028.1:1451-6436	hypothetical protein	Fe(+) at 25ºC	Fe(-) at 25ºC	OK	5.51205	18.4978	1.74669	1.95127	0.00285	0.0148894	yes	WP_019281847.1
VAR_RS0103220	WP_019281848.1	NZ_AEZB01000028.1:6429-8024	hypothetical protein	Fe(+) at 25ºC	Fe(-) at 25ºC	OK	12.0661	40.5742	1.7496	1.49447	0.0102	0.0415179	yes	WP_019281848.1
VAR_RS0103255	WP_019281851.1	NZ_AEZB01000028.1:15064-15954	formate dehydrogenase	Fe(+) at 25ºC	Fe(-) at 25ºC	OK	170.339	171.339	0.00843927	0.0158451	0.9816	0.990411	no	WP_019281851.1
VAR_RS0103270	0			Fe(+) at 25ºC	Fe(-) at 25ºC	NOTEST	0	0	0	0	1	1	no
VAR_RS0103275	WP_017045246.1	NZ_AEZB01000028.1:16817-17065	hypothetical protein	Fe(+) at 25ºC	Fe(-) at 25ºC	OK	239.948	477.603	0.993093	2.78051	0.01405	0.0532542	no	WP_017045246.1
VAR_RS19515	pseudo	NZ_AEZB01000028.1:17140-18789	DNA topoisomerase III	Fe(+) at 25ºC	Fe(-) at 25ºC	OK	58.714	106.855	0.863878	1.47101	0.01755	0.0635186	no	pseudo
VAR_RS0103285	pseudo	NZ_AEZB01000028.1:19223-20075	hypothetical protein	Fe(+) at 25ºC	Fe(-) at 25ºC	OK	1.90441	3.59149	0.915236	0.925648	0.21105	0.393036	no	pseudo
VAR_RS0103225	WP_019281849.1	NZ_AEZB01000028.1:8091-9095	nucleoid-associated protein YejK	Fe(+) at 25ºC	Fe(-) at 25ºC	OK	47.6862	57.582	0.272046	0.46409	0.50055	0.685094	no	WP_019281849.1
VAR_RS0103230	WP_019281850.1	NZ_AEZB01000028.1:9386-10408	nucleoid-associated protein YejK	Fe(+) at 25ºC	Fe(-) at 25ºC	OK	286.541	205.125	-0.482242	-0.875111	0.1785	0.351294	no	WP_019281850.1
VAR_RS0103290	WP_019281855.1	NZ_AEZB01000029.1:79-987	transposase	Fe(+) at 25ºC	Fe(-) at 25ºC	OK	45.4956	83.4334	0.874898	1.39224	0.0308	0.0973087	no	WP_019281855.1
VAR_RS0103310	WP_019281858.1	NZ_AEZB01000030.1:1076-1450	isochorismatase	Fe(+) at 25ºC	Fe(-) at 25ºC	OK	39.2094	37.0498	-0.0817347	-0.138495	0.87155	0.932963	no	WP_019281858.1
VAR_RS0103365	WP_019281865.1	NZ_AEZB01000030.1:11729-13063	regulatory protein UhpC	Fe(+) at 25ºC	Fe(-) at 25ºC	OK	2.03377	2.19906	0.112728	0.109254	0.86015	0.927113	no	WP_019281865.1
VAR_RS0103370	WP_019281866.1	NZ_AEZB01000030.1:13110-13496	soluble cytochrome b562	Fe(+) at 25ºC	Fe(-) at 25ºC	OK	1036.13	1347.52	0.3791	0.942539	0.2912	0.486356	no	WP_019281866.1
VAR_RS0103375	WP_013868021.1	NZ_AEZB01000030.1:13595-14338	phosphatase	Fe(+) at 25ºC	Fe(-) at 25ºC	OK	53.8452	89.5042	0.733138	1.33011	0.0544	0.150159	no	WP_013868021.1
VAR_RS19530	pseudo	NZ_AEZB01000030.1:14528-17406	metal-dependent phosphohydrolase	Fe(+) at 25ºC	Fe(-) at 25ºC	OK	45.8497	25.0715	-0.870864	-1.41566	0.02125	0.0734314	no	pseudo
VAR_RS0103385	WP_019281859.1	NZ_AEZB01000030.1:1558-2424	transcriptional regulator	Fe(+) at 25ºC	Fe(-) at 25ºC	OK	3.68158	5.30328	0.526558	0.101957	0.8518	0.922721	no	WP_019281859.1
VAR_RS0103315	WP_019281867.1	NZ_AEZB01000030.1:17403-18002	tRNA (pseudouridine(54)-N(1))-methyltransferase TrmY	Fe(+) at 25ºC	Fe(-) at 25ºC	NOTEST	0.385408	0.350999	-0.134921	0	1	1	no	WP_019281867.1
VAR_RS19535	pseudo	NZ_AEZB01000030.1:18082-19313	MFS transporter permease	Fe(+) at 25ºC	Fe(-) at 25ºC	OK	2.56273	3.96696	0.630351	0.606752	0.30245	0.49815	no	pseudo
VAR_RS0103395	WP_019281868.1	NZ_AEZB01000030.1:19356-19853	phosphatase	Fe(+) at 25ºC	Fe(-) at 25ºC	OK	8.65192	9.40267	0.120051	0.144661	0.8316	0.911212	no	WP_019281868.1
VAR_RS0103400	WP_019281869.1	NZ_AEZB01000030.1:19866-20867	glyceraldehyde-3-phosphate dehydrogenase	Fe(+) at 25ºC	Fe(-) at 25ºC	OK	6.38486	9.19349	0.525958	0.649583	0.31615	0.512568	no	WP_019281869.1
VAR_RS0103405	WP_017043720.1	NZ_AEZB01000030.1:20889-21230	transcriptional regulator	Fe(+) at 25ºC	Fe(-) at 25ºC	OK	19.3065	29.9595	0.633927	1.00572	0.27545	0.469337	no	WP_017043720.1
VAR_RS0103410	WP_017046038.1	NZ_AEZB01000030.1:21487-22545	arsenical-resistance protein	Fe(+) at 25ºC	Fe(-) at 25ºC	OK	12.1528	10.392	-0.225819	-0.309281	0.6293	0.782941	no	WP_017046038.1
VAR_RS19540	pseudo	NZ_AEZB01000030.1:22630-22960	ArsR family transcriptional regulator	Fe(+) at 25ºC	Fe(-) at 25ºC	OK	8.17637	9.39934	0.201099	0.26996	0.7806	0.880494	no	pseudo
VAR_RS0103420	WP_013868030.1	NZ_AEZB01000030.1:23255-24745	sodium-independent anion transporter	Fe(+) at 25ºC	Fe(-) at 25ºC	OK	74.0412	37.1991	-0.993061	-1.59974	0.0068	0.0299876	yes	WP_013868030.1
VAR_RS0103425	WP_019281870.1	NZ_AEZB01000030.1:24756-25604	universal stress protein A	Fe(+) at 25ºC	Fe(-) at 25ºC	OK	83.9906	64.2364	-0.386838	-0.651594	0.3207	0.517102	no	WP_019281870.1
VAR_RS0103320	WP_019281860.1	NZ_AEZB01000030.1:2567-3316	hypothetical protein	Fe(+) at 25ºC	Fe(-) at 25ºC	NOTEST	0.413349	1.48276	1.84285	0	1	1	no	WP_019281860.1
VAR_RS0103430	WP_019281871.1	NZ_AEZB01000030.1:25883-27085	acyl-homoserine-lactone synthase	Fe(+) at 25ºC	Fe(-) at 25ºC	OK	23.075	35.889	0.63721	0.336459	0.5995	0.761265	no	WP_019281871.1
VAR_RS0103435	WP_019281872.1	NZ_AEZB01000030.1:27078-29657	hybrid sensor histidine kinase/response regulator	Fe(+) at 25ºC	Fe(-) at 25ºC	OK	120.747	103.276	-0.22548	-0.339807	0.56785	0.738044	no	WP_019281872.1
VAR_RS19545	pseudo	NZ_AEZB01000030.1:30015-30324	hypothetical protein	Fe(+) at 25ºC	Fe(-) at 25ºC	OK	10.101	16.529	0.710499	1.05238	0.3031	0.498828	no	pseudo
VAR_RS0103450	WP_019281874.1	NZ_AEZB01000030.1:30655-31635	AraC family transcriptional regulator	Fe(+) at 25ºC	Fe(-) at 25ºC	OK	0.699239	120.926	7.43412	7.21905	0.00025	0.00198089	yes	WP_019281874.1
VAR_RS0103455	WP_019281875.1	NZ_AEZB01000030.1:31898-32776	transcriptional regulator	Fe(+) at 25ºC	Fe(-) at 25ºC	OK	0.726662	12.1652	4.06533	3.50591	0.00115	0.00715214	yes	WP_019281875.1
VAR_RS0103460	WP_019281876.1	NZ_AEZB01000030.1:33152-35095	TonB-dependent receptor	Fe(+) at 25ºC	Fe(-) at 25ºC	OK	0.911618	123.178	7.0781	7.58919	5e-05	0.000490717	yes	WP_019281876.1
VAR_RS0103465	WP_019281877.1	NZ_AEZB01000030.1:35100-36368	MFS transporter	Fe(+) at 25ºC	Fe(-) at 25ºC	OK	0.432357	19.6317	5.50482	3.739	0.00035	0.00264032	yes	WP_019281877.1
tdh	WP_019281861.1	NZ_AEZB01000030.1:3514-4545	L-threonine 3-dehydrogenase	Fe(+) at 25ºC	Fe(-) at 25ºC	OK	14.9993	12.8644	-0.221514	-0.207218	0.74665	0.86227	no	WP_019281861.1
VAR_RS0103330	WP_019281878.1	NZ_AEZB01000030.1:36480-42668	non-ribosomal peptide synthetase	Fe(+) at 25ºC	Fe(-) at 25ºC	OK	31.2417	16.6164	-0.910863	-1.06461	0.06625	0.17386	no	WP_019281878.1
VAR_RS0103470	WP_019281857.1	NZ_AEZB01000030.1:404-949	hypothetical protein	Fe(+) at 25ºC	Fe(-) at 25ºC	OK	0.204208	25.5246	6.9657	6.30926	5e-05	0.000490717	yes	WP_019281857.1
VAR_RS0103305	WP_019281879.1	NZ_AEZB01000030.1:42743-54646	hybrid non-ribosomal peptide synthase/polyketide synthase	Fe(+) at 25ºC	Fe(-) at 25ºC	OK	4.86675	8.43126	0.792789	0.896347	0.2493	0.438595	no	WP_019281879.1
VAR_RS0103475	WP_029388140.1	NZ_AEZB01000030.1:4542-5738	glycine C-acetyltransferase	Fe(+) at 25ºC	Fe(-) at 25ºC	OK	0.435452	42.4163	6.60596	5.85799	5e-05	0.000490717	yes	WP_029388140.1
VAR_RS0103480	WP_019281880.1	NZ_AEZB01000030.1:54633-55733	reductase	Fe(+) at 25ºC	Fe(-) at 25ºC	OK	0.376625	25.938	6.10579	1.35795	0.126	0.275246	no	WP_019281880.1
VAR_RS0103485	WP_019281881.1	NZ_AEZB01000030.1:55730-56602	thioesterase	Fe(+) at 25ºC	Fe(-) at 25ºC	OK	0.754333	53.9791	6.16106	2.0037	0.0751	0.190447	no	WP_019281881.1
VAR_RS0103490	WP_019281882.1	NZ_AEZB01000030.1:56595-57989	salicylate synthase	Fe(+) at 25ºC	Fe(-) at 25ºC	OK	0.843472	84.2127	6.64155	3.1917	0.00285	0.0148894	yes	WP_019281882.1
VAR_RS0103495	WP_019281883.1	NZ_AEZB01000030.1:57986-59644	2_3-dihydroxybenzoate-AMP ligase	Fe(+) at 25ºC	Fe(-) at 25ºC	OK	0.351564	50.889	7.17742	2.12963	0.06075	0.163589	no	WP_019281883.1
VAR_RS0103335	WP_017046048.1	NZ_AEZB01000030.1:5913-6836	LysR family transcriptional regulator	Fe(+) at 25ºC	Fe(-) at 25ºC	OK	21.566	26.534	0.299081	0.451445	0.47575	0.665091	no	WP_017046048.1
VAR_RS0103500	WP_019281884.1	NZ_AEZB01000030.1:59992-61689	ABC transporter ATP-binding protein	Fe(+) at 25ºC	Fe(-) at 25ºC	OK	1.09021	15.0075	3.78301	2.62765	0.0003	0.002314	yes	WP_019281884.1
VAR_RS19550	pseudo	NZ_AEZB01000030.1:61682-63338	ABC transporter permease	Fe(+) at 25ºC	Fe(-) at 25ºC	OK	1.49053	32.1483	4.43084	3.78232	5e-05	0.000490717	yes	pseudo
VAR_RS0103510	WP_029388143.1	NZ_AEZB01000030.1:64099-64839	hydrolase TatD	Fe(+) at 25ºC	Fe(-) at 25ºC	OK	6.21423	7.87822	0.342294	0.394359	0.56855	0.738431	no	WP_029388143.1
VAR_RS0103340	WP_017046047.1	NZ_AEZB01000030.1:6846-7229	hypothetical protein	Fe(+) at 25ºC	Fe(-) at 25ºC	OK	13.4076	11.6447	-0.203387	-0.286033	0.73085	0.851667	no	WP_017046047.1
VAR_RS0103345	WP_019281863.1	NZ_AEZB01000030.1:7266-7631	hypothetical protein	Fe(+) at 25ºC	Fe(-) at 25ºC	OK	41.6666	75.1969	0.851782	1.56981	0.067	0.175278	no	WP_019281863.1
uhpT	pseudo	NZ_AEZB01000030.1:7977-9372	antiporter	Fe(+) at 25ºC	Fe(-) at 25ºC	OK	4.83211	2.75208	-0.812131	-0.873284	0.15285	0.315496	no	pseudo
VAR_RS0103300	WP_019281856.1	NZ_AEZB01000030.1:85-318	hypothetical protein	Fe(+) at 25ºC	Fe(-) at 25ºC	OK	31.6674	98.0722	1.63084	3.7517	0.00715	0.0312742	yes	WP_019281856.1
VAR_RS0103355	WP_029388141.1	NZ_AEZB01000030.1:9568-10173	DNA-binding response regulator	Fe(+) at 25ºC	Fe(-) at 25ºC	OK	1.87056	0.833189	-1.16675	-0.665591	0.4215	0.616941	no	WP_029388141.1
VAR_RS19525	pseudo	NZ_AEZB01000030.1:10173-11709	histidine kinase	Fe(+) at 25ºC	Fe(-) at 25ºC	NOTEST	1.18344	0.437436	-1.43584	0	1	1	no	pseudo
VAR_RS0103515	pseudo	NZ_AEZB01000031.1:1-1014	hypothetical protein	Fe(+) at 25ºC	Fe(-) at 25ºC	OK	30.0396	50.375	0.745842	1.09187	0.08715	0.211157	no	pseudo
VAR_RS0103520	WP_019281887.1	NZ_AEZB01000031.1:1004-1792	hypothetical protein	Fe(+) at 25ºC	Fe(-) at 25ºC	OK	0.958629	3.48612	1.86258	0.477321	0.51345	0.69534	no	WP_019281887.1
VAR_RS0103525	WP_019281888.1	NZ_AEZB01000031.1:1792-3771	type IV secretion protein Rhs	Fe(+) at 25ºC	Fe(-) at 25ºC	NOTEST	0.212969	0.829307	1.96126	0	1	1	no	WP_019281888.1
VAR_RS0103530	WP_019281889.1	NZ_AEZB01000031.1:3911-4429	hypothetical protein	Fe(+) at 25ºC	Fe(-) at 25ºC	OK	3.98366	5.36857	0.430442	0.45336	0.55245	0.727724	no	WP_019281889.1
VAR_RS0103535	WP_019281890.1	NZ_AEZB01000031.1:4674-5003	transcriptional regulator	Fe(+) at 25ºC	Fe(-) at 25ºC	OK	162.202	212.707	0.391074	0.932803	0.331	0.527693	no	WP_019281890.1
VAR_RS0103540	WP_019281891.1	NZ_AEZB01000031.1:5105-5647	hypothetical protein	Fe(+) at 25ºC	Fe(-) at 25ºC	OK	1.61022	2.18276	0.438894	0.224496	0.80645	0.896045	no	WP_019281891.1
VAR_RS0103545	WP_043004240.1	NZ_AEZB01000031.1:5632-7001	diguanylate cyclase	Fe(+) at 25ºC	Fe(-) at 25ºC	OK	2.70722	4.25047	0.650809	0.601593	0.29465	0.490162	no	WP_043004240.1
VAR_RS0103600	WP_019281897.1	NZ_AEZB01000032.1:11509-13248	bifunctional metallophosphatase/5'-nucleotidase	Fe(+) at 25ºC	Fe(-) at 25ºC	OK	143.531	287.901	1.00421	1.706	0.00635	0.0283798	yes	WP_019281897.1
VAR_RS0103550	WP_017045536.1	NZ_AEZB01000032.1:129-803	dUMP phosphatase	Fe(+) at 25ºC	Fe(-) at 25ºC	OK	35.007	37.3503	0.0934767	0.156258	0.82745	0.908567	no	WP_017045536.1
VAR_RS0103605	WP_013867820.1	NZ_AEZB01000032.1:13687-14697	membrane protein	Fe(+) at 25ºC	Fe(-) at 25ºC	OK	127.683	70.2649	-0.861688	-1.54762	0.01715	0.0623945	no	WP_013867820.1
VAR_RS0103560	WP_029388144.1	NZ_AEZB01000032.1:1453-2163	phosphonate utilization transcriptional regulator PhnR	Fe(+) at 25ºC	Fe(-) at 25ºC	OK	42.5707	72.2829	0.763795	1.32449	0.06295	0.167851	no	WP_029388144.1
VAR_RS0103565	WP_017045538.1	NZ_AEZB01000032.1:2275-3066	NADPH-dependent ferric siderophore reductase	Fe(+) at 25ºC	Fe(-) at 25ºC	OK	100.998	1828.74	4.17845	7.2908	5e-05	0.000490717	yes	WP_017045538.1
VAR_RS19555	pseudo	NZ_AEZB01000032.1:3254-4739	DeoR faimly transcriptional regulator	Fe(+) at 25ºC	Fe(-) at 25ºC	OK	70.1875	11.0398	-2.6685	-4.01513	5e-05	0.000490717	yes	pseudo
VAR_RS0103575	WP_019281894.1	NZ_AEZB01000032.1:5045-5917	hypothetical protein	Fe(+) at 25ºC	Fe(-) at 25ºC	OK	30.0776	61.1524	1.02372	1.7301	0.01275	0.0493453	yes	WP_019281894.1
VAR_RS0103580	WP_026028498.1	NZ_AEZB01000032.1:6025-7476	formate transporter FocA	Fe(+) at 25ºC	Fe(-) at 25ºC	OK	118.768	2315.52	4.28511	6.21814	5e-05	0.000490717	yes	WP_026028498.1
VAR_RS0103585	WP_013867825.1	NZ_AEZB01000032.1:7716-8621	LysR family transcriptional regulator	Fe(+) at 25ºC	Fe(-) at 25ºC	OK	152.953	136.341	-0.165865	-0.292222	0.65365	0.800018	no	WP_013867825.1
VAR_RS0103555	WP_026027712.1	NZ_AEZB01000032.1:872-1279	nucleoside diphosphate kinase regulator	Fe(+) at 25ºC	Fe(-) at 25ºC	OK	16.1735	39.1978	1.27714	2.03383	0.01975	0.0695219	no	WP_026027712.1
VAR_RS0103590	WP_019281895.1	NZ_AEZB01000032.1:8948-9454	membrane protein	Fe(+) at 25ºC	Fe(-) at 25ºC	OK	26.4732	7.59609	-1.80121	-2.27132	0.00295	0.0153391	yes	WP_019281895.1
VAR_RS0103595	WP_029388145.1	NZ_AEZB01000032.1:9618-11249	ATP-dependent endonuclease	Fe(+) at 25ºC	Fe(-) at 25ºC	OK	24.7175	16.6344	-0.571366	-0.88688	0.14745	0.307657	no	WP_029388145.1
VAR_RS0103665	WP_019281903.1	NZ_AEZB01000033.1:11092-11832	cell division protein ZapD	Fe(+) at 25ºC	Fe(-) at 25ºC	OK	175.289	167.146	-0.0686232	-0.133866	0.8482	0.920979	no	WP_019281903.1
VAR_RS0103670	WP_010319526.1	NZ_AEZB01000033.1:11922-12119	DNA gyrase inhibitor	Fe(+) at 25ºC	Fe(-) at 25ºC	OK	71.3321	38.2666	-0.898465	-2.46469	0.15575	0.319185	no	WP_010319526.1
VAR_RS0103675	WP_010319525.1	NZ_AEZB01000033.1:12189-12542	50S ribosomal protein L19	Fe(+) at 25ºC	Fe(-) at 25ºC	OK	301.091	96.1443	-1.64693	-3.47139	5e-05	0.000490717	yes	WP_010319525.1
trmD	WP_010319524.1	NZ_AEZB01000033.1:12584-13330	tRNA (guanosine(37)-N1)-methyltransferase TrmD	Fe(+) at 25ºC	Fe(-) at 25ºC	OK	2529.57	774.378	-1.70778	-3.24848	5e-05	0.000490717	yes	WP_010319524.1
rimM	WP_013857691.1	NZ_AEZB01000033.1:13358-13912	ribosome maturation factor RimM	Fe(+) at 25ºC	Fe(-) at 25ºC	OK	2907.92	1170.93	-1.31233	-2.6053	0.0006	0.00419799	yes	WP_013857691.1
VAR_RS0103690	WP_010319522.1	NZ_AEZB01000033.1:13942-14190	30S ribosomal protein S16	Fe(+) at 25ºC	Fe(-) at 25ºC	OK	1710.74	751.393	-1.18699	-3.75877	0.00125	0.00765132	yes	WP_010319522.1
VAR_RS0103695	WP_019281904.1	NZ_AEZB01000033.1:14405-15787	signal recognition particle protein	Fe(+) at 25ºC	Fe(-) at 25ºC	OK	218.299	340.511	0.641399	1.10174	0.0705	0.182024	no	WP_019281904.1
VAR_RS0103610	WP_019281898.1	NZ_AEZB01000033.1:152-1891	ssDNA exonuclease RecJ	Fe(+) at 25ºC	Fe(-) at 25ºC	OK	5.71046	7.95588	0.478415	0.613157	0.30615	0.502111	no	WP_019281898.1
VAR_RS0103700	WP_026027563.1	NZ_AEZB01000033.1:16093-16887	chromosome partitioning protein ParB	Fe(+) at 25ºC	Fe(-) at 25ºC	OK	82.6105	69.2202	-0.255131	-0.446326	0.48325	0.670401	no	WP_026027563.1
VAR_RS0103705	WP_017045776.1	NZ_AEZB01000033.1:16971-18245	membrane protein	Fe(+) at 25ºC	Fe(-) at 25ºC	OK	14.267	34.3474	1.26752	1.82371	0.00485	0.0228003	yes	WP_017045776.1
VAR_RS0103710	WP_010319518.1	NZ_AEZB01000033.1:18329-18847	S-ribosylhomocysteinase	Fe(+) at 25ºC	Fe(-) at 25ºC	OK	421.371	335.754	-0.327683	-0.624734	0.3746	0.572066	no	WP_010319518.1
VAR_RS0103715	WP_026027564.1	NZ_AEZB01000033.1:18912-20477	glutamate--cysteine ligase	Fe(+) at 25ºC	Fe(-) at 25ºC	OK	129.187	139.5	0.110812	0.189838	0.75185	0.864793	no	WP_026027564.1
VAR_RS0103615	WP_017045785.1	NZ_AEZB01000033.1:1933-2706	thiol:disulfide interchange protein	Fe(+) at 25ºC	Fe(-) at 25ºC	OK	136.841	160.387	0.229053	0.443677	0.5266	0.705662	no	WP_017045785.1
VAR_RS19565	pseudo	NZ_AEZB01000033.1:20580-23435	peptidase M16	Fe(+) at 25ºC	Fe(-) at 25ºC	OK	132.942	104.804	-0.343098	-0.559924	0.33465	0.531527	no	pseudo
VAR_RS0103725	WP_013857698.1	NZ_AEZB01000033.1:23445-23906	membrane protein	Fe(+) at 25ºC	Fe(-) at 25ºC	OK	64.0715	43.2007	-0.568628	-0.560969	0.4347	0.628932	no	WP_013857698.1
VAR_RS0103730	WP_017045772.1	NZ_AEZB01000033.1:23900-24850	NADPH:quinone reductase	Fe(+) at 25ºC	Fe(-) at 25ºC	OK	56.5374	51.7393	-0.127945	-0.154938	0.77255	0.876191	no	WP_017045772.1
VAR_RS19570	pseudo	NZ_AEZB01000033.1:24968-26097	glutaconyl-CoA decarboxylase subunit beta	Fe(+) at 25ºC	Fe(-) at 25ºC	OK	91.5836	40.0822	-1.19213	-1.86054	0.00115	0.00715214	yes	pseudo
VAR_RS0103740	WP_019281905.1	NZ_AEZB01000033.1:26107-27891	oxaloacetate decarboxylase	Fe(+) at 25ºC	Fe(-) at 25ºC	OK	461.042	268.514	-0.779903	-1.2113	0.03885	0.116701	no	WP_019281905.1
xerD	WP_013857679.1	NZ_AEZB01000033.1:2720-3628	site-specific tyrosine recombinase XerD	Fe(+) at 25ºC	Fe(-) at 25ºC	OK	52.8233	43.3562	-0.284936	-0.471078	0.4579	0.649612	no	WP_013857679.1
VAR_RS0103745	WP_029388148.1	NZ_AEZB01000033.1:27916-28170	oxaloacetate decarboxylase subunit gamma	Fe(+) at 25ºC	Fe(-) at 25ºC	OK	216.484	121.77	-0.8301	-2.06867	0.0704	0.181922	no	WP_029388148.1
VAR_RS0103750	0			Fe(+) at 25ºC	Fe(-) at 25ºC	NOTEST	0	0	0	0	1	1	no
VAR_RS0103755	0			Fe(+) at 25ºC	Fe(-) at 25ºC	NOTEST	0	0	0	0	1	1	no
VAR_RS0103760	0			Fe(+) at 25ºC	Fe(-) at 25ºC	NOTEST	0	0	0	0	1	1	no
VAR_RS0103765	0			Fe(+) at 25ºC	Fe(-) at 25ºC	NOTEST	0	0	0	0	1	1	no
VAR_RS0103770	0			Fe(+) at 25ºC	Fe(-) at 25ºC	NOTEST	0	0	0	0	1	1	no
VAR_RS0103775	0			Fe(+) at 25ºC	Fe(-) at 25ºC	NOTEST	0	0	0	0	1	1	no
VAR_RS0103780	0			Fe(+) at 25ºC	Fe(-) at 25ºC	NOTEST	0	0	0	0	1	1	no
VAR_RS0103785	0			Fe(+) at 25ºC	Fe(-) at 25ºC	NOTEST	0	0	0	0	1	1	no
VAR_RS0103790	WP_010320440.1	NZ_AEZB01000033.1:29719-29916	carbon storage regulator	Fe(+) at 25ºC	Fe(-) at 25ºC	OK	204.236	158.829	-0.362767	-1.15067	0.4507	0.643218	no	WP_010320440.1
VAR_RS0103795	WP_013857703.1	NZ_AEZB01000033.1:30009-31196	aspartate kinase	Fe(+) at 25ºC	Fe(-) at 25ºC	OK	1212.59	361.453	-1.74621	-3.03793	5e-05	0.000490717	yes	WP_013857703.1
VAR_RS0103800	WP_019281907.1	NZ_AEZB01000033.1:31402-33984	alanine--tRNA ligase	Fe(+) at 25ºC	Fe(-) at 25ºC	OK	246.531	291.461	0.241535	0.391925	0.5043	0.688292	no	WP_019281907.1
VAR_RS0103805	WP_026027572.1	NZ_AEZB01000033.1:34106-34570	recombination regulator RecX	Fe(+) at 25ºC	Fe(-) at 25ºC	OK	15.8287	11.9468	-0.405917	-0.597183	0.4863	0.673027	no	WP_026027572.1
recA	WP_010320444.1	NZ_AEZB01000033.1:34645-35691	DNA recombination/repair protein RecA	Fe(+) at 25ºC	Fe(-) at 25ºC	OK	179.03	148.267	-0.272006	-0.489907	0.456	0.648323	no	WP_010320444.1
VAR_RS0103815	WP_013857707.1	NZ_AEZB01000033.1:35825-36316	competence damage-inducible protein A	Fe(+) at 25ºC	Fe(-) at 25ºC	OK	41.1472	69.3449	0.752996	1.22215	0.0779	0.19516	no	WP_013857707.1
VAR_RS0103820	WP_019281908.1	NZ_AEZB01000033.1:36431-37558	sulfate ABC transporter ATP-binding protein	Fe(+) at 25ºC	Fe(-) at 25ºC	OK	18.198	20.9641	0.204141	0.224362	0.7205	0.845112	no	WP_019281908.1
cysW	WP_017046720.1	NZ_AEZB01000033.1:37555-38418	sulfate ABC transporter permease subunit CysW	Fe(+) at 25ºC	Fe(-) at 25ºC	OK	18.8717	26.2336	0.475188	0.421217	0.4554	0.647778	no	WP_017046720.1
VAR_RS0103625	WP_013857680.1	NZ_AEZB01000033.1:3781-4299	flavodoxin FldB	Fe(+) at 25ºC	Fe(-) at 25ºC	OK	151.081	222.704	0.559801	1.15633	0.1246	0.273415	no	WP_013857680.1
VAR_RS0103830	WP_029388149.1	NZ_AEZB01000033.1:38429-39286	sulfate ABC transporter permease subunit CysT	Fe(+) at 25ºC	Fe(-) at 25ºC	OK	16.1266	17.0943	0.0840718	0.118877	0.8505	0.921933	no	WP_029388149.1
VAR_RS0103835	WP_019281910.1	NZ_AEZB01000033.1:39353-40354	thiosulfate transporter subunit	Fe(+) at 25ºC	Fe(-) at 25ºC	OK	11.2931	11.3884	0.0121278	0.0160996	0.97765	0.988516	no	WP_019281910.1
VAR_RS0103840	WP_029388150.1	NZ_AEZB01000033.1:40568-41458	cysteine synthase B	Fe(+) at 25ºC	Fe(-) at 25ºC	OK	43.1093	66.2103	0.619054	1.10103	0.10895	0.248043	no	WP_029388150.1
VAR_RS0103845	WP_029388151.1	NZ_AEZB01000033.1:41701-44289	DNA mismatch repair protein MutS	Fe(+) at 25ºC	Fe(-) at 25ºC	OK	7.33249	11.9313	0.70238	0.990651	0.08115	0.200803	no	WP_029388151.1
VAR_RS0103630	WP_019281899.1	NZ_AEZB01000033.1:4321-4893	N-acetyl-anhydromuranmyl-L-alanine amidase	Fe(+) at 25ºC	Fe(-) at 25ºC	OK	79.5876	94.9289	0.254304	0.460926	0.5216	0.701116	no	WP_019281899.1
VAR_RS0103850	WP_017047531.1	NZ_AEZB01000033.1:44422-45423	RNA polymerase sigma factor RpoS	Fe(+) at 25ºC	Fe(-) at 25ºC	OK	1366.38	441.338	-1.63041	-2.98796	5e-05	0.000490717	yes	WP_017047531.1
VAR_RS19575	pseudo	NZ_AEZB01000033.1:45496-46427	hypothetical protein	Fe(+) at 25ºC	Fe(-) at 25ºC	OK	1999.06	897.244	-1.15575	-2.03264	0.0032	0.0163747	yes	pseudo
VAR_RS0103860	WP_013857716.1	NZ_AEZB01000033.1:46433-47059	protein-L-isoaspartate O-methyltransferase	Fe(+) at 25ºC	Fe(-) at 25ºC	OK	96.8797	87.4614	-0.147547	-0.157841	0.81655	0.901992	no	WP_013857716.1
VAR_RS0103865	WP_010320454.1	NZ_AEZB01000033.1:47059-47805	5'/3'-nucleotidase SurE	Fe(+) at 25ºC	Fe(-) at 25ºC	OK	126.595	145.559	0.20138	0.241622	0.66435	0.80748	no	WP_010320454.1
VAR_RS0103870	WP_029388152.1	NZ_AEZB01000033.1:47818-48861	tRNA pseudouridine synthase TruD	Fe(+) at 25ºC	Fe(-) at 25ºC	OK	12.0885	20.1574	0.73767	1.08923	0.1028	0.238134	no	WP_029388152.1
ispF	WP_013857718.1	NZ_AEZB01000033.1:49070-49555	2-C-methyl-D-erythritol 2_4-cyclodiphosphate synthase	Fe(+) at 25ºC	Fe(-) at 25ºC	OK	13.0657	40.0166	1.61481	1.24209	0.1084	0.247168	no	WP_013857718.1
VAR_RS0103880	WP_010320457.1	NZ_AEZB01000033.1:49548-50279	2-C-methyl-D-erythritol 4-phosphate cytidylyltransferase	Fe(+) at 25ºC	Fe(-) at 25ºC	OK	39.1527	67.4893	0.785549	1.01063	0.08365	0.205098	no	WP_010320457.1
VAR_RS0103635	WP_019281900.1	NZ_AEZB01000033.1:4997-5884	nicotinate-nucleotide diphosphorylase	Fe(+) at 25ºC	Fe(-) at 25ºC	OK	30.6248	31.6543	0.0477005	0.0761567	0.9071	0.951269	no	WP_019281900.1
VAR_RS0103885	WP_026027578.1	NZ_AEZB01000033.1:50280-50561	cell division protein FtsB	Fe(+) at 25ºC	Fe(-) at 25ºC	OK	495.163	712.243	0.524467	1.56028	0.15775	0.322022	no	WP_026027578.1
VAR_RS0103890	WP_017046711.1	NZ_AEZB01000033.1:50691-51494	undecaprenyl-diphosphatase	Fe(+) at 25ºC	Fe(-) at 25ºC	OK	5.46878	2.8331	-0.948838	-0.954471	0.16555	0.333329	no	WP_017046711.1
VAR_RS0103895	WP_019281914.1	NZ_AEZB01000033.1:51507-51998	2-amino-4-hydroxy-6-hydroxymethyldihydropteridine pyrophosphokinase	Fe(+) at 25ºC	Fe(-) at 25ºC	OK	19.3135	28.0752	0.539691	0.474384	0.53575	0.713447	no	WP_019281914.1
folB	WP_013857722.1	NZ_AEZB01000033.1:51995-52348	dihydroneopterin aldolase	Fe(+) at 25ºC	Fe(-) at 25ºC	OK	123.645	154.316	0.319684	0.446029	0.46565	0.656425	no	WP_013857722.1
VAR_RS0103905	WP_017047525.1	NZ_AEZB01000033.1:52536-53138	glycerol-3-phosphate acyltransferase	Fe(+) at 25ºC	Fe(-) at 25ºC	OK	35.2042	15.1694	-1.21458	-1.60978	0.01065	0.0429488	yes	WP_017047525.1
VAR_RS0103910	WP_013857724.1	NZ_AEZB01000033.1:53250-54098	2-succinyl-6-hydroxy-2_4-cyclohexadiene-1-carboxylate synthase	Fe(+) at 25ºC	Fe(-) at 25ºC	OK	45.1644	188.441	2.06086	3.47731	5e-05	0.000490717	yes	WP_013857724.1
VAR_RS0103915	WP_017046706.1	NZ_AEZB01000033.1:54234-55250	tRNA N6-adenosine(37)-threonylcarbamoyltransferase complex transferase subunit TsaD	Fe(+) at 25ºC	Fe(-) at 25ºC	OK	53.3235	28.5332	-0.902129	-1.46047	0.0238	0.0798061	no	WP_017046706.1
rpsU	WP_004396009.1	NZ_AEZB01000033.1:55491-55706	30S ribosomal protein S21	Fe(+) at 25ºC	Fe(-) at 25ºC	OK	652.012	787.505	0.27239	1.04142	0.47945	0.667696	no	WP_004396009.1
VAR_RS0103925	WP_010318215.1	NZ_AEZB01000033.1:55736-56179	aspartyl-tRNA amidotransferase subunit B	Fe(+) at 25ºC	Fe(-) at 25ºC	OK	890.273	792.209	-0.168368	-0.345278	0.66615	0.808323	no	WP_010318215.1
dnaG	WP_013857726.1	NZ_AEZB01000033.1:56275-58017	DNA primase	Fe(+) at 25ºC	Fe(-) at 25ºC	OK	65.4635	62.6632	-0.0630733	-0.110973	0.86045	0.927245	no	WP_013857726.1
VAR_RS0103935	WP_013857727.1	NZ_AEZB01000033.1:58116-59972	RNA polymerase sigma factor RpoD	Fe(+) at 25ºC	Fe(-) at 25ºC	OK	99.5909	131.079	0.396354	0.691425	0.2656	0.458222	no	WP_013857727.1
VAR_RS0103940	0			Fe(+) at 25ºC	Fe(-) at 25ºC	NOTEST	0	0	0	0	1	1	no
VAR_RS0103945	WP_019281915.1	NZ_AEZB01000033.1:60455-60751	stress protein	Fe(+) at 25ºC	Fe(-) at 25ºC	OK	2.47006	4.9669	1.0078	1.11798	0.26885	0.461623	no	WP_019281915.1
VAR_RS0103950	WP_010318209.1	NZ_AEZB01000033.1:60896-61180	membrane protein	Fe(+) at 25ºC	Fe(-) at 25ºC	OK	109.845	102.969	-0.0932559	-0.224136	0.82405	0.906832	no	WP_010318209.1
VAR_RS19580	pseudo	NZ_AEZB01000033.1:61358-62087	hypothetical protein	Fe(+) at 25ºC	Fe(-) at 25ºC	OK	4.31746	7.35593	0.768725	0.796106	0.218	0.40155	no	pseudo
VAR_RS0103640	WP_050934217.1	NZ_AEZB01000033.1:6141-6575	prepilin-type N-terminal cleavage/methylation domain-containing protein	Fe(+) at 25ºC	Fe(-) at 25ºC	OK	2.47706	2.29317	-0.111285	-0.0921544	0.91335	0.954914	no	WP_050934217.1
VAR_RS0103960	WP_019281916.1	NZ_AEZB01000033.1:62088-62276	hypothetical protein	Fe(+) at 25ºC	Fe(-) at 25ºC	OK	36.1214	58.4783	0.695049	1.49797	0.26995	0.462715	no	WP_019281916.1
VAR_RS19585	pseudo	NZ_AEZB01000033.1:62441-63382	hypothetical protein	Fe(+) at 25ºC	Fe(-) at 25ºC	OK	7.82326	13.3107	0.766747	1.00827	0.1533	0.315989	no	pseudo
VAR_RS0103970	WP_019281917.1	NZ_AEZB01000033.1:63420-66956	hypothetical protein	Fe(+) at 25ºC	Fe(-) at 25ºC	OK	3.18849	8.89414	1.47998	0.925057	0.14915	0.310245	no	WP_019281917.1
VAR_RS0103975	WP_029388146.1	NZ_AEZB01000033.1:6581-8269	type IV-A pilus assembly ATPase PilB	Fe(+) at 25ºC	Fe(-) at 25ºC	OK	1.07738	2.08748	0.954233	0.202802	0.798	0.890937	no	WP_029388146.1
VAR_RS0103980	WP_017046701.1	NZ_AEZB01000033.1:66946-67758	hypothetical protein	Fe(+) at 25ºC	Fe(-) at 25ºC	OK	27.6874	16.4732	-0.749108	-0.726614	0.1773	0.34959	no	WP_017046701.1
VAR_RS0103645	WP_019281918.1	NZ_AEZB01000033.1:67755-69860	type IV secretion protein Rhs	Fe(+) at 25ºC	Fe(-) at 25ºC	OK	1.40288	1.68484	0.264221	0.254594	0.684	0.820706	no	WP_019281918.1
VAR_RS0103985	WP_013857791.1	NZ_AEZB01000033.1:70000-70518	hypothetical protein	Fe(+) at 25ºC	Fe(-) at 25ºC	OK	1844.67	277.762	-2.73144	-5.41015	5e-05	0.000490717	yes	WP_013857791.1
VAR_RS0103990	WP_017043428.1	NZ_AEZB01000033.1:70822-71235	aminoacyl-tRNA hydrolase	Fe(+) at 25ºC	Fe(-) at 25ºC	OK	201.282	150.26	-0.421762	-0.860655	0.26885	0.461623	no	WP_017043428.1
VAR_RS19590	pseudo	NZ_AEZB01000033.1:71617-73368	hemolysin	Fe(+) at 25ºC	Fe(-) at 25ºC	OK	1.50441	2.75145	0.870994	0.88088	0.17335	0.344005	no	pseudo
VAR_RS0104000	WP_017045524.1	NZ_AEZB01000033.1:73617-74483	acetyl-CoA carboxylase subunit beta	Fe(+) at 25ºC	Fe(-) at 25ºC	OK	80.045	51.6224	-0.632815	-1.03747	0.1058	0.243119	no	WP_017045524.1
VAR_RS0104005	WP_019281919.1	NZ_AEZB01000033.1:74575-75492	LysR family transcriptional regulator	Fe(+) at 25ºC	Fe(-) at 25ºC	OK	14.5881	10.1467	-0.523779	-0.747289	0.2972	0.492643	no	WP_019281919.1
VAR_RS0104010	WP_019281920.1	NZ_AEZB01000033.1:75582-76388	hypothetical protein	Fe(+) at 25ºC	Fe(-) at 25ºC	OK	13.1815	10.4841	-0.330302	-0.127797	0.80805	0.896625	no	WP_019281920.1
VAR_RS0104015	WP_019281921.1	NZ_AEZB01000033.1:76378-78459	hypothetical protein	Fe(+) at 25ºC	Fe(-) at 25ºC	OK	8.88909	15.2483	0.778536	0.652048	0.3606	0.557766	no	WP_019281921.1
VAR_RS0104020	WP_019281922.1	NZ_AEZB01000033.1:78452-80038	hypothetical protein	Fe(+) at 25ºC	Fe(-) at 25ºC	OK	24.8349	58.0807	1.22569	1.54124	0.021	0.0728199	no	WP_019281922.1
VAR_RS0104025	WP_019281923.1	NZ_AEZB01000033.1:80073-82388	DEAD/DEAH box helicase	Fe(+) at 25ºC	Fe(-) at 25ºC	OK	5.14013	10.7489	1.06431	1.44449	0.01995	0.0700727	no	WP_019281923.1
VAR_RS0104030	WP_019281924.1	NZ_AEZB01000033.1:82390-84162	hypothetical protein	Fe(+) at 25ºC	Fe(-) at 25ºC	OK	8.0325	15.8151	0.977384	1.37183	0.0391	0.117283	no	WP_019281924.1
VAR_RS19560	pseudo	NZ_AEZB01000033.1:8312-9540	type II secretion system protein F	Fe(+) at 25ºC	Fe(-) at 25ºC	NOTEST	0.714847	0.375843	-0.927505	0	1	1	no	pseudo
VAR_RS0104035	WP_019281925.1	NZ_AEZB01000033.1:84166-85659	DNA methyltransferase	Fe(+) at 25ºC	Fe(-) at 25ºC	OK	13.8507	38.3144	1.46792	2.16067	0.0011	0.0068965	yes	WP_019281925.1
VAR_RS0104040	WP_019281926.1	NZ_AEZB01000033.1:85662-86864	hypothetical protein	Fe(+) at 25ºC	Fe(-) at 25ºC	OK	22.4436	34.0257	0.600318	0.897587	0.16405	0.331361	no	WP_019281926.1
VAR_RS0104045	WP_012592957.1	NZ_AEZB01000033.1:86874-88016	hypothetical protein	Fe(+) at 25ºC	Fe(-) at 25ºC	OK	28.0355	51.6508	0.881533	1.34245	0.0392	0.117449	no	WP_012592957.1
VAR_RS0104050	WP_019281927.1	NZ_AEZB01000033.1:88018-89760	Bipolar DNA helicase	Fe(+) at 25ºC	Fe(-) at 25ºC	OK	11.9987	19.3164	0.686947	1.02382	0.1077	0.246215	no	WP_019281927.1
VAR_RS19595	WP_019281928.1	NZ_AEZB01000033.1:89836-91431	hypothetical protein	Fe(+) at 25ºC	Fe(-) at 25ºC	OK	2.78764	5.57693	1.00043	1.16546	0.0828	0.203563	no	WP_019281928.1
VAR_RS0104060	WP_019281929.1	NZ_AEZB01000033.1:91517-92971	hypothetical protein	Fe(+) at 25ºC	Fe(-) at 25ºC	OK	6.04644	8.18926	0.437646	0.572029	0.38815	0.585455	no	WP_019281929.1
VAR_RS0104065	WP_019281930.1	NZ_AEZB01000033.1:93131-93604	hypothetical protein	Fe(+) at 25ºC	Fe(-) at 25ºC	OK	186.837	211.2	0.176828	0.36308	0.67295	0.812892	no	WP_019281930.1
VAR_RS0104070	WP_019281931.1	NZ_AEZB01000033.1:93607-94026	hypothetical protein	Fe(+) at 25ºC	Fe(-) at 25ºC	NOTEST	0.322673	1.60389	2.31343	0	1	1	no	WP_019281931.1
VAR_RS19600	pseudo	NZ_AEZB01000033.1:94580-96413	glucosamine--fructose-6-phosphate aminotransferase	Fe(+) at 25ºC	Fe(-) at 25ºC	OK	278.212	38.219	-2.86382	-4.71498	5e-05	0.000490717	yes	pseudo
VAR_RS0103655	WP_019281902.1	NZ_AEZB01000033.1:9579-10460	methyltransferase	Fe(+) at 25ºC	Fe(-) at 25ºC	OK	31.8117	55.4386	0.801334	0.870822	0.15645	0.320086	no	WP_019281902.1
coaE	WP_013857688.1	NZ_AEZB01000033.1:10451-11059	dephospho-CoA kinase	Fe(+) at 25ºC	Fe(-) at 25ºC	OK	31.6857	74.4294	1.23204	1.00361	0.08745	0.211762	no	WP_013857688.1
VAR_RS0104085	WP_019281933.1	NZ_AEZB01000033.1:96501-97262	XRE family transcriptional regulator	Fe(+) at 25ºC	Fe(-) at 25ºC	OK	97.6161	29.6715	-1.71804	-2.82812	5e-05	0.000490717	yes	WP_019281933.1
VAR_RS0104090	WP_029388154.1	NZ_AEZB01000033.1:97687-99099	pyruvate kinase	Fe(+) at 25ºC	Fe(-) at 25ºC	OK	202.51	448.237	1.14627	1.8811	0.00305	0.0157924	yes	WP_029388154.1
VAR_RS0104095	WP_019281938.1	NZ_AEZB01000034.1:10248-11444	MFS transporter	Fe(+) at 25ºC	Fe(-) at 25ºC	OK	75.3	210.138	1.48062	2.36723	0.0004	0.00296201	yes	WP_019281938.1
VAR_RS0104100	WP_050934219.1	NZ_AEZB01000034.1:1061-1459	oxidoreductase	Fe(+) at 25ºC	Fe(-) at 25ºC	OK	36.0398	112.514	1.64244	0.732466	0.23545	0.422865	no	WP_050934219.1
VAR_RS0104135	WP_019281934.1	NZ_AEZB01000034.1:1-1061	diguanylate cyclase	Fe(+) at 25ºC	Fe(-) at 25ºC	NOTEST	0.71492	0.640508	-0.158565	0	1	1	no	WP_019281934.1
VAR_RS0104140	WP_026027570.1	NZ_AEZB01000034.1:11569-11919	hypothetical protein	Fe(+) at 25ºC	Fe(-) at 25ºC	OK	791.177	1167.86	0.561791	1.5335	0.1289	0.279742	no	WP_026027570.1
VAR_RS0104150	WP_017043734.1	NZ_AEZB01000034.1:12356-12946	glutaredoxin	Fe(+) at 25ºC	Fe(-) at 25ºC	OK	21.8915	11.0891	-0.981222	-1.42469	0.0626	0.167173	no	WP_017043734.1
VAR_RS19610	pseudo	NZ_AEZB01000034.1:12985-13870	hypothetical protein	Fe(+) at 25ºC	Fe(-) at 25ºC	OK	1.54782	2.11232	0.448594	0.383975	0.5404	0.717813	no	pseudo
VAR_RS0104165	WP_029388158.1	NZ_AEZB01000034.1:14331-15326	membrane protein	Fe(+) at 25ºC	Fe(-) at 25ºC	OK	8.96868	9.14943	0.0287857	0.0373538	0.955	0.976981	no	WP_029388158.1
VAR_RS0104170	WP_019281942.1	NZ_AEZB01000034.1:15611-16225	2-keto-4-pentenoate hydratase	Fe(+) at 25ºC	Fe(-) at 25ºC	OK	119.498	67.2002	-0.830443	-1.53321	0.027	0.0878896	no	WP_019281942.1
VAR_RS0104175	WP_013868095.1	NZ_AEZB01000034.1:16284-16604	branched-chain amino acid ABC transporter	Fe(+) at 25ºC	Fe(-) at 25ºC	OK	5.30645	11.1009	1.06486	0.851521	0.3475	0.544463	no	WP_013868095.1
VAR_RS0104180	WP_029388159.1	NZ_AEZB01000034.1:16601-17332	branched-chain amino acid ABC transporter permease	Fe(+) at 25ºC	Fe(-) at 25ºC	OK	4.24788	9.62178	1.17956	0.975621	0.08315	0.204207	no	WP_029388159.1
VAR_RS0104105	WP_026027937.1	NZ_AEZB01000034.1:1732-3108	membrane protein	Fe(+) at 25ºC	Fe(-) at 25ºC	OK	77.0203	209.389	1.44287	2.34127	0.00015	0.00129169	yes	WP_026027937.1
VAR_RS0104185	WP_029388160.1	NZ_AEZB01000034.1:17409-18242	AraC family transcriptional regulator	Fe(+) at 25ºC	Fe(-) at 25ºC	OK	40.8937	175.693	2.10311	3.58111	5e-05	0.000490717	yes	WP_029388160.1
VAR_RS0104190	WP_019281944.1	NZ_AEZB01000034.1:18450-20153	phosphoglucomutase	Fe(+) at 25ºC	Fe(-) at 25ºC	OK	43.8822	189.519	2.11064	3.41035	5e-05	0.000490717	yes	WP_019281944.1
VAR_RS0104195	WP_019281945.1	NZ_AEZB01000034.1:20312-21247	amino acid ABC transporter permease	Fe(+) at 25ºC	Fe(-) at 25ºC	OK	26.7691	51.379	0.940613	1.54761	0.0192	0.0681473	no	WP_019281945.1
VAR_RS0104200	WP_019281946.1	NZ_AEZB01000034.1:21262-22119	amino acid ABC transporter substrate-binding protein	Fe(+) at 25ºC	Fe(-) at 25ºC	OK	14.0753	19.2863	0.454407	0.661604	0.32845	0.525388	no	WP_019281946.1
VAR_RS0104205	WP_029388161.1	NZ_AEZB01000034.1:22142-22939	polar amino acid ABC transporter permease	Fe(+) at 25ºC	Fe(-) at 25ºC	OK	24.4243	46.7865	0.937772	0.460967	0.42525	0.619886	no	WP_029388161.1
glnQ	WP_029388162.1	NZ_AEZB01000034.1:22939-23658	glutamine ABC transporter ATP-binding protein	Fe(+) at 25ºC	Fe(-) at 25ºC	OK	276.999	370.988	0.421495	0.600552	0.3075	0.503615	no	WP_029388162.1
VAR_RS0104215	WP_013868087.1	NZ_AEZB01000034.1:23958-25010	3-deoxy-7-phosphoheptulonate synthase	Fe(+) at 25ºC	Fe(-) at 25ºC	OK	191.096	196.376	0.0393169	0.0683212	0.9168	0.957174	no	WP_013868087.1
VAR_RS0104220	WP_026027337.1	NZ_AEZB01000034.1:25111-25554	hypothetical protein	Fe(+) at 25ºC	Fe(-) at 25ºC	OK	22.8272	14.7179	-0.633179	-0.979874	0.2396	0.427749	no	WP_026027337.1
VAR_RS0104225	WP_029388163.1	NZ_AEZB01000034.1:25924-26205	hypothetical protein	Fe(+) at 25ºC	Fe(-) at 25ºC	OK	57.2559	77.3024	0.43309	0.863208	0.3672	0.56472	no	WP_029388163.1
VAR_RS0104230	WP_017047426.1	NZ_AEZB01000034.1:26234-26980	ABC transporter substrate-binding protein	Fe(+) at 25ºC	Fe(-) at 25ºC	OK	1846.11	264.808	-2.80147	-5.85702	5e-05	0.000490717	yes	WP_017047426.1
VAR_RS0104235	WP_019281951.1	NZ_AEZB01000034.1:27078-27926	quercetin 2_3-dioxygenase	Fe(+) at 25ºC	Fe(-) at 25ºC	OK	6.00453	33.2694	2.47008	3.37743	5e-05	0.000490717	yes	WP_019281951.1
VAR_RS0104240	WP_013868082.1	NZ_AEZB01000034.1:28075-28365	hypothetical protein	Fe(+) at 25ºC	Fe(-) at 25ºC	OK	753.75	76.0792	-3.30851	-3.55337	0.0057	0.0260589	yes	WP_013868082.1
VAR_RS19615	pseudo	NZ_AEZB01000034.1:28346-29523	diguanylate cyclase	Fe(+) at 25ºC	Fe(-) at 25ºC	OK	376.464	90.9644	-2.04914	-2.87579	5e-05	0.000490717	yes	pseudo
VAR_RS19620	pseudo	NZ_AEZB01000034.1:29849-30756	LysR family transcriptional regulator	Fe(+) at 25ºC	Fe(-) at 25ºC	OK	11.0895	22.2483	1.0045	1.49027	0.03345	0.104002	no	pseudo
VAR_RS19625	pseudo	NZ_AEZB01000034.1:30847-31773	hypothetical protein	Fe(+) at 25ºC	Fe(-) at 25ºC	OK	5.20948	127.431	4.61243	6.37873	5e-05	0.000490717	yes	pseudo
VAR_RS0104260	WP_019281952.1	NZ_AEZB01000034.1:31785-32876	hypothetical protein	Fe(+) at 25ºC	Fe(-) at 25ºC	OK	158.453	312.556	0.980059	1.60578	0.01025	0.0417052	yes	WP_019281952.1
VAR_RS0104265	WP_043004274.1	NZ_AEZB01000034.1:33220-34581	diguanylate cyclase	Fe(+) at 25ºC	Fe(-) at 25ºC	OK	257.001	156.662	-0.714116	-1.22365	0.049	0.138936	no	WP_043004274.1
VAR_RS0104110	WP_019281935.1	NZ_AEZB01000034.1:3460-5121	sodium-independent anion transporter	Fe(+) at 25ºC	Fe(-) at 25ºC	OK	15.1456	4.11111	-1.8813	-2.37499	0.0002	0.0016464	yes	WP_019281935.1
VAR_RS0104270	WP_038148990.1	NZ_AEZB01000034.1:34854-36287	MerR family transcriptional regulator	Fe(+) at 25ºC	Fe(-) at 25ºC	OK	97.777	57.308	-0.770758	-1.29414	0.03305	0.103003	no	WP_038148990.1
VAR_RS0104275	WP_013868075.1	NZ_AEZB01000034.1:36533-37111	malate synthase	Fe(+) at 25ºC	Fe(-) at 25ºC	OK	975.15	189.436	-2.36391	-4.68585	5e-05	0.000490717	yes	WP_013868075.1
VAR_RS0104280	WP_019281954.1	NZ_AEZB01000034.1:37230-38189	diguanylate cyclase	Fe(+) at 25ºC	Fe(-) at 25ºC	OK	190.743	74.9655	-1.34733	-2.48037	0.0005	0.00359444	yes	WP_019281954.1
VAR_RS0104115	WP_026028657.1	NZ_AEZB01000034.1:5333-5632	1_4-alpha-glucan-branching protein	Fe(+) at 25ºC	Fe(-) at 25ºC	OK	1012.05	413.969	-1.28969	-3.24032	0.00265	0.0140479	yes	WP_026028657.1
VAR_RS19605	pseudo	NZ_AEZB01000034.1:5819-7127	peptidase M23	Fe(+) at 25ºC	Fe(-) at 25ºC	OK	150.227	147.891	-0.0226132	-0.0407823	0.94715	0.973183	no	pseudo
VAR_RS0104125	WP_019281936.1	NZ_AEZB01000034.1:7180-9012	diguanylate cyclase	Fe(+) at 25ºC	Fe(-) at 25ºC	OK	243.534	42.2214	-2.52808	-4.11874	5e-05	0.000490717	yes	WP_019281936.1
VAR_RS0104130	WP_029388157.1	NZ_AEZB01000034.1:9238-10113	LysR family transcriptional regulator	Fe(+) at 25ºC	Fe(-) at 25ºC	OK	5.53827	8.6507	0.643381	0.804268	0.23945	0.427627	no	WP_029388157.1
VAR_RS0104285	WP_019281955.1	NZ_AEZB01000035.1:160-567	TetR family transcriptional regulator	Fe(+) at 25ºC	Fe(-) at 25ºC	OK	38.4064	28.1648	-0.447455	-0.214912	0.78155	0.880996	no	WP_019281955.1
VAR_RS0104290	WP_019281956.1	NZ_AEZB01000035.1:560-2362	integrase	Fe(+) at 25ºC	Fe(-) at 25ºC	OK	56.8602	86.6826	0.608323	0.82165	0.1595	0.324361	no	WP_019281956.1
VAR_RS0104295	WP_019281957.1	NZ_AEZB01000036.1:35-277	hypothetical protein	Fe(+) at 25ºC	Fe(-) at 25ºC	NOTEST	0	1.98982	inf	0	1	1	no	WP_019281957.1
VAR_RS0104300	pseudo	NZ_AEZB01000036.1:603-1463	hypothetical protein	Fe(+) at 25ºC	Fe(-) at 25ºC	OK	16.1916	21.4131	0.403249	0.565895	0.4123	0.608668	no	pseudo
VAR_RS0104775	WP_013857174.1	NZ_AEZB01000037.1:100249-101013	DNA repair ATPase	Fe(+) at 25ºC	Fe(-) at 25ºC	OK	918.799	653.661	-0.491206	-0.98916	0.17105	0.341187	no	WP_013857174.1
VAR_RS0104780	WP_043004292.1	NZ_AEZB01000037.1:101094-101789	orotidine 5'-phosphate decarboxylase	Fe(+) at 25ºC	Fe(-) at 25ºC	OK	34.6484	49.9021	0.526312	0.841829	0.20835	0.389522	no	WP_043004292.1
VAR_RS0104785	WP_026028046.1	NZ_AEZB01000037.1:101878-103047	lipopolysaccharide assembly protein LapB	Fe(+) at 25ºC	Fe(-) at 25ºC	OK	295.639	281.227	-0.0721051	-0.129193	0.8399	0.91623	no	WP_026028046.1
VAR_RS0104355	WP_029388165.1	NZ_AEZB01000037.1:10279-12504	isocitrate dehydrogenase	Fe(+) at 25ºC	Fe(-) at 25ºC	OK	386.691	243.079	-0.669755	-1.08279	0.0722	0.185179	no	WP_029388165.1
VAR_RS19685	pseudo	NZ_AEZB01000037.1:103067-103343	hypothetical protein	Fe(+) at 25ºC	Fe(-) at 25ºC	OK	155.459	162.199	0.0612291	0.148186	0.8811	0.937672	no	pseudo
ihfB	WP_010317449.1	NZ_AEZB01000037.1:103486-103770	integration host factor subunit beta	Fe(+) at 25ºC	Fe(-) at 25ºC	OK	1364.47	776.43	-0.81341	-2.16984	0.0361	0.110131	no	WP_010317449.1
rpsA	WP_013857179.1	NZ_AEZB01000037.1:103846-105516	30S ribosomal protein S1	Fe(+) at 25ºC	Fe(-) at 25ºC	OK	4988.14	1183.94	-2.07491	-2.94904	5e-05	0.000490717	yes	WP_013857179.1
VAR_RS0104805	WP_013857180.1	NZ_AEZB01000037.1:105620-106300	cytidylate kinase	Fe(+) at 25ºC	Fe(-) at 25ºC	OK	978.455	760.196	-0.364134	-0.693118	0.30415	0.499967	no	WP_013857180.1
VAR_RS0104810	WP_017044597.1	NZ_AEZB01000037.1:106464-106763	competence protein ComE	Fe(+) at 25ºC	Fe(-) at 25ºC	OK	15.6883	26.828	0.774052	1.24075	0.22775	0.413255	no	WP_017044597.1
VAR_RS0104815	WP_019282002.1	NZ_AEZB01000037.1:106900-108759	peptidylprolyl isomerase	Fe(+) at 25ºC	Fe(-) at 25ºC	OK	333.327	261.653	-0.34928	-0.580814	0.32925	0.525825	no	WP_019282002.1
VAR_RS0104820	WP_026027116.1	NZ_AEZB01000037.1:108918-109190	transcriptional regulator HU subunit alpha	Fe(+) at 25ºC	Fe(-) at 25ºC	OK	5046.18	284.731	-4.14752	-10.3491	5e-05	0.000490717	yes	WP_026027116.1
VAR_RS0104825	WP_013857184.1	NZ_AEZB01000037.1:109387-111738	endopeptidase La	Fe(+) at 25ºC	Fe(-) at 25ºC	OK	687.442	625.663	-0.135853	-0.221314	0.7197	0.844766	no	WP_013857184.1
clpX	pseudo	NZ_AEZB01000037.1:111858-113137	Clp protease ClpX	Fe(+) at 25ºC	Fe(-) at 25ºC	OK	1699.13	1349.86	-0.331991	-0.557943	0.3794	0.576745	no	pseudo
VAR_RS0104835	WP_010317461.1	NZ_AEZB01000037.1:113221-113847	ATP-dependent Clp protease proteolytic subunit	Fe(+) at 25ºC	Fe(-) at 25ºC	OK	692.536	485.025	-0.513829	-0.983053	0.1524	0.315033	no	WP_010317461.1
VAR_RS0104840	WP_013857186.1	NZ_AEZB01000037.1:113953-115254	trigger factor	Fe(+) at 25ºC	Fe(-) at 25ºC	OK	1801.44	974.63	-0.886227	-1.56454	0.02125	0.0734314	no	WP_013857186.1
VAR_RS0104845	WP_013857187.1	NZ_AEZB01000037.1:115467-115700	hypothetical protein	Fe(+) at 25ºC	Fe(-) at 25ºC	OK	213.885	200.003	-0.0968152	-0.287913	0.81885	0.903389	no	WP_013857187.1
VAR_RS19695	pseudo	NZ_AEZB01000037.1:115836-117624	ATPase	Fe(+) at 25ºC	Fe(-) at 25ºC	OK	14.9895	8.48352	-0.82122	-1.20912	0.05585	0.153373	no	pseudo
VAR_RS0104855	WP_019282003.1	NZ_AEZB01000037.1:117681-119015	sigma-54-dependent Fis family transcriptional regulator	Fe(+) at 25ºC	Fe(-) at 25ºC	OK	19.4834	9.03579	-1.10852	-1.60426	0.01295	0.0499623	yes	WP_019282003.1
VAR_RS0104860	WP_019282004.1	NZ_AEZB01000037.1:119065-120426	C4-dicarboxylate ABC transporter permease	Fe(+) at 25ºC	Fe(-) at 25ºC	OK	27.4785	4.7649	-2.52779	-3.25905	5e-05	0.000490717	yes	WP_019282004.1
VAR_RS0104865	WP_017047780.1	NZ_AEZB01000037.1:120430-121278	C4-dicarboxylate ABC transporter permease	Fe(+) at 25ºC	Fe(-) at 25ºC	OK	66.3867	4.0402	-4.0384	-3.39384	0.0001	0.000914148	yes	WP_017047780.1
VAR_RS0104870	WP_019282005.1	NZ_AEZB01000037.1:121250-122245	C4-dicarboxylate ABC transporter	Fe(+) at 25ºC	Fe(-) at 25ºC	OK	44.0253	4.93833	-3.15624	-2.7693	0.0004	0.00296201	yes	WP_019282005.1
VAR_RS0104875	WP_026028820.1	NZ_AEZB01000037.1:122705-123958	sugar ABC transporter substrate-binding protein	Fe(+) at 25ºC	Fe(-) at 25ºC	OK	45.2388	70.2268	0.63446	0.979656	0.09785	0.229383	no	WP_026028820.1
VAR_RS0104880	WP_019282006.1	NZ_AEZB01000037.1:124106-125560	two-component sensor histidine kinase	Fe(+) at 25ºC	Fe(-) at 25ºC	OK	13.7663	14.3903	0.0639504	0.0921408	0.88195	0.938147	no	WP_019282006.1
VAR_RS0104885	WP_029388179.1	NZ_AEZB01000037.1:125563-126291	DNA-binding response regulator	Fe(+) at 25ºC	Fe(-) at 25ºC	OK	83.3618	85.374	0.0344099	0.0658803	0.9305	0.96422	no	WP_029388179.1
VAR_RS0104890	WP_019282008.1	NZ_AEZB01000037.1:126409-127878	hypothetical protein	Fe(+) at 25ºC	Fe(-) at 25ºC	OK	10.574	71.9493	2.76646	4.22001	5e-05	0.000490717	yes	WP_019282008.1
VAR_RS0104360	WP_019281964.1	NZ_AEZB01000037.1:12764-13549	ribosomal large subunit pseudouridine synthase E	Fe(+) at 25ºC	Fe(-) at 25ºC	OK	11.5085	15.4046	0.420659	0.563739	0.4249	0.619621	no	WP_019281964.1
VAR_RS0104895	WP_029388180.1	NZ_AEZB01000037.1:128002-129369	L-serine ammonia-lyase	Fe(+) at 25ºC	Fe(-) at 25ºC	OK	46.9796	133.747	1.5094	2.40001	5e-05	0.000490717	yes	WP_029388180.1
VAR_RS0104900	WP_019282010.1	NZ_AEZB01000037.1:129417-130190	hypothetical protein	Fe(+) at 25ºC	Fe(-) at 25ºC	OK	10.3355	6.51044	-0.666777	-0.805215	0.22105	0.4051	no	WP_019282010.1
VAR_RS0104905	WP_029388181.1	NZ_AEZB01000037.1:130515-131753	DEAD/DEAH box helicase	Fe(+) at 25ºC	Fe(-) at 25ºC	OK	7.48904	9.51446	0.345342	0.446889	0.4718	0.66193	no	WP_029388181.1
VAR_RS0104910	WP_019282012.1	NZ_AEZB01000037.1:131951-133732	alpha-amylase	Fe(+) at 25ºC	Fe(-) at 25ºC	OK	3.01512	4.81337	0.674832	0.801841	0.19885	0.3774	no	WP_019282012.1
VAR_RS19700	pseudo	NZ_AEZB01000037.1:133830-135364	BCCT transporter	Fe(+) at 25ºC	Fe(-) at 25ºC	OK	15.1077	8.92627	-0.759155	-0.783394	0.17215	0.342435	no	pseudo
VAR_RS0104920	WP_010317152.1	NZ_AEZB01000037.1:135351-136250	homocysteine S-methyltransferase	Fe(+) at 25ºC	Fe(-) at 25ºC	OK	20.4403	12.8963	-0.66446	-0.540992	0.2821	0.476479	no	WP_010317152.1
VAR_RS0104365	WP_017043909.1	NZ_AEZB01000037.1:13601-14236	bifunctional phosphoribosyl-AMP cyclohydrolase/phosphoribosyl-ATP diphosphatase	Fe(+) at 25ºC	Fe(-) at 25ºC	OK	48.5418	42.0247	-0.20799	-0.0969433	0.88585	0.939717	no	WP_017043909.1
VAR_RS0104370	WP_017044649.1	NZ_AEZB01000037.1:14233-15006	imidazole glycerol phosphate synthase cyclase subunit	Fe(+) at 25ºC	Fe(-) at 25ºC	OK	268.564	210.665	-0.350314	-0.439914	0.50675	0.69051	no	WP_017044649.1
VAR_RS0104375	WP_019281965.1	NZ_AEZB01000037.1:14988-15725	1-(5-phosphoribosyl)-5-[(5-phosphoribosylamino)methylideneamino]imidazole-4-carboxamide isomerase	Fe(+) at 25ºC	Fe(-) at 25ºC	OK	152.413	148.877	-0.0338684	-0.0277326	0.95895	0.978727	no	WP_019281965.1
VAR_RS19705	pseudo	NZ_AEZB01000037.1:136453-137803	ferric reductase	Fe(+) at 25ºC	Fe(-) at 25ºC	OK	4.91045	2.47841	-0.986437	-1.07112	0.0818	0.201768	no	pseudo
VAR_RS0104930	WP_013857204.1	NZ_AEZB01000037.1:138124-138537	hypothetical protein	Fe(+) at 25ºC	Fe(-) at 25ºC	OK	215.385	125.462	-0.779668	-1.59466	0.04495	0.130096	no	WP_013857204.1
VAR_RS0104935	WP_029388182.1	NZ_AEZB01000037.1:138656-139762	peptidase M23	Fe(+) at 25ºC	Fe(-) at 25ºC	OK	43.3654	4.92522	-3.13828	-4.02176	5e-05	0.000490717	yes	WP_029388182.1
VAR_RS0104940	0			Fe(+) at 25ºC	Fe(-) at 25ºC	NOTEST	149.172	0	-inf	0	1	1	no
VAR_RS0104945	WP_029388183.1	NZ_AEZB01000037.1:140273-141133	bifunctional 5_10-methylene-tetrahydrofolate dehydrogenase/5_10-methylene-tetrahydrofolate cyclohydrolase	Fe(+) at 25ºC	Fe(-) at 25ºC	OK	49.0913	78.7532	0.681872	1.06541	0.08035	0.199507	no	WP_029388183.1
VAR_RS0104950	WP_029388184.1	NZ_AEZB01000037.1:141239-143779	chitinase	Fe(+) at 25ºC	Fe(-) at 25ºC	OK	13.9391	18.6533	0.420292	0.582218	0.2856	0.480452	no	WP_029388184.1
VAR_RS0104955	WP_019282015.1	NZ_AEZB01000037.1:144158-145363	nucleoside permease	Fe(+) at 25ºC	Fe(-) at 25ºC	OK	2.98149	2.43269	-0.293481	-0.291772	0.63355	0.786126	no	WP_019282015.1
VAR_RS0104960	WP_019282016.1	NZ_AEZB01000037.1:145582-146529	LysR family transcriptional regulator	Fe(+) at 25ºC	Fe(-) at 25ºC	OK	20.8549	10.2908	-1.01903	-1.30002	0.02985	0.0949233	no	WP_019282016.1
VAR_RS0104965	WP_013857211.1	NZ_AEZB01000037.1:146591-147559	lytic transglycosylase	Fe(+) at 25ºC	Fe(-) at 25ºC	OK	119.791	87.8418	-0.447536	-0.789234	0.2225	0.406832	no	WP_013857211.1
VAR_RS0104970	WP_019282017.1	NZ_AEZB01000037.1:147583-147864	hypothetical protein	Fe(+) at 25ºC	Fe(-) at 25ºC	OK	147.567	204.414	0.470127	1.13415	0.25725	0.447989	no	WP_019282017.1
minC	WP_013857213.1	NZ_AEZB01000037.1:148064-148726	septum formation inhibitor	Fe(+) at 25ºC	Fe(-) at 25ºC	OK	56.9923	51.3513	-0.150366	-0.247945	0.7041	0.833642	no	WP_013857213.1
VAR_RS0104980	WP_013857214.1	NZ_AEZB01000037.1:148746-149558	septum site-determining protein MinD	Fe(+) at 25ºC	Fe(-) at 25ºC	OK	144.147	127.229	-0.180112	-0.352201	0.6065	0.766603	no	WP_013857214.1
minE	WP_010317176.1	NZ_AEZB01000037.1:149563-149829	cell division topological specificity factor MinE	Fe(+) at 25ºC	Fe(-) at 25ºC	OK	728.637	682.009	-0.0954092	-0.277588	0.79635	0.889726	no	WP_010317176.1
VAR_RS0104380	WP_019281966.1	NZ_AEZB01000037.1:15739-16416	imidazole glycerol phosphate synthase subunit HisH	Fe(+) at 25ºC	Fe(-) at 25ºC	OK	16.5166	13.4654	-0.294662	-0.208707	0.7787	0.879307	no	WP_019281966.1
VAR_RS0104385	WP_019281967.1	NZ_AEZB01000037.1:16416-17489	bifunctional imidazole glycerol-phosphate dehydratase/histidinol phosphatase	Fe(+) at 25ºC	Fe(-) at 25ºC	OK	51.6965	38.7158	-0.417145	-0.556199	0.30735	0.503527	no	WP_019281967.1
VAR_RS0104390	WP_017043905.1	NZ_AEZB01000037.1:17571-18611	histidinol-phosphate transaminase	Fe(+) at 25ºC	Fe(-) at 25ºC	OK	61.5202	41.1618	-0.579755	-0.453842	0.4812	0.668779	no	WP_017043905.1
hisD	WP_019281968.1	NZ_AEZB01000037.1:18611-19909	histidinol dehydrogenase	Fe(+) at 25ºC	Fe(-) at 25ºC	OK	126.683	151.878	0.261688	0.350773	0.52085	0.700557	no	WP_019281968.1
hisG	WP_026027608.1	NZ_AEZB01000037.1:19915-20811	ATP phosphoribosyltransferase	Fe(+) at 25ºC	Fe(-) at 25ºC	OK	271.306	284.559	0.0688054	0.124149	0.84365	0.918168	no	WP_026027608.1
VAR_RS0104405	WP_029388167.1	NZ_AEZB01000037.1:21195-22796	hypothetical protein	Fe(+) at 25ºC	Fe(-) at 25ºC	OK	10.1136	10.422	0.0433452	0.0572519	0.92155	0.959883	no	WP_029388167.1
VAR_RS0104410	WP_017043902.1	NZ_AEZB01000037.1:23514-23927	DNA-binding protein	Fe(+) at 25ºC	Fe(-) at 25ºC	OK	918.726	1187.22	0.369883	0.841811	0.3184	0.514741	no	WP_017043902.1
VAR_RS0104415	WP_019281970.1	NZ_AEZB01000037.1:23985-25289	inosine/guanosine kinase	Fe(+) at 25ºC	Fe(-) at 25ºC	OK	48.7968	41.4539	-0.23528	-0.420485	0.522	0.701338	no	WP_019281970.1
VAR_RS0104420	WP_013857103.1	NZ_AEZB01000037.1:25392-25661	hypothetical protein	Fe(+) at 25ºC	Fe(-) at 25ºC	OK	35.513	29.3769	-0.273668	-0.52751	0.6431	0.792697	no	WP_013857103.1
mnmA	WP_013857104.1	NZ_AEZB01000037.1:25861-26982	tRNA 2-thiouridine(34) synthase MnmA	Fe(+) at 25ºC	Fe(-) at 25ºC	OK	57.1382	80.0633	0.486684	0.856492	0.1952	0.373043	no	WP_013857104.1
VAR_RS0104430	WP_019281971.1	NZ_AEZB01000037.1:27003-27620	lysogenization protein HflD	Fe(+) at 25ºC	Fe(-) at 25ºC	OK	97.7642	164.141	0.747559	1.44145	0.0421	0.124008	no	WP_019281971.1
VAR_RS0104435	WP_019281972.1	NZ_AEZB01000037.1:27675-29045	adenylosuccinate lyase	Fe(+) at 25ºC	Fe(-) at 25ºC	OK	91.3354	158.054	0.791174	1.37803	0.03335	0.103737	no	WP_019281972.1
VAR_RS0104440	WP_029388168.1	NZ_AEZB01000037.1:29146-30243	3-phosphoserine/phosphohydroxythreonine aminotransferase	Fe(+) at 25ºC	Fe(-) at 25ºC	OK	229.486	593.089	1.36984	2.57388	5e-05	0.000490717	yes	WP_029388168.1
VAR_RS0104445	WP_019281974.1	NZ_AEZB01000037.1:30387-31646	hypothetical protein	Fe(+) at 25ºC	Fe(-) at 25ºC	OK	119.347	213.832	0.841317	1.48198	0.0184	0.0659903	no	WP_019281974.1
VAR_RS19635	pseudo	NZ_AEZB01000037.1:31803-33747	ATPase	Fe(+) at 25ºC	Fe(-) at 25ºC	OK	158.345	96.0091	-0.721826	-1.28991	0.04095	0.121475	no	pseudo
VAR_RS0104315	WP_013857082.1	NZ_AEZB01000037.1:3211-3462	hypothetical protein	Fe(+) at 25ºC	Fe(-) at 25ºC	OK	5.72828	6.732	0.232934	0.313077	0.79445	0.888551	no	WP_013857082.1
VAR_RS0104455	WP_026028033.1	NZ_AEZB01000037.1:33778-34275	chemotaxis protein CheY	Fe(+) at 25ºC	Fe(-) at 25ºC	OK	2632.18	1334.25	-0.980232	-2.08618	0.00975	0.0400209	yes	WP_026028033.1
VAR_RS0104460	WP_026028034.1	NZ_AEZB01000037.1:34458-35006	hypothetical protein	Fe(+) at 25ºC	Fe(-) at 25ºC	OK	228.819	109.767	-1.05976	-2.12357	0.00385	0.0190309	yes	WP_026028034.1
VAR_RS0104465	WP_013857112.1	NZ_AEZB01000037.1:35095-35688	DNA transformation protein	Fe(+) at 25ºC	Fe(-) at 25ºC	OK	708.605	167.424	-2.08147	-4.35762	5e-05	0.000490717	yes	WP_013857112.1
VAR_RS0104320	WP_029388164.1	NZ_AEZB01000037.1:3523-4803	3-phosphoshikimate 1-carboxyvinyltransferase	Fe(+) at 25ºC	Fe(-) at 25ºC	OK	82.2352	133.318	0.697042	1.21247	0.05115	0.143343	no	WP_029388164.1
VAR_RS0104470	WP_026028826.1	NZ_AEZB01000037.1:36060-36980	histidine kinase	Fe(+) at 25ºC	Fe(-) at 25ºC	OK	231.306	211.381	-0.129954	-0.252628	0.71675	0.842946	no	WP_026028826.1
VAR_RS0104475	WP_017047741.1	NZ_AEZB01000037.1:37004-37909	membrane protein	Fe(+) at 25ºC	Fe(-) at 25ºC	OK	21.9247	23.0639	0.07308	0.10319	0.86395	0.929247	no	WP_017047741.1
VAR_RS0104480	WP_013857115.1	NZ_AEZB01000037.1:37996-38508	hypothetical protein	Fe(+) at 25ºC	Fe(-) at 25ºC	OK	451.78	233.327	-0.953265	-1.91376	0.008	0.0341849	yes	WP_013857115.1
VAR_RS0104485	WP_019281975.1	NZ_AEZB01000037.1:38608-40251	glutamate decarboxylase	Fe(+) at 25ºC	Fe(-) at 25ºC	OK	61.6114	37.4608	-0.717817	-1.21211	0.0494	0.139767	no	WP_019281975.1
VAR_RS0104495	WP_010320194.1	NZ_AEZB01000037.1:40563-41417	transcriptional regulator HexR	Fe(+) at 25ºC	Fe(-) at 25ºC	OK	142.937	244.978	0.777277	1.46441	0.0333	0.103643	no	WP_010320194.1
VAR_RS19640	pseudo	NZ_AEZB01000037.1:41475-42717	alcohol dehydrogenase	Fe(+) at 25ºC	Fe(-) at 25ºC	OK	179.459	14.7806	-3.60188	-5.61819	5e-05	0.000490717	yes	pseudo
VAR_RS0104505	WP_010320195.1	NZ_AEZB01000037.1:43012-43278	glutaredoxin_ GrxA family	Fe(+) at 25ºC	Fe(-) at 25ºC	OK	4377.01	2309.97	-0.922072	-2.69622	0.01205	0.0472653	yes	WP_010320195.1
VAR_RS19645	pseudo	NZ_AEZB01000037.1:43464-45148	transporter	Fe(+) at 25ºC	Fe(-) at 25ºC	OK	7.15394	5.39593	-0.406866	-0.509027	0.4047	0.601565	no	pseudo
VAR_RS19650	pseudo	NZ_AEZB01000037.1:45451-46553	phosphoribosylaminoimidazole-succinocarboxamide synthase	Fe(+) at 25ºC	Fe(-) at 25ºC	OK	19.2563	63.7861	1.72791	2.7971	5e-05	0.000490717	yes	pseudo
VAR_RS0104520	WP_017044632.1	NZ_AEZB01000037.1:46604-46996	transporter	Fe(+) at 25ºC	Fe(-) at 25ºC	OK	487.134	419.18	-0.21675	-0.534583	0.5407	0.71805	no	WP_017044632.1
VAR_RS0104525	WP_017044631.1	NZ_AEZB01000037.1:47420-49108	NAD-dependent malic enzyme	Fe(+) at 25ºC	Fe(-) at 25ºC	OK	15.6361	42.3773	1.43841	2.19646	0.00025	0.00198089	yes	WP_017044631.1
VAR_RS0104530	WP_017042030.1	NZ_AEZB01000037.1:49171-49494	membrane protein	Fe(+) at 25ºC	Fe(-) at 25ºC	OK	1.60319	5.64761	1.8167	0.791522	0.565	0.73592	no	WP_017042030.1
VAR_RS0104535	WP_013857126.1	NZ_AEZB01000037.1:49494-50216	membrane permeability protein SanA	Fe(+) at 25ºC	Fe(-) at 25ºC	OK	10.6221	20.5887	0.954793	1.06139	0.06585	0.17307	no	WP_013857126.1
VAR_RS0104305	WP_019281962.1	NZ_AEZB01000037.1:5009-5725	leucyl/phenylalanyl-tRNA--protein transferase	Fe(+) at 25ºC	Fe(-) at 25ºC	OK	194.591	193.553	-0.00771679	-0.0132845	0.9829	0.990908	no	WP_019281962.1
VAR_RS0104325	WP_019281959.1	NZ_AEZB01000037.1:50-2680	DNA topoisomerase I	Fe(+) at 25ºC	Fe(-) at 25ºC	OK	24.1176	38.2414	0.665051	1.0764	0.1247	0.273519	no	WP_019281959.1
VAR_RS0104540	WP_029388169.1	NZ_AEZB01000037.1:50272-51501	cysteine desulfurase-like protein	Fe(+) at 25ºC	Fe(-) at 25ºC	OK	399.72	78.2298	-2.3532	-3.81645	5e-05	0.000490717	yes	WP_029388169.1
VAR_RS0104545	WP_029388170.1	NZ_AEZB01000037.1:51485-52141	agglutination protein	Fe(+) at 25ºC	Fe(-) at 25ºC	OK	183.279	26.9878	-2.76366	-1.72724	0.01025	0.0417052	yes	WP_029388170.1
VAR_RS0104550	WP_019281978.1	NZ_AEZB01000037.1:52662-54692	hypothetical protein	Fe(+) at 25ºC	Fe(-) at 25ºC	OK	222.599	252.597	0.182389	0.314274	0.61355	0.772157	no	WP_019281978.1
VAR_RS0104555	WP_029388171.1	NZ_AEZB01000037.1:54826-55785	thioredoxin-disulfide reductase	Fe(+) at 25ºC	Fe(-) at 25ºC	OK	202.618	450.168	1.1517	2.03333	0.00115	0.00715214	yes	WP_029388171.1
VAR_RS19655	pseudo	NZ_AEZB01000037.1:55923-57709	cysteine ABC transporter ATP-binding protein	Fe(+) at 25ºC	Fe(-) at 25ºC	OK	12.8627	46.345	1.84922	2.34072	0.00035	0.00264032	yes	pseudo
VAR_RS19660	pseudo	NZ_AEZB01000037.1:57702-59424	amino acid ABC transporter permease	Fe(+) at 25ºC	Fe(-) at 25ºC	OK	8.95793	23.7072	1.40409	1.18954	0.0266	0.08679	no	pseudo
VAR_RS0104330	WP_013857085.1	NZ_AEZB01000037.1:5728-6426	arginyltransferase	Fe(+) at 25ºC	Fe(-) at 25ºC	OK	44.0254	23.1657	-0.926343	-1.55059	0.03355	0.104235	no	WP_013857085.1
VAR_RS0104570	WP_019281980.1	NZ_AEZB01000037.1:59523-60566	23S rRNA pseudouridylate synthase B	Fe(+) at 25ºC	Fe(-) at 25ºC	OK	168.149	141.326	-0.250713	-0.469058	0.4874	0.673792	no	WP_019281980.1
VAR_RS0104575	WP_013857139.1	NZ_AEZB01000037.1:60688-61308	threonylcarbamoyl-AMP synthase	Fe(+) at 25ºC	Fe(-) at 25ºC	OK	303.188	282.901	-0.0999147	-0.168481	0.8139	0.900443	no	WP_013857139.1
VAR_RS0104580	WP_019281981.1	NZ_AEZB01000037.1:61305-62174	S-adenosylmethionine tRNA ribosyltransferase	Fe(+) at 25ºC	Fe(-) at 25ºC	OK	58.5977	76.609	0.386671	0.283592	0.64415	0.793261	no	WP_019281981.1
VAR_RS0104585	WP_033197383.1	NZ_AEZB01000037.1:62266-62376	trp operon leader peptide	Fe(+) at 25ºC	Fe(-) at 25ºC	OK	22.8963	95.5046	2.06046	13.738	0.1918	0.369141	no	WP_033197383.1
VAR_RS0104590	WP_019281982.1	NZ_AEZB01000037.1:62511-64115	anthranilate synthase component I	Fe(+) at 25ºC	Fe(-) at 25ºC	OK	77.6141	380.582	2.29382	3.79772	5e-05	0.000490717	yes	WP_019281982.1
VAR_RS0104595	WP_019281983.1	NZ_AEZB01000037.1:64121-64723	glutamine amidotransferase	Fe(+) at 25ºC	Fe(-) at 25ºC	OK	136.794	908.699	2.7318	4.97322	5e-05	0.000490717	yes	WP_019281983.1
VAR_RS0104600	WP_013857143.1	NZ_AEZB01000037.1:64733-65731	anthranilate phosphoribosyltransferase	Fe(+) at 25ºC	Fe(-) at 25ºC	OK	61.1595	283.638	2.2134	3.61337	5e-05	0.000490717	yes	WP_013857143.1
VAR_RS0104335	WP_006075347.1	NZ_AEZB01000037.1:6508-6726	translation initiation factor IF-1	Fe(+) at 25ºC	Fe(-) at 25ºC	OK	35.5635	42.4509	0.255397	0.546161	0.6866	0.822343	no	WP_006075347.1
VAR_RS0104605	WP_019281984.1	NZ_AEZB01000037.1:65737-67146	bifunctional indole-3-glycerol phosphate synthase/phosphoribosylanthranilate isomerase	Fe(+) at 25ºC	Fe(-) at 25ºC	OK	62.4135	365.453	2.54975	4.18248	5e-05	0.000490717	yes	WP_019281984.1
VAR_RS0104610	WP_013857145.1	NZ_AEZB01000037.1:67278-68468	tryptophan synthase subunit beta	Fe(+) at 25ºC	Fe(-) at 25ºC	OK	683.421	4147.6	2.60143	3.47959	5e-05	0.000490717	yes	WP_013857145.1
VAR_RS0104615	WP_019281985.1	NZ_AEZB01000037.1:68468-69274	tryptophan synthase subunit alpha	Fe(+) at 25ºC	Fe(-) at 25ºC	OK	222.565	968.702	2.12183	1.01879	0.07835	0.195936	no	WP_019281985.1
clpA	pseudo	NZ_AEZB01000037.1:6869-9140	Clp protease ClpA	Fe(+) at 25ºC	Fe(-) at 25ºC	OK	2435.18	1398.23	-0.800428	-1.08572	0.08705	0.211037	no	pseudo
VAR_RS19665	pseudo	NZ_AEZB01000037.1:69601-70861	amino acid:proton symporter	Fe(+) at 25ºC	Fe(-) at 25ºC	OK	42.1784	15.576	-1.43718	-2.16364	0.0002	0.0016464	yes	pseudo
VAR_RS0104630	WP_013857149.1	NZ_AEZB01000037.1:71090-71341	hypothetical protein	Fe(+) at 25ºC	Fe(-) at 25ºC	OK	402.417	240.395	-0.743286	-2.42662	0.05645	0.154656	no	WP_013857149.1
VAR_RS0104635	WP_017042013.1	NZ_AEZB01000037.1:71444-72010	intracellular septation protein A	Fe(+) at 25ºC	Fe(-) at 25ºC	OK	84.278	51.5892	-0.708088	-1.27911	0.0797	0.198529	no	WP_017042013.1
VAR_RS0104640	WP_019281986.1	NZ_AEZB01000037.1:72142-72543	acyl-CoA thioesterase	Fe(+) at 25ºC	Fe(-) at 25ºC	OK	3.01564	7.18311	1.25215	1.28754	0.1318	0.283858	no	WP_019281986.1
VAR_RS0104645	WP_013857153.1	NZ_AEZB01000037.1:72634-72930	hypothetical protein	Fe(+) at 25ºC	Fe(-) at 25ºC	OK	30.9289	21.9136	-0.497129	-0.89352	0.3922	0.589652	no	WP_013857153.1
VAR_RS0104650	WP_017049902.1	NZ_AEZB01000037.1:72932-73321	hypothetical protein	Fe(+) at 25ºC	Fe(-) at 25ºC	OK	44.6589	27.4867	-0.700217	-1.18219	0.13935	0.295318	no	WP_017049902.1
VAR_RS19670	pseudo	NZ_AEZB01000037.1:73405-75700	5-methyltetrahydropteroyltriglutamate--homocysteine methyltransferase	Fe(+) at 25ºC	Fe(-) at 25ºC	OK	66.8573	25.9805	-1.36365	-2.09527	0.00045	0.00327891	yes	pseudo
VAR_RS19675	WP_043004290.1	NZ_AEZB01000037.1:76012-76923	transcriptional regulator	Fe(+) at 25ºC	Fe(-) at 25ºC	OK	4.4647	7.63815	0.774661	0.846902	0.1583	0.322862	no	WP_043004290.1
VAR_RS0104665	WP_010316942.1	NZ_AEZB01000037.1:76997-77197	hypothetical protein	Fe(+) at 25ºC	Fe(-) at 25ºC	OK	28081.5	999.182	-4.81273	-19.4638	5e-05	0.000490717	yes	WP_010316942.1
VAR_RS0104670	WP_019281988.1	NZ_AEZB01000037.1:77267-77947	membrane protein	Fe(+) at 25ºC	Fe(-) at 25ºC	OK	16.837	10.0323	-0.746983	-0.96946	0.151	0.313191	no	WP_019281988.1
VAR_RS0104675	WP_019281989.1	NZ_AEZB01000037.1:78018-80492	histidine kinase	Fe(+) at 25ºC	Fe(-) at 25ºC	OK	350.8	80.0576	-2.13154	-3.65818	5e-05	0.000490717	yes	WP_019281989.1
VAR_RS0104680	WP_019281990.1	NZ_AEZB01000037.1:81142-82509	hypothetical protein	Fe(+) at 25ºC	Fe(-) at 25ºC	OK	11.7079	10.2038	-0.19837	-0.289086	0.65885	0.80422	no	WP_019281990.1
VAR_RS19680	pseudo	NZ_AEZB01000037.1:82723-85017	YgiQ family radical SAM protein	Fe(+) at 25ºC	Fe(-) at 25ºC	OK	27.8247	31.7542	0.190583	0.310216	0.6036	0.764414	no	pseudo
VAR_RS0104690	WP_013857161.1	NZ_AEZB01000037.1:85062-85589	hypothetical protein	Fe(+) at 25ºC	Fe(-) at 25ºC	OK	11.7024	37.2988	1.67233	0.827622	0.3244	0.520861	no	WP_013857161.1
VAR_RS0104695	WP_019281991.1	NZ_AEZB01000037.1:85586-86164	hypothetical protein	Fe(+) at 25ºC	Fe(-) at 25ºC	OK	6.67276	24.2822	1.86354	0.722123	0.3476	0.544579	no	WP_019281991.1
VAR_RS0104700	WP_019281992.1	NZ_AEZB01000037.1:86142-86639	hypothetical protein	Fe(+) at 25ºC	Fe(-) at 25ºC	OK	7.16193	25.3806	1.82531	0.687604	0.41705	0.612711	no	WP_019281992.1
VAR_RS0104705	WP_019281993.1	NZ_AEZB01000037.1:86639-87886	cyclopropane-fatty-acyl-phospholipid synthase	Fe(+) at 25ºC	Fe(-) at 25ºC	OK	55.8447	173.081	1.63195	2.27584	5e-05	0.000490717	yes	WP_019281993.1
VAR_RS0104710	WP_019281994.1	NZ_AEZB01000037.1:87944-88684	chromosome partitioning protein ParA	Fe(+) at 25ºC	Fe(-) at 25ºC	OK	128.089	212.892	0.732973	0.850032	0.22905	0.414966	no	WP_019281994.1
VAR_RS0104715	WP_029388174.1	NZ_AEZB01000037.1:88684-89958	FAD-dependent oxidoreductase	Fe(+) at 25ºC	Fe(-) at 25ºC	OK	84.7592	110.426	0.381636	0.397768	0.5029	0.686963	no	WP_029388174.1
VAR_RS0104720	WP_013857166.1	NZ_AEZB01000037.1:89989-90711	short-chain dehydrogenase	Fe(+) at 25ºC	Fe(-) at 25ºC	OK	36.1773	38.8586	0.103149	0.0761029	0.9118	0.953952	no	WP_013857166.1
VAR_RS0104725	WP_026028585.1	NZ_AEZB01000037.1:90708-91127	transcriptional regulator	Fe(+) at 25ºC	Fe(-) at 25ºC	OK	421.245	409.174	-0.0419443	-0.0641579	0.91495	0.956101	no	WP_026028585.1
VAR_RS0104735	WP_017044602.1	NZ_AEZB01000037.1:91348-92211	zinc metalloprotease HtpX	Fe(+) at 25ºC	Fe(-) at 25ºC	OK	150.36	168.297	0.162589	0.280236	0.6476	0.79559	no	WP_017044602.1
VAR_RS0104345	WP_010319243.1	NZ_AEZB01000037.1:9183-9503	ATP-dependent Clp protease adaptor ClpS	Fe(+) at 25ºC	Fe(-) at 25ºC	OK	1622.43	1092.01	-0.571171	-1.47134	0.13315	0.285942	no	WP_010319243.1
VAR_RS0104745	WP_019281998.1	NZ_AEZB01000037.1:92791-95676	cell division protein FtsK	Fe(+) at 25ºC	Fe(-) at 25ºC	OK	35.2852	34.5168	-0.0317648	-0.0494801	0.9295	0.963752	no	WP_019281998.1
VAR_RS0104750	WP_010317439.1	NZ_AEZB01000037.1:95864-96358	AsnC family transcriptional regulator	Fe(+) at 25ºC	Fe(-) at 25ºC	OK	446.089	168.956	-1.40068	-2.84054	5e-05	0.000490717	yes	WP_010317439.1
VAR_RS0104755	WP_019281999.1	NZ_AEZB01000037.1:96515-97639	alanine dehydrogenase	Fe(+) at 25ºC	Fe(-) at 25ºC	OK	203.623	235.796	0.211639	0.360932	0.5687	0.738534	no	WP_019281999.1
VAR_RS0104760	WP_029388175.1	NZ_AEZB01000037.1:97699-98895	SAM-dependent methyltransferase	Fe(+) at 25ºC	Fe(-) at 25ºC	OK	22.1595	21.305	-0.0567325	-0.0906844	0.8936	0.943826	no	WP_029388175.1
cysB	WP_029388176.1	NZ_AEZB01000037.1:98974-99720	CysB family transcriptional regulator	Fe(+) at 25ºC	Fe(-) at 25ºC	OK	48.6545	63.1907	0.377139	0.667785	0.3379	0.534783	no	WP_029388176.1
VAR_RS0104350	WP_013857087.1	NZ_AEZB01000037.1:9978-10199	cold shock domain protein CspD	Fe(+) at 25ºC	Fe(-) at 25ºC	OK	1770.9	1177.42	-0.588848	-1.86903	0.17315	0.343836	no	WP_013857087.1
VAR_RS0104770	WP_029388177.1	NZ_AEZB01000037.1:99794-99949	CysB family transcriptional regulator	Fe(+) at 25ºC	Fe(-) at 25ºC	OK	633.476	878.798	0.472242	2.98828	0.2428	0.431036	no	WP_029388177.1
VAR_RS0105040	WP_019282022.1	NZ_AEZB01000038.1:10940-12160	arginine deiminase	Fe(+) at 25ºC	Fe(-) at 25ºC	OK	73.2668	71.0571	-0.0441796	-0.0746284	0.90545	0.9503	no	WP_019282022.1
tldD	pseudo	NZ_AEZB01000038.1:12278-13724	protease TldD	Fe(+) at 25ºC	Fe(-) at 25ºC	OK	66.9744	40.6626	-0.719906	-0.950776	0.129	0.279872	no	pseudo
VAR_RS0105050	WP_019282023.1	NZ_AEZB01000038.1:13721-14554	amidohydrolase	Fe(+) at 25ºC	Fe(-) at 25ºC	OK	60.7212	44.4116	-0.451263	-0.365038	0.48655	0.673313	no	WP_019282023.1
VAR_RS19720	pseudo	NZ_AEZB01000038.1:14565-18448	hypothetical protein	Fe(+) at 25ºC	Fe(-) at 25ºC	OK	81.4805	57.1811	-0.510917	-0.834595	0.1469	0.306845	no	pseudo
VAR_RS0104995	WP_017043806.1	NZ_AEZB01000038.1:1736-2671	malate dehydrogenase	Fe(+) at 25ºC	Fe(-) at 25ºC	OK	1498.41	631.097	-1.2475	-1.9887	0.0012	0.00739935	yes	WP_017043806.1
VAR_RS0105060	WP_017047090.1	NZ_AEZB01000038.1:18459-19928	ribonuclease G	Fe(+) at 25ºC	Fe(-) at 25ºC	OK	37.4017	32.8962	-0.185186	-0.322059	0.6257	0.780271	no	WP_017047090.1
VAR_RS0105065	WP_026027832.1	NZ_AEZB01000038.1:19951-20517	septum formation protein Maf	Fe(+) at 25ºC	Fe(-) at 25ºC	OK	144.309	128.23	-0.170423	-0.266907	0.70735	0.835741	no	WP_026027832.1
VAR_RS0105070	WP_013857872.1	NZ_AEZB01000038.1:20514-21002	rod shape-determining protein MreD	Fe(+) at 25ºC	Fe(-) at 25ºC	OK	11.9992	13.7758	0.199203	0.0843775	0.9093	0.952493	no	WP_013857872.1
VAR_RS0105075	WP_013857873.1	NZ_AEZB01000038.1:20992-21879	rod shape-determining protein MreC	Fe(+) at 25ºC	Fe(-) at 25ºC	OK	33.4198	39.5201	0.241882	0.20185	0.73745	0.85675	no	WP_013857873.1
VAR_RS0105080	WP_013857874.1	NZ_AEZB01000038.1:21931-22974	rod shape-determining protein	Fe(+) at 25ºC	Fe(-) at 25ºC	OK	95.3244	86.2294	-0.144665	-0.251698	0.692	0.825385	no	WP_013857874.1
VAR_RS0105085	WP_050934221.1	NZ_AEZB01000038.1:23145-26879	MSHA biogenesis protein MshQ	Fe(+) at 25ºC	Fe(-) at 25ºC	OK	8.55813	15.1697	0.825822	1.01972	0.0844	0.206454	no	WP_050934221.1
VAR_RS0105090	WP_019282025.1	NZ_AEZB01000038.1:26869-27297	MSHA biogenesis protein MshP	Fe(+) at 25ºC	Fe(-) at 25ºC	OK	7.68806	10.1691	0.403503	0.124811	0.8375	0.9149	no	WP_019282025.1
VAR_RS0105095	WP_019282026.1	NZ_AEZB01000038.1:27269-28039	MSHA biogenesis protein MshO	Fe(+) at 25ºC	Fe(-) at 25ºC	OK	3.00448	2.68537	-0.161995	-0.0429288	0.93975	0.969629	no	WP_019282026.1
VAR_RS0105100	WP_029388188.1	NZ_AEZB01000038.1:28039-28596	MSHA biogenesis protein MshD	Fe(+) at 25ºC	Fe(-) at 25ºC	OK	10.5125	21.2175	1.01315	0.618849	0.40475	0.601565	no	WP_029388188.1
VAR_RS0105105	WP_019282028.1	NZ_AEZB01000038.1:28586-29083	MSHA biogenesis protein MshC	Fe(+) at 25ºC	Fe(-) at 25ºC	OK	3.13827	1.68071	-0.900899	-0.10922	0.7835	0.882149	no	WP_019282028.1
VAR_RS0105110	WP_019282029.1	NZ_AEZB01000038.1:29215-29685	MSHA biogenesis protein MshA	Fe(+) at 25ºC	Fe(-) at 25ºC	OK	48.7923	36.3542	-0.42453	-0.648665	0.41375	0.609918	no	WP_019282029.1
VAR_RS0105115	WP_010320593.1	NZ_AEZB01000038.1:29723-30298	MSHA biogenesis protein MshB	Fe(+) at 25ºC	Fe(-) at 25ºC	OK	313.011	133.667	-1.22757	-2.33807	0.00055	0.0039003	yes	WP_010320593.1
VAR_RS0105000	WP_013857844.1	NZ_AEZB01000038.1:2997-3470	arginine repressor	Fe(+) at 25ºC	Fe(-) at 25ºC	OK	518.129	460.059	-0.171493	-0.337327	0.64755	0.79559	no	WP_013857844.1
VAR_RS0105120	WP_019282030.1	NZ_AEZB01000038.1:30393-30854	hypothetical protein	Fe(+) at 25ºC	Fe(-) at 25ºC	OK	130.258	154.167	0.243114	0.457799	0.5852	0.75097	no	WP_019282030.1
VAR_RS0105125	WP_013857883.1	NZ_AEZB01000038.1:30865-32082	MSHA biogenesis protein MshG	Fe(+) at 25ºC	Fe(-) at 25ºC	OK	53.7453	34.5856	-0.635969	-1.06736	0.0884	0.213297	no	WP_013857883.1
VAR_RS0105130	WP_029388189.1	NZ_AEZB01000038.1:32095-33819	MSHA biogenesis protein MshE	Fe(+) at 25ºC	Fe(-) at 25ºC	OK	78.9591	51.214	-0.624567	-0.847517	0.1853	0.361012	no	WP_029388189.1
VAR_RS19725	pseudo	NZ_AEZB01000038.1:33809-34955	hypothetical protein	Fe(+) at 25ºC	Fe(-) at 25ºC	OK	34.5881	32.5776	-0.0863964	-0.0541709	0.92355	0.960819	no	pseudo
VAR_RS0105140	WP_029388190.1	NZ_AEZB01000038.1:34958-35797	MSHA biogenesis protein MshM	Fe(+) at 25ºC	Fe(-) at 25ºC	OK	83.0163	61.4837	-0.43319	-0.758637	0.25165	0.441505	no	WP_029388190.1
VAR_RS0104990	WP_019282018.1	NZ_AEZB01000038.1:36-1442	arginine:ornithine antiporter	Fe(+) at 25ºC	Fe(-) at 25ºC	OK	6.61615	4.30369	-0.62042	-0.736534	0.228	0.413601	no	WP_019282018.1
VAR_RS19730	pseudo	NZ_AEZB01000038.1:35803-37430	MSHA biogenesis protein MshL	Fe(+) at 25ºC	Fe(-) at 25ºC	OK	41.7183	30.7054	-0.442186	-0.720371	0.2299	0.416074	no	pseudo
VAR_RS0105150	WP_017043833.1	NZ_AEZB01000038.1:37445-37771	MSHA biogenesis protein MshK	Fe(+) at 25ºC	Fe(-) at 25ºC	OK	609.964	408.48	-0.578458	-0.525349	0.5824	0.74949	no	WP_017043833.1
VAR_RS0105155	WP_019282033.1	NZ_AEZB01000038.1:37761-38405	MSHA biogenesis protein MshJ	Fe(+) at 25ºC	Fe(-) at 25ºC	OK	445.471	211.95	-1.0716	-1.15182	0.12815	0.278808	no	WP_019282033.1
VAR_RS0105160	WP_019282034.1	NZ_AEZB01000038.1:38402-39844	MSHA biogenesis protein MshI	Fe(+) at 25ºC	Fe(-) at 25ºC	OK	253.844	107.833	-1.23514	-1.25612	0.03595	0.109801	no	WP_019282034.1
VAR_RS0105005	WP_026027829.1	NZ_AEZB01000038.1:3934-4902	C4-dicarboxylate ABC transporter substrate-binding protein	Fe(+) at 25ºC	Fe(-) at 25ºC	OK	438.493	293.066	-0.581326	-0.99931	0.10455	0.24112	no	WP_026027829.1
VAR_RS0105165	WP_029388191.1	NZ_AEZB01000038.1:39857-41845	RNase E specificity factor CsrD	Fe(+) at 25ºC	Fe(-) at 25ºC	OK	76.0023	48.6858	-0.64254	-1.10193	0.0718	0.18447	no	WP_029388191.1
VAR_RS0105170	WP_019282036.1	NZ_AEZB01000038.1:41975-42505	ssDNA-binding protein	Fe(+) at 25ºC	Fe(-) at 25ºC	OK	419.126	432.884	0.0465963	0.0882659	0.902	0.948486	no	WP_019282036.1
VAR_RS0105175	WP_029388192.1	NZ_AEZB01000038.1:42791-43438	helix-turn-helix transcriptional regulator	Fe(+) at 25ºC	Fe(-) at 25ºC	OK	21.0456	19.677	-0.0970067	-0.149776	0.83995	0.91623	no	WP_029388192.1
VAR_RS0105180	WP_019282038.1	NZ_AEZB01000038.1:43556-44425	UTP--glucose-1-phosphate uridylyltransferase	Fe(+) at 25ºC	Fe(-) at 25ºC	OK	62.8168	111.764	0.831235	1.53597	0.0255	0.0838149	no	WP_019282038.1
VAR_RS19735	pseudo	NZ_AEZB01000038.1:44594-47417	excinuclease ABC subunit A	Fe(+) at 25ºC	Fe(-) at 25ºC	OK	61.5237	60.5329	-0.0234223	-0.0380789	0.94695	0.973121	no	pseudo
VAR_RS0105190	WP_019282039.1	NZ_AEZB01000038.1:47452-49245	ligase	Fe(+) at 25ºC	Fe(-) at 25ºC	OK	3.18146	6.64348	1.06225	1.28237	0.0344	0.106214	no	WP_019282039.1
VAR_RS19710	pseudo	NZ_AEZB01000038.1:5190-7767	C4-dicarboxylate ABC transporter	Fe(+) at 25ºC	Fe(-) at 25ºC	OK	12.2529	8.51818	-0.524502	-0.72524	0.20565	0.386106	no	pseudo
VAR_RS0105020	WP_013857847.1	NZ_AEZB01000038.1:7852-8289	universal stress protein	Fe(+) at 25ºC	Fe(-) at 25ºC	OK	710.256	304.898	-1.22001	-2.65174	0.00115	0.00715214	yes	WP_013857847.1
VAR_RS0105025	WP_029388185.1	NZ_AEZB01000038.1:8457-8849	membrane protein	Fe(+) at 25ºC	Fe(-) at 25ºC	OK	91.4298	5314.46	5.86111	11.5978	5e-05	0.000490717	yes	WP_029388185.1
VAR_RS0105030	WP_019282021.1	NZ_AEZB01000038.1:8861-9664	beta-galactosidase	Fe(+) at 25ºC	Fe(-) at 25ºC	OK	47.9878	87.1925	0.861537	1.43702	0.0247	0.0819056	no	WP_019282021.1
VAR_RS0105035	WP_017043813.1	NZ_AEZB01000038.1:9828-10253	hypothetical protein	Fe(+) at 25ºC	Fe(-) at 25ºC	OK	608.312	960.156	0.658458	1.60677	0.06305	0.168053	no	WP_017043813.1
VAR_RS0105195	WP_050934223.1	NZ_AEZB01000039.1:1-459	type VI secretion protein	Fe(+) at 25ºC	Fe(-) at 25ºC	OK	814.443	2542.05	1.64211	3.35073	5e-05	0.000490717	yes	WP_050934223.1
VAR_RS0105205	WP_013868295.1	NZ_AEZB01000039.1:1987-2424	lysozyme	Fe(+) at 25ºC	Fe(-) at 25ºC	OK	175.989	951.569	2.43482	5.12772	5e-05	0.000490717	yes	WP_013868295.1
VAR_RS0105210	WP_019282041.1	NZ_AEZB01000039.1:2431-4200	type VI secretion protein	Fe(+) at 25ºC	Fe(-) at 25ºC	OK	27.2836	87.4775	1.68088	2.8463	5e-05	0.000490717	yes	WP_019282041.1
VAR_RS0105215	WP_019282042.1	NZ_AEZB01000039.1:4203-5186	hypothetical protein	Fe(+) at 25ºC	Fe(-) at 25ºC	OK	53.479	169.466	1.66395	2.70578	0.0002	0.0016464	yes	WP_019282042.1
VAR_RS0105200	WP_026027753.1	NZ_AEZB01000039.1:509-1984	type VI secretion protein	Fe(+) at 25ºC	Fe(-) at 25ºC	OK	549.576	1947.43	1.82518	2.80373	5e-05	0.000490717	yes	WP_026027753.1
VAR_RS0105220	WP_019282043.1	NZ_AEZB01000039.1:5191-6663	hypothetical protein	Fe(+) at 25ºC	Fe(-) at 25ºC	OK	76.1711	360.377	2.24219	3.49942	5e-05	0.000490717	yes	WP_019282043.1
VAR_RS19740	pseudo	NZ_AEZB01000040.1:1-310	hypothetical protein	Fe(+) at 25ºC	Fe(-) at 25ºC	OK	17.3161	39.6599	1.19556	2.21289	0.0512	0.143407	no	pseudo
VAR_RS0105235	WP_019282045.1	NZ_AEZB01000040.1:1410-3548	anaerobic ribonucleoside triphosphate reductase	Fe(+) at 25ºC	Fe(-) at 25ºC	OK	8.66443	15.1146	0.802764	1.13287	0.06995	0.181185	no	WP_019282045.1
VAR_RS19745	pseudo	NZ_AEZB01000040.1:3797-4654	ribonucleoside-triphosphate reductase	Fe(+) at 25ºC	Fe(-) at 25ºC	OK	43.3589	23.3846	-0.890768	-1.49679	0.0315	0.0990866	no	pseudo
VAR_RS0105230	WP_019282044.1	NZ_AEZB01000040.1:936-1403	anaerobic ribonucleotide reductase-activating protein	Fe(+) at 25ºC	Fe(-) at 25ºC	OK	4.10967	12.5381	1.60922	1.83479	0.0275	0.0891705	no	WP_019282044.1
VAR_RS19750	pseudo	NZ_AEZB01000041.1:1-391	hypothetical protein	Fe(+) at 25ºC	Fe(-) at 25ºC	NOTEST	1.94794	1.9831	0.025811	0	1	1	no	pseudo
VAR_RS0105305	WP_013856546.1	NZ_AEZB01000041.1:11019-13295	formate acetyltransferase	Fe(+) at 25ºC	Fe(-) at 25ºC	OK	326.925	535.3	0.71139	1.0996	0.05665	0.155062	no	WP_013856546.1
VAR_RS0105310	WP_029388195.1	NZ_AEZB01000041.1:13496-14482	exonuclease	Fe(+) at 25ºC	Fe(-) at 25ºC	OK	23.1943	18.0281	-0.363526	-0.51365	0.3999	0.597325	no	WP_029388195.1
VAR_RS0105315	WP_017048071.1	NZ_AEZB01000041.1:14500-16377	chemotaxis protein	Fe(+) at 25ºC	Fe(-) at 25ºC	OK	698.019	117.921	-2.56545	-4.2145	5e-05	0.000490717	yes	WP_017048071.1
pflA	pseudo	NZ_AEZB01000041.1:16579-17318	pyruvate formate lyase-activating enzyme 1	Fe(+) at 25ºC	Fe(-) at 25ºC	OK	154.893	175.183	0.177594	0.323763	0.63055	0.783891	no	pseudo
VAR_RS0105325	WP_013856542.1	NZ_AEZB01000041.1:17383-18048	membrane protein	Fe(+) at 25ºC	Fe(-) at 25ºC	OK	7.0729	15.569	1.1383	1.47296	0.03675	0.111691	no	WP_013856542.1
VAR_RS0105330	WP_013856541.1	NZ_AEZB01000041.1:18172-18672	hypothetical protein	Fe(+) at 25ºC	Fe(-) at 25ºC	OK	302.78	118.84	-1.34925	-2.72278	0.00075	0.00503221	yes	WP_013856541.1
VAR_RS0105335	WP_017042293.1	NZ_AEZB01000041.1:18961-20895	PrkA family serine protein kinase	Fe(+) at 25ºC	Fe(-) at 25ºC	OK	746.707	80.3245	-3.21663	-5.27808	5e-05	0.000490717	yes	WP_017042293.1
VAR_RS0105340	WP_017042294.1	NZ_AEZB01000041.1:20978-22249	hypothetical protein	Fe(+) at 25ºC	Fe(-) at 25ºC	OK	931.558	152.485	-2.61098	-4.55839	5e-05	0.000490717	yes	WP_017042294.1
VAR_RS0105345	WP_019282053.1	NZ_AEZB01000041.1:22262-23800	SpoVR family protein	Fe(+) at 25ºC	Fe(-) at 25ºC	OK	907.911	259.917	-1.8045	-3.04074	5e-05	0.000490717	yes	WP_019282053.1
VAR_RS0105350	WP_019282054.1	NZ_AEZB01000041.1:23884-24642	3-deoxy-manno-octulosonate cytidylyltransferase	Fe(+) at 25ºC	Fe(-) at 25ºC	OK	125.394	177.434	0.500821	0.825024	0.2512	0.440827	no	WP_019282054.1
VAR_RS0105355	WP_013856535.1	NZ_AEZB01000041.1:24642-24821	hypothetical protein	Fe(+) at 25ºC	Fe(-) at 25ºC	OK	80.0185	71.8414	-0.155516	-0.130605	0.9492	0.973817	no	WP_013856535.1
lpxK	WP_019282049.1	NZ_AEZB01000041.1:2467-3657	DNA (cytosine-5-)-methyltransferase	Fe(+) at 25ºC	Fe(-) at 25ºC	OK	27.274	34.0196	0.318841	0.217938	0.6896	0.823815	no	WP_019282049.1
VAR_RS0105265	WP_019282055.1	NZ_AEZB01000041.1:24802-25809	tetraacyldisaccharide 4'-kinase	Fe(+) at 25ºC	Fe(-) at 25ºC	OK	9.13495	10.6192	0.217212	0.274012	0.68205	0.819258	no	WP_019282055.1
VAR_RS0105365	WP_019282056.1	NZ_AEZB01000041.1:25813-27561	lipid ABC transporter permease/ATP-binding protein	Fe(+) at 25ºC	Fe(-) at 25ºC	OK	22.5304	30.6831	0.445572	0.720534	0.24545	0.434121	no	WP_019282056.1
VAR_RS0105370	WP_019282057.1	NZ_AEZB01000041.1:27594-29672	DNA internalization-related competence protein ComEC/Rec2	Fe(+) at 25ºC	Fe(-) at 25ºC	OK	7.44879	8.63906	0.213868	0.288746	0.62055	0.776856	no	WP_019282057.1
VAR_RS0105375	WP_010319231.1	NZ_AEZB01000041.1:29844-30353	ATP-binding protein	Fe(+) at 25ºC	Fe(-) at 25ºC	OK	14.2389	8.92219	-0.674369	-0.828822	0.2721	0.465029	no	WP_010319231.1
VAR_RS0105380	WP_019282058.1	NZ_AEZB01000041.1:30492-31736	lipoprotein transporter subunit LolE	Fe(+) at 25ºC	Fe(-) at 25ºC	OK	24.3316	29.0711	0.256754	0.400567	0.50945	0.692521	no	WP_019282058.1
VAR_RS0105385	WP_019282059.1	NZ_AEZB01000041.1:31737-32423	lipoprotein releasing system_ ATP-binding protein	Fe(+) at 25ºC	Fe(-) at 25ºC	OK	45.1361	100.631	1.15671	1.65011	0.0206	0.0718255	no	WP_019282059.1
VAR_RS0105390	WP_019282060.1	NZ_AEZB01000041.1:32416-33624	transporter	Fe(+) at 25ºC	Fe(-) at 25ºC	OK	17.8529	20.2514	0.181859	0.153262	0.7849	0.883013	no	WP_019282060.1
VAR_RS0105395	WP_019282061.1	NZ_AEZB01000041.1:33790-34359	hypothetical protein	Fe(+) at 25ºC	Fe(-) at 25ºC	OK	65.4357	170.843	1.38452	2.64112	0.00045	0.00327891	yes	WP_019282061.1
VAR_RS0105400	WP_019282062.1	NZ_AEZB01000041.1:34368-37829	transcription-repair coupling factor	Fe(+) at 25ºC	Fe(-) at 25ºC	OK	15.3248	26.6947	0.800686	1.34586	0.0288	0.0923983	no	WP_019282062.1
VAR_RS0105405	WP_019282063.1	NZ_AEZB01000041.1:37858-38628	hypothetical protein	Fe(+) at 25ºC	Fe(-) at 25ºC	OK	48.5742	114.574	1.23802	2.11171	0.00215	0.0118755	yes	WP_019282063.1
VAR_RS0105410	WP_019282064.1	NZ_AEZB01000041.1:39049-41130	hemolysin	Fe(+) at 25ºC	Fe(-) at 25ºC	OK	105.953	224.066	1.08051	1.76572	0.0036	0.0180164	yes	WP_019282064.1
VAR_RS0105415	WP_026028144.1	NZ_AEZB01000041.1:41244-42533	NADH dehydrogenase	Fe(+) at 25ºC	Fe(-) at 25ºC	OK	193.244	676.085	1.80678	3.22715	5e-05	0.000490717	yes	WP_026028144.1
VAR_RS0105420	WP_013856523.1	NZ_AEZB01000041.1:42888-43430	hypothetical protein	Fe(+) at 25ºC	Fe(-) at 25ºC	OK	5555.85	1725.39	-1.68709	-3.21211	5e-05	0.000490717	yes	WP_013856523.1
VAR_RS0105425	WP_043004321.1	NZ_AEZB01000041.1:43531-44382	thiamine kinase	Fe(+) at 25ºC	Fe(-) at 25ºC	OK	256.747	276.099	0.104838	0.191779	0.76395	0.871006	no	WP_043004321.1
VAR_RS19755	pseudo	NZ_AEZB01000041.1:4369-5177	exodeoxyribonuclease III	Fe(+) at 25ºC	Fe(-) at 25ºC	OK	27.4983	66.6215	1.27665	2.03502	0.0048	0.0226314	yes	pseudo
VAR_RS0105430	WP_019282066.1	NZ_AEZB01000041.1:44417-45007	penicillin-binding protein activator LpoB	Fe(+) at 25ºC	Fe(-) at 25ºC	OK	1841.39	1918.76	0.0593792	0.126693	0.8757	0.93492	no	WP_019282066.1
VAR_RS0105260	WP_019282048.1	NZ_AEZB01000041.1:449-2452	hypothetical protein	Fe(+) at 25ºC	Fe(-) at 25ºC	OK	10.2921	23.1498	1.16946	1.79474	0.0077	0.0332012	yes	WP_019282048.1
VAR_RS0105435	WP_017045169.1	NZ_AEZB01000041.1:45030-45419	hypothetical protein	Fe(+) at 25ºC	Fe(-) at 25ºC	OK	2888.53	2227.36	-0.375001	-0.540516	0.53135	0.709615	no	WP_017045169.1
VAR_RS0105440	WP_017042311.1	NZ_AEZB01000041.1:45419-46810	hypothetical protein	Fe(+) at 25ºC	Fe(-) at 25ºC	OK	627.093	692.42	0.142969	0.153602	0.79285	0.887663	no	WP_017042311.1
VAR_RS0105445	WP_026028145.1	NZ_AEZB01000041.1:46878-47228	histidine triad nucleotide-binding protein	Fe(+) at 25ºC	Fe(-) at 25ºC	OK	71.4249	63.3883	-0.172212	-0.380334	0.7055	0.834686	no	WP_026028145.1
VAR_RS0105450	WP_026027184.1	NZ_AEZB01000041.1:47586-49577	chemotaxis protein	Fe(+) at 25ºC	Fe(-) at 25ºC	OK	495.331	137.735	-1.8465	-3.19208	5e-05	0.000490717	yes	WP_026027184.1
VAR_RS0105455	WP_013856516.1	NZ_AEZB01000041.1:49755-50915	hypothetical protein	Fe(+) at 25ºC	Fe(-) at 25ºC	OK	140.368	170.073	0.276943	0.545043	0.43165	0.626279	no	WP_013856516.1
VAR_RS0105460	WP_010319711.1	NZ_AEZB01000041.1:50968-51807	fatty acid metabolism regulator	Fe(+) at 25ºC	Fe(-) at 25ºC	OK	121.866	100.677	-0.275559	-0.517516	0.44935	0.642358	no	WP_010319711.1
VAR_RS0105465	WP_013856514.1	NZ_AEZB01000041.1:52463-54052	Na+/H+ antiporter NhaB	Fe(+) at 25ºC	Fe(-) at 25ºC	OK	19.5956	19.1044	-0.0366226	-0.0541314	0.9264	0.962301	no	WP_013856514.1
VAR_RS0105275	WP_019282050.1	NZ_AEZB01000041.1:5290-5967	amino acid ABC transporter permease	Fe(+) at 25ºC	Fe(-) at 25ºC	OK	17.5825	9.27041	-0.923439	-1.23611	0.07595	0.191975	no	WP_019282050.1
VAR_RS19770	pseudo	NZ_AEZB01000041.1:54128-54668	dihydrolipoamide acyltransferase	Fe(+) at 25ºC	Fe(-) at 25ºC	OK	20.7765	14.5591	-0.513029	-0.694421	0.35685	0.553848	no	pseudo
bioD	WP_043004323.1	NZ_AEZB01000041.1:54730-55416	dethiobiotin synthase	Fe(+) at 25ºC	Fe(-) at 25ºC	OK	196.001	64.1503	-1.61133	-2.54642	0.0004	0.00296201	yes	WP_043004323.1
VAR_RS0105480	WP_019282068.1	NZ_AEZB01000041.1:55413-56216	malonyl-[acyl-carrier protein] O-methyltransferase BioC	Fe(+) at 25ºC	Fe(-) at 25ºC	OK	16.4568	24.7006	0.585861	0.313857	0.562	0.733806	no	WP_019282068.1
VAR_RS0105485	WP_019282069.1	NZ_AEZB01000041.1:56219-57382	8-amino-7-oxononanoate synthase	Fe(+) at 25ºC	Fe(-) at 25ºC	OK	1.98822	22.6432	3.50953	1.47581	0.03195	0.100216	no	WP_019282069.1
VAR_RS0105490	WP_013856509.1	NZ_AEZB01000041.1:57354-58406	biotin synthase BioB	Fe(+) at 25ºC	Fe(-) at 25ºC	OK	18.6937	361.374	4.27287	5.68975	5e-05	0.000490717	yes	WP_013856509.1
VAR_RS0105495	WP_029388197.1	NZ_AEZB01000041.1:58541-59830	adenosylmethionine--8-amino-7-oxononanoate aminotransferase BioA	Fe(+) at 25ºC	Fe(-) at 25ºC	OK	4.7368	91.4705	4.27132	5.99129	5e-05	0.000490717	yes	WP_029388197.1
VAR_RS0105280	WP_013856550.1	NZ_AEZB01000041.1:5970-6710	histidine/lysine/arginine/ornithine ABC transporter permease HisQ	Fe(+) at 25ºC	Fe(-) at 25ºC	OK	51.3418	31.5627	-0.701913	-1.14887	0.0846	0.206798	no	WP_013856550.1
VAR_RS0105500	WP_013856507.1	NZ_AEZB01000041.1:59910-61217	serine--tRNA ligase	Fe(+) at 25ºC	Fe(-) at 25ºC	OK	657.02	800.431	0.28484	0.460812	0.44225	0.635507	no	WP_013856507.1
VAR_RS0105505	WP_029388198.1	NZ_AEZB01000041.1:61320-62669	recombination factor protein RarA	Fe(+) at 25ºC	Fe(-) at 25ºC	OK	56.1217	93.2905	0.733171	1.15801	0.0488	0.138613	no	WP_029388198.1
VAR_RS0105510	WP_026027187.1	NZ_AEZB01000041.1:62700-63302	outer membrane lipoprotein carrier protein LolA	Fe(+) at 25ºC	Fe(-) at 25ºC	OK	85.3844	216.735	1.34389	2.62535	0.00035	0.00264032	yes	WP_026027187.1
VAR_RS0105515	WP_019282072.1	NZ_AEZB01000041.1:63482-64138	prepilin peptidase	Fe(+) at 25ºC	Fe(-) at 25ºC	OK	19.9074	29.6814	0.576254	0.854586	0.2201	0.404209	no	WP_019282072.1
VAR_RS0105520	WP_019282073.1	NZ_AEZB01000041.1:64195-65157	tRNA dihydrouridine synthase DusC	Fe(+) at 25ºC	Fe(-) at 25ºC	OK	18.1955	9.9623	-0.869027	-1.24207	0.0657	0.172763	no	WP_019282073.1
VAR_RS0105525	WP_010319725.1	NZ_AEZB01000041.1:65259-66053	ABC transporter ATP-binding protein	Fe(+) at 25ºC	Fe(-) at 25ºC	OK	140.274	96.0172	-0.546879	-0.581989	0.3738	0.571337	no	WP_010319725.1
VAR_RS0105530	WP_043004329.1	NZ_AEZB01000041.1:66050-66991	ABC transporter permease	Fe(+) at 25ºC	Fe(-) at 25ºC	OK	114.68	128.807	0.167605	0.166818	0.736	0.85554	no	WP_043004329.1
VAR_RS0105535	WP_013856501.1	NZ_AEZB01000041.1:67055-68020	ABC transporter substrate-binding protein	Fe(+) at 25ºC	Fe(-) at 25ºC	OK	192.718	150.635	-0.35543	-0.669998	0.3118	0.50839	no	WP_013856501.1
VAR_RS0105540	WP_013856500.1	NZ_AEZB01000041.1:68379-68831	hypothetical protein	Fe(+) at 25ºC	Fe(-) at 25ºC	OK	310.993	336.256	0.112678	0.227011	0.7474	0.86266	no	WP_013856500.1
VAR_RS0105545	WP_013856499.1	NZ_AEZB01000041.1:69180-70376	acetate kinase	Fe(+) at 25ºC	Fe(-) at 25ºC	OK	86.9237	146.821	0.756237	1.2796	0.03315	0.103237	no	WP_013856499.1
VAR_RS19760	pseudo	NZ_AEZB01000041.1:6919-7696	nickel transporter	Fe(+) at 25ºC	Fe(-) at 25ºC	OK	722.295	489.008	-0.56273	-0.986291	0.12105	0.268013	no	pseudo
VAR_RS0105550	WP_019282075.1	NZ_AEZB01000041.1:70549-72693	phosphate acetyltransferase	Fe(+) at 25ºC	Fe(-) at 25ºC	OK	37.8618	134.119	1.8247	3.0049	5e-05	0.000490717	yes	WP_019282075.1
VAR_RS0105555	WP_029388200.1	NZ_AEZB01000041.1:72773-73723	glutathione-dependent reductase	Fe(+) at 25ºC	Fe(-) at 25ºC	OK	6.46936	20.4497	1.66039	2.28424	0.002	0.0111708	yes	WP_029388200.1
VAR_RS19775	pseudo	NZ_AEZB01000041.1:73905-74898	peptide ABC transporter ATP-binding protein	Fe(+) at 25ºC	Fe(-) at 25ºC	OK	31.2246	11.8942	-1.39242	-1.09985	0.09895	0.231418	no	pseudo
oppD	WP_010319733.1	NZ_AEZB01000041.1:74895-75866	oligopeptide ABC transporter ATP-binding protein OppD	Fe(+) at 25ºC	Fe(-) at 25ºC	OK	66.6635	60.4892	-0.140219	-0.18422	0.74295	0.860476	no	WP_010319733.1
VAR_RS0105570	WP_029388201.1	NZ_AEZB01000041.1:75889-76791	peptide ABC transporter permease	Fe(+) at 25ºC	Fe(-) at 25ºC	OK	41.07	14.5543	-1.49664	-2.1792	0.00065	0.00446574	yes	WP_029388201.1
oppB	WP_013856495.1	NZ_AEZB01000041.1:76807-77727	peptide ABC transporter permease	Fe(+) at 25ºC	Fe(-) at 25ºC	OK	20.6886	9.17512	-1.17304	-1.56344	0.02215	0.0755808	no	WP_013856495.1
VAR_RS0105580	WP_019282078.1	NZ_AEZB01000041.1:77845-79045	peptide ABC transporter substrate-binding protein	Fe(+) at 25ºC	Fe(-) at 25ºC	OK	14.3919	7.54081	-0.932467	-1.17234	0.0828	0.203563	no	WP_019282078.1
VAR_RS0105290	WP_013856548.1	NZ_AEZB01000041.1:7823-8593	ATP-binding protein	Fe(+) at 25ºC	Fe(-) at 25ºC	OK	199.832	134.033	-0.576199	-1.09369	0.11295	0.254247	no	WP_013856548.1
VAR_RS0105295	WP_019282051.1	NZ_AEZB01000041.1:8886-9140	hypothetical protein	Fe(+) at 25ºC	Fe(-) at 25ºC	OK	15.0931	25.2013	0.739604	1.29085	0.2724	0.46539	no	WP_019282051.1
VAR_RS0105300	WP_017042289.1	NZ_AEZB01000041.1:9208-10749	membrane protein	Fe(+) at 25ºC	Fe(-) at 25ºC	OK	33.8358	47.0529	0.475733	0.737434	0.2015	0.380464	no	WP_017042289.1
malE	WP_026028892.1	NZ_AEZB01000042.1:164-1342	maltose ABC transporter substrate-binding protein MalE	Fe(+) at 25ºC	Fe(-) at 25ºC	OK	149.425	61.9508	-1.27022	-2.22889	0.0005	0.00359444	yes	WP_026028892.1
VAR_RS0105595	WP_029388202.1	NZ_AEZB01000043.1:2212-3252	Appr-1-p processing protein	Fe(+) at 25ºC	Fe(-) at 25ºC	OK	117.863	214.373	0.863009	1.40459	0.0354	0.108517	no	WP_029388202.1
VAR_RS0105600	WP_019282081.1	NZ_AEZB01000043.1:3266-3907	hypothetical protein	Fe(+) at 25ºC	Fe(-) at 25ºC	OK	14.1867	17.331	0.288811	0.396862	0.59765	0.759821	no	WP_019282081.1
VAR_RS0105605	WP_019282082.1	NZ_AEZB01000043.1:3911-4168	hypothetical protein	Fe(+) at 25ºC	Fe(-) at 25ºC	OK	11.0597	24.5184	1.14854	1.79417	0.1189	0.264483	no	WP_019282082.1
VAR_RS0105610	WP_019282083.1	NZ_AEZB01000043.1:4384-4779	hypothetical protein	Fe(+) at 25ºC	Fe(-) at 25ºC	NOTEST	0.175588	0.383239	1.12605	0	1	1	no	WP_019282083.1
VAR_RS0105590	WP_019282079.1	NZ_AEZB01000043.1:78-2084	hypothetical protein	Fe(+) at 25ºC	Fe(-) at 25ºC	OK	24.8831	43.7542	0.814255	1.28653	0.0443	0.128802	no	WP_019282079.1
VAR_RS0105615	WP_019282084.1	NZ_AEZB01000044.1:1-396	hypothetical protein	Fe(+) at 25ºC	Fe(-) at 25ºC	NOTEST	0.175588	0	-inf	0	1	1	no	WP_019282084.1
VAR_RS0105620	WP_019282085.1	NZ_AEZB01000044.1:555-740	transcriptional regulator	Fe(+) at 25ºC	Fe(-) at 25ºC	NOTEST	0	0	0	0	1	1	no	WP_019282085.1
VAR_RS0105630	WP_013857456.1	NZ_AEZB01000045.1:1047-1367	hypothetical protein	Fe(+) at 25ºC	Fe(-) at 25ºC	NOTEST	0.325203	0	-inf	0	1	1	no	WP_013857456.1
VAR_RS0105645	WP_019282086.1	NZ_AEZB01000045.1:1-271	hypothetical protein	Fe(+) at 25ºC	Fe(-) at 25ºC	OK	13.0097	13.8338	0.0886096	0.125625	0.8916	0.942712	no	WP_019282086.1
VAR_RS19780	pseudo	NZ_AEZB01000045.1:1377-3933	hypothetical protein	Fe(+) at 25ºC	Fe(-) at 25ºC	OK	20.8076	37.1011	0.834349	1.16505	0.0552	0.152007	no	pseudo
VAR_RS0105635	WP_019282087.1	NZ_AEZB01000045.1:319-546	hypothetical protein	Fe(+) at 25ºC	Fe(-) at 25ºC	NOTEST	0.460052	0.569438	0.307741	0	1	1	no	WP_019282087.1
VAR_RS0105640	WP_043004337.1	NZ_AEZB01000045.1:690-986	hypothetical protein	Fe(+) at 25ºC	Fe(-) at 25ºC	OK	1.38122	3.73194	1.43399	1.16785	0.27105	0.463803	no	WP_043004337.1
VAR_RS19785	pseudo	NZ_AEZB01000046.1:1-101	transporter	Fe(+) at 25ºC	Fe(-) at 25ºC	OK	942.767	395.496	-1.25324	-32.6928	0.07545	0.19108	no	pseudo
VAR_RS0105720	WP_019282096.1	NZ_AEZB01000046.1:11878-14052	catalase-peroxidase	Fe(+) at 25ºC	Fe(-) at 25ºC	OK	80.0354	56.6518	-0.498516	-0.756779	0.16915	0.338397	no	WP_019282096.1
VAR_RS0105725	WP_019282097.1	NZ_AEZB01000046.1:14357-14677	DOPA 4_5-dioxygenase	Fe(+) at 25ºC	Fe(-) at 25ºC	OK	14.1496	33.1854	1.22979	2.02764	0.0351	0.107866	no	WP_019282097.1
VAR_RS0105730	WP_019282098.1	NZ_AEZB01000046.1:14894-15499	membrane protein	Fe(+) at 25ºC	Fe(-) at 25ºC	OK	2.39848	1.96613	-0.286765	-0.250163	0.7325	0.85275	no	WP_019282098.1
VAR_RS0105735	WP_019282099.1	NZ_AEZB01000046.1:15676-16935	D-amino acid dehydrogenase small subunit	Fe(+) at 25ºC	Fe(-) at 25ºC	OK	18.8736	27.9706	0.567543	0.856831	0.1525	0.315084	no	WP_019282099.1
VAR_RS19800	pseudo	NZ_AEZB01000046.1:17234-18779	sodium:alanine symporter	Fe(+) at 25ºC	Fe(-) at 25ºC	OK	250.243	44.1612	-2.50248	-4.05437	5e-05	0.000490717	yes	pseudo
VAR_RS0105745	WP_010320388.1	NZ_AEZB01000046.1:18872-19480	hypothetical protein	Fe(+) at 25ºC	Fe(-) at 25ºC	OK	5.84618	14.205	1.28083	1.48615	0.04135	0.122315	no	WP_010320388.1
VAR_RS0105750	WP_019282100.1	NZ_AEZB01000046.1:19660-21348	carbohydrate-binding protein	Fe(+) at 25ºC	Fe(-) at 25ºC	OK	11.5372	13.981	0.277181	0.393669	0.5076	0.691128	no	WP_019282100.1
VAR_RS0105755	WP_019282101.1	NZ_AEZB01000046.1:21629-22486	hydroxymethylpyrimidine/phosphomethylpyrimidine kinase	Fe(+) at 25ºC	Fe(-) at 25ºC	OK	4.43183	20.006	2.17446	2.67574	0.0005	0.00359444	yes	WP_019282101.1
guaA	WP_017044245.1	NZ_AEZB01000046.1:22747-24300	GMP synthetase	Fe(+) at 25ºC	Fe(-) at 25ºC	OK	144.789	315.391	1.12319	1.85561	0.00195	0.0109499	yes	WP_017044245.1
VAR_RS0105765	WP_029388205.1	NZ_AEZB01000046.1:24382-25845	IMP dehydrogenase	Fe(+) at 25ºC	Fe(-) at 25ºC	OK	147.044	293.334	0.996303	1.61423	0.0081	0.0344996	yes	WP_029388205.1
VAR_RS19805	pseudo	NZ_AEZB01000046.1:26076-27408	exodeoxyribonuclease VII large subunit	Fe(+) at 25ºC	Fe(-) at 25ºC	OK	62.5532	52.0616	-0.264866	-0.449087	0.4736	0.663592	no	pseudo
VAR_RS0105775	WP_043004344.1	NZ_AEZB01000046.1:27409-27648	hypothetical protein	Fe(+) at 25ºC	Fe(-) at 25ºC	OK	9.9928	5.09256	-0.972498	-1.12453	0.2479	0.437087	no	WP_043004344.1
VAR_RS0105780	WP_029388206.1	NZ_AEZB01000046.1:28259-29746	ribosome biogenesis GTPase Der	Fe(+) at 25ºC	Fe(-) at 25ºC	OK	47.2054	49.0832	0.0562774	0.0889776	0.8791	0.936401	no	WP_029388206.1
VAR_RS0105785	WP_026027694.1	NZ_AEZB01000046.1:29896-31056	outer membrane protein assembly factor BamB	Fe(+) at 25ºC	Fe(-) at 25ºC	OK	122.381	100.348	-0.286366	-0.481132	0.4126	0.608909	no	WP_026027694.1
VAR_RS0105790	WP_013857490.1	NZ_AEZB01000046.1:31069-31683	membrane protein	Fe(+) at 25ºC	Fe(-) at 25ºC	OK	569.406	690.491	0.278165	0.549228	0.4453	0.638531	no	WP_013857490.1
VAR_RS0105795	WP_019282105.1	NZ_AEZB01000046.1:31722-32990	histidine--tRNA ligase	Fe(+) at 25ºC	Fe(-) at 25ºC	OK	224.05	210.708	-0.0885691	-0.142239	0.81105	0.89843	no	WP_019282105.1
VAR_RS0105800	WP_010320399.1	NZ_AEZB01000046.1:33016-34140	4-hydroxy-3-methylbut-2-en-1-yl diphosphate synthase	Fe(+) at 25ºC	Fe(-) at 25ºC	OK	89.7676	141.051	0.651947	1.17869	0.0693	0.179902	no	WP_010320399.1
VAR_RS19810	pseudo	NZ_AEZB01000046.1:34149-35074	transcriptional regulator	Fe(+) at 25ºC	Fe(-) at 25ºC	OK	254.441	356.093	0.484922	0.925646	0.18005	0.353547	no	pseudo
VAR_RS0105665	WP_019282089.1	NZ_AEZB01000046.1:352-939	Tellurite resistance	Fe(+) at 25ºC	Fe(-) at 25ºC	OK	15.8896	11.4992	-0.466545	-0.367826	0.61945	0.776222	no	WP_019282089.1
VAR_RS0105670	WP_010320409.1	NZ_AEZB01000046.1:42142-42525	iron-sulfur cluster scaffold-like protein	Fe(+) at 25ºC	Fe(-) at 25ºC	OK	12.7134	6.91057	-0.879475	-1.15241	0.05	0.141008	no	WP_010320409.1
VAR_RS0105810	WP_026028096.1	NZ_AEZB01000046.1:35394-36515	23S rRNA (adenine(2503)-C(2))-methyltransferase RlmN	Fe(+) at 25ºC	Fe(-) at 25ºC	OK	139.369	100.351	-0.473863	-0.903415	0.17735	0.349623	no	WP_026028096.1
VAR_RS0105815	WP_013857494.1	NZ_AEZB01000046.1:36725-37150	nucleoside-diphosphate kinase	Fe(+) at 25ºC	Fe(-) at 25ºC	OK	255.183	111.198	-1.1984	-2.7029	0.0015	0.00885533	yes	WP_013857494.1
VAR_RS19815	pseudo	NZ_AEZB01000046.1:37223-38519	aminopeptidase	Fe(+) at 25ºC	Fe(-) at 25ºC	OK	149.083	126.375	-0.23841	-0.414389	0.50065	0.685141	no	pseudo
VAR_RS0105825	WP_010320404.1	NZ_AEZB01000046.1:38704-38898	Fe-S assembly protein IscX	Fe(+) at 25ºC	Fe(-) at 25ºC	OK	402.734	810.909	1.00971	2.53442	0.0169	0.0616564	no	WP_010320404.1
VAR_RS0105830	WP_010320405.1	NZ_AEZB01000046.1:38949-39287	ferredoxin_ 2Fe-2S type_ ISC system	Fe(+) at 25ºC	Fe(-) at 25ºC	OK	141.199	203.942	0.530424	1.22736	0.1906	0.367541	no	WP_010320405.1
hscA	WP_019282106.1	NZ_AEZB01000046.1:39299-41152	molecular chaperone HscA	Fe(+) at 25ºC	Fe(-) at 25ºC	OK	84.441	223.412	1.40369	2.29663	0.00035	0.00264032	yes	WP_019282106.1
VAR_RS0105840	WP_026028094.1	NZ_AEZB01000046.1:41174-41689	cobalamin 5'-phosphate synthase	Fe(+) at 25ºC	Fe(-) at 25ºC	OK	49.479	151.685	1.61619	3.18961	0.00015	0.00129169	yes	WP_026028094.1
iscA	WP_010320408.1	NZ_AEZB01000046.1:41756-42079	iron-sulfur cluster assembly protein IscA	Fe(+) at 25ºC	Fe(-) at 25ºC	OK	1222.68	1059.82	-0.206224	-0.563068	0.5729	0.741706	no	WP_010320408.1
VAR_RS0105675	WP_019282091.1	NZ_AEZB01000046.1:4182-4520	transcriptional regulator	Fe(+) at 25ºC	Fe(-) at 25ºC	OK	44.5779	26.9098	-0.728198	-1.11467	0.24285	0.431088	no	WP_019282091.1
VAR_RS19790	pseudo	NZ_AEZB01000046.1:4511-4880	hypothetical protein	Fe(+) at 25ºC	Fe(-) at 25ºC	OK	17.8341	3.49146	-2.35274	-1.10579	0.0962	0.226555	no	pseudo
VAR_RS0105685	WP_010320376.1	NZ_AEZB01000046.1:4877-5170	hypothetical protein	Fe(+) at 25ºC	Fe(-) at 25ºC	OK	3.9731	0	-inf	-nan	0.16935	0.338571	no	WP_010320376.1
VAR_RS0105850	WP_019282090.1	NZ_AEZB01000046.1:936-3863	DEAD/DEAH box helicase	Fe(+) at 25ºC	Fe(-) at 25ºC	OK	5489.24	8180.51	0.575584	1.2355	0.13105	0.282767	no	WP_019282090.1
VAR_RS0105855	WP_013857499.1	NZ_AEZB01000046.1:42582-43796	cysteine desulfurase IscS	Fe(+) at 25ºC	Fe(-) at 25ºC	OK	219.439	886.935	2.01501	3.5991	5e-05	0.000490717	yes	WP_013857499.1
VAR_RS0105860	WP_026027698.1	NZ_AEZB01000046.1:43823-44344	Fe-S cluster assembly transcriptional regulator IscR	Fe(+) at 25ºC	Fe(-) at 25ºC	OK	394.841	1701.96	2.10786	4.03328	5e-05	0.000490717	yes	WP_026027698.1
VAR_RS0105865	WP_029388207.1	NZ_AEZB01000046.1:44460-45188	tRNA (cytidine/uridine-2'-O-)-methyltransferase	Fe(+) at 25ºC	Fe(-) at 25ºC	OK	73.8329	191.746	1.37686	2.44523	0.0001	0.000914148	yes	WP_029388207.1
VAR_RS0105870	WP_013857502.1	NZ_AEZB01000046.1:45366-46169	inositol monophosphatase	Fe(+) at 25ºC	Fe(-) at 25ºC	OK	152.214	104.57	-0.541629	-0.982671	0.15115	0.313378	no	WP_013857502.1
VAR_RS0105875	WP_013857503.1	NZ_AEZB01000046.1:46344-47291	preprotein translocase subunit SecF	Fe(+) at 25ºC	Fe(-) at 25ºC	OK	32.9873	37.0196	0.166377	0.27022	0.67655	0.815131	no	WP_013857503.1
secD	WP_017044259.1	NZ_AEZB01000046.1:47306-49162	preprotein translocase subunit SecD	Fe(+) at 25ºC	Fe(-) at 25ºC	OK	58.0243	45.1079	-0.363276	-0.605684	0.30985	0.506236	no	WP_017044259.1
yajC	WP_013857505.1	NZ_AEZB01000046.1:49182-49514	preprotein translocase subunit YajC	Fe(+) at 25ºC	Fe(-) at 25ºC	OK	141.32	62.8036	-1.17005	-2.3371	0.00965	0.0396726	yes	WP_013857505.1
tgt	WP_013857506.1	NZ_AEZB01000046.1:49622-50806	tRNA guanosine(34) transglycosylase Tgt	Fe(+) at 25ºC	Fe(-) at 25ºC	OK	127.816	91.1221	-0.488191	-0.872565	0.16255	0.329125	no	WP_013857506.1
VAR_RS0105895	WP_029388208.1	NZ_AEZB01000046.1:50881-51933	S-adenosylmethionine:tRNA ribosyltransferase-isomerase	Fe(+) at 25ºC	Fe(-) at 25ºC	OK	23.8882	32.9279	0.463012	0.750661	0.2536	0.443625	no	WP_029388208.1
VAR_RS0105690	WP_017045612.1	NZ_AEZB01000046.1:5195-5971	membrane protein	Fe(+) at 25ºC	Fe(-) at 25ºC	OK	13.5922	2.76963	-2.29501	-2.50234	0.00065	0.00446574	yes	WP_017045612.1
VAR_RS0105900	WP_043004349.1	NZ_AEZB01000046.1:52162-52608	acetoin utilization protein AcuB	Fe(+) at 25ºC	Fe(-) at 25ºC	OK	10558.3	3728.49	-1.50172	-2.81756	0.00065	0.00446574	yes	WP_043004349.1
VAR_RS19820	pseudo	NZ_AEZB01000046.1:52702-54013	isocitrate lyase	Fe(+) at 25ºC	Fe(-) at 25ºC	OK	286.182	24.0065	-3.57543	-5.3346	5e-05	0.000490717	yes	pseudo
VAR_RS0105915	WP_029388209.1	NZ_AEZB01000046.1:54149-55783	malate synthase A	Fe(+) at 25ºC	Fe(-) at 25ºC	OK	246.745	51.0832	-2.2721	-3.91939	5e-05	0.000490717	yes	WP_029388209.1
VAR_RS0105920	WP_013857512.1	NZ_AEZB01000046.1:56376-57278	LysR family transcriptional regulator	Fe(+) at 25ºC	Fe(-) at 25ºC	OK	128.233	127.78	-0.00510654	-0.00968737	0.9878	0.993307	no	WP_013857512.1
VAR_RS0105925	WP_010320425.1	NZ_AEZB01000046.1:57475-58086	peroxidase	Fe(+) at 25ºC	Fe(-) at 25ºC	OK	1115.5	1611.8	0.530984	1.00186	0.153	0.31565	no	WP_010320425.1
VAR_RS0105930	WP_029388210.1	NZ_AEZB01000046.1:58343-59080	copper homeostasis protein CutC	Fe(+) at 25ºC	Fe(-) at 25ºC	OK	25.1431	62.8232	1.32113	2.18639	0.00265	0.0140479	yes	WP_029388210.1
VAR_RS0105935	WP_010320427.1	NZ_AEZB01000046.1:59147-59845	transcriptional regulator	Fe(+) at 25ºC	Fe(-) at 25ºC	OK	22.0603	24.6083	0.157694	0.246401	0.72525	0.847894	no	WP_010320427.1
VAR_RS19795	pseudo	NZ_AEZB01000046.1:5982-6628	hypothetical protein	Fe(+) at 25ºC	Fe(-) at 25ºC	OK	7.5332	1.29863	-2.53627	-2.15884	0.0088	0.0368291	yes	pseudo
VAR_RS0105940	WP_010320428.1	NZ_AEZB01000046.1:59882-60700	phosphate ABC transporter ATP-binding protein	Fe(+) at 25ºC	Fe(-) at 25ºC	OK	17.795	29.1285	0.710958	1.12269	0.10955	0.249111	no	WP_010320428.1
VAR_RS0105945	WP_019282111.1	NZ_AEZB01000046.1:60703-62349	phosphate ABC transporter_ permease protein PstA	Fe(+) at 25ºC	Fe(-) at 25ºC	OK	52.8729	48.0105	-0.139177	-0.22343	0.70745	0.835812	no	WP_019282111.1
VAR_RS0105950	WP_019282112.1	NZ_AEZB01000046.1:62389-64590	phosphate ABC transporter permease	Fe(+) at 25ºC	Fe(-) at 25ºC	OK	50.9203	37.9185	-0.42534	-0.729833	0.2364	0.424098	no	WP_019282112.1
VAR_RS0105955	WP_013857518.1	NZ_AEZB01000046.1:64840-66939	RNA degradosome polyphosphate kinase	Fe(+) at 25ºC	Fe(-) at 25ºC	OK	101.585	68.701	-0.564285	-0.685066	0.2923	0.487687	no	WP_013857518.1
VAR_RS0105960	WP_019282113.1	NZ_AEZB01000046.1:66920-68425	exopolyphosphatase	Fe(+) at 25ºC	Fe(-) at 25ºC	OK	130.675	82.9102	-0.656366	-0.66912	0.24335	0.431756	no	WP_019282113.1
VAR_RS0105700	WP_029388203.1	NZ_AEZB01000046.1:6701-7837	dihydroorotase	Fe(+) at 25ºC	Fe(-) at 25ºC	OK	4.88462	2.07801	-1.23304	-0.689912	0.2299	0.416074	no	WP_029388203.1
VAR_RS0105705	WP_010320433.1	NZ_AEZB01000046.1:68470-69429	phosphate-binding protein	Fe(+) at 25ºC	Fe(-) at 25ºC	OK	3.25124	2.25078	-0.530567	-0.282948	0.5969	0.759098	no	WP_010320433.1
VAR_RS0105710	WP_019282114.1	NZ_AEZB01000046.1:69426-70727	PAS domain-containing sensor histidine kinase	Fe(+) at 25ºC	Fe(-) at 25ºC	OK	3.73972	11.3048	1.59593	0.930095	0.08055	0.199814	no	WP_019282114.1
VAR_RS0105965	WP_019282115.1	NZ_AEZB01000046.1:70748-71437	DNA-binding response regulator	Fe(+) at 25ºC	Fe(-) at 25ºC	OK	6.44735	8.36919	0.376382	0.270765	0.67255	0.812697	no	WP_019282115.1
VAR_RS0105970	WP_019282116.1	NZ_AEZB01000046.1:71628-72542	recombination-associated protein RdgC	Fe(+) at 25ºC	Fe(-) at 25ºC	OK	12.1378	15.3679	0.34041	0.377859	0.51725	0.698318	no	WP_019282116.1
VAR_RS0105975	WP_019282117.1	NZ_AEZB01000046.1:72705-74105	U32 family peptidase	Fe(+) at 25ºC	Fe(-) at 25ºC	OK	79.3994	141.044	0.828946	1.54854	0.03085	0.0974372	no	WP_019282117.1
VAR_RS0105980	WP_019282119.1	NZ_AEZB01000046.1:74403-75125	NADPH-dependent oxidoreductase	Fe(+) at 25ºC	Fe(-) at 25ºC	OK	94.9544	82.4336	-0.204002	-0.371619	0.57855	0.746233	no	WP_019282119.1
VAR_RS0105985	WP_019282093.1	NZ_AEZB01000046.1:7821-8945	L-seryl-tRNA selenium transferase	Fe(+) at 25ºC	Fe(-) at 25ºC	OK	78.5818	42.4104	-0.889778	-1.5283	0.0137	0.0522302	no	WP_019282093.1
VAR_RS0105995	WP_019282094.1	NZ_AEZB01000046.1:8936-9682	2-dehydro-3-deoxyphosphooctonate aldolase	Fe(+) at 25ºC	Fe(-) at 25ºC	OK	68.9802	84.1555	0.286875	0.513293	0.4545	0.646876	no	WP_019282094.1
VAR_RS0106000	0			Fe(+) at 25ºC	Fe(-) at 25ºC	NOTEST	0	0	0	0	1	1	no
VAR_RS0105715	WP_019282095.1	NZ_AEZB01000046.1:9792-11696	transcription antiterminator BglG	Fe(+) at 25ºC	Fe(-) at 25ºC	OK	9.5017	19.2838	1.02114	1.51692	0.0139	0.0527907	no	WP_019282095.1
VAR_RS0106055	WP_019282125.1	NZ_AEZB01000047.1:10384-11640	Bcr/CflA family drug resistance efflux transporter	Fe(+) at 25ºC	Fe(-) at 25ºC	OK	135.116	96.9359	-0.479091	-0.775253	0.201	0.379897	no	WP_019282125.1
VAR_RS0106015	WP_029388211.1	NZ_AEZB01000047.1:1140-3089	phosphomethylpyrimidine synthase ThiC	Fe(+) at 25ºC	Fe(-) at 25ºC	OK	248.521	2063.1	3.05337	4.70209	5e-05	0.000490717	yes	WP_029388211.1
VAR_RS0106060	WP_017044523.1	NZ_AEZB01000047.1:11731-12012	hypothetical protein	Fe(+) at 25ºC	Fe(-) at 25ºC	OK	481.962	143.767	-1.74518	-4.58316	5e-05	0.000490717	yes	WP_017044523.1
VAR_RS0106065	WP_010319577.1	NZ_AEZB01000047.1:12090-12554	transcriptional regulator AsnC	Fe(+) at 25ºC	Fe(-) at 25ºC	OK	174.766	224.256	0.359716	0.724018	0.33935	0.536107	no	WP_010319577.1
VAR_RS19825	pseudo	NZ_AEZB01000047.1:12710-13488	16S rRNA methyltransferase	Fe(+) at 25ºC	Fe(-) at 25ºC	OK	37.5017	45.2584	0.271228	0.446565	0.4961	0.681499	no	pseudo
VAR_RS19830	pseudo	NZ_AEZB01000047.1:13600-14047	hypothetical protein	Fe(+) at 25ºC	Fe(-) at 25ºC	OK	172.156	3276.22	4.25024	9.00685	5e-05	0.000490717	yes	pseudo
VAR_RS19835	pseudo	NZ_AEZB01000047.1:14182-15058	hypothetical protein	Fe(+) at 25ºC	Fe(-) at 25ºC	OK	148.174	36.3789	-2.02612	-3.34938	5e-05	0.000490717	yes	pseudo
VAR_RS0106085	WP_010319581.1	NZ_AEZB01000047.1:15115-15540	universal stress protein A	Fe(+) at 25ºC	Fe(-) at 25ºC	OK	1539.2	624.826	-1.30065	-2.77979	0.00075	0.00503221	yes	WP_010319581.1
VAR_RS0106090	WP_013855622.1	NZ_AEZB01000047.1:15695-16222	ferritin	Fe(+) at 25ºC	Fe(-) at 25ºC	OK	1132.86	330.03	-1.7793	-3.75453	5e-05	0.000490717	yes	WP_013855622.1
VAR_RS0106095	WP_029388213.1	NZ_AEZB01000047.1:16293-16616	universal stress protein UspB	Fe(+) at 25ºC	Fe(-) at 25ºC	OK	367.02	73.2737	-2.32449	-4.79148	5e-05	0.000490717	yes	WP_029388213.1
VAR_RS0106100	WP_019282127.1	NZ_AEZB01000047.1:16762-17583	histidine kinase	Fe(+) at 25ºC	Fe(-) at 25ºC	OK	68.1419	19.7111	-1.78954	-2.74386	0.00015	0.00129169	yes	WP_019282127.1
VAR_RS0106105	WP_019282128.1	NZ_AEZB01000047.1:17726-18913	membrane protein	Fe(+) at 25ºC	Fe(-) at 25ºC	OK	19.5361	16.2417	-0.266436	-0.374967	0.5181	0.698924	no	WP_019282128.1
VAR_RS0106110	WP_019282129.1	NZ_AEZB01000047.1:19046-19660	hypothetical protein	Fe(+) at 25ºC	Fe(-) at 25ºC	OK	4.66184	5.81531	0.318957	0.33699	0.64935	0.796898	no	WP_019282129.1
VAR_RS0106020	WP_019282121.1	NZ_AEZB01000047.1:3094-4389	thiamine phosphate synthase	Fe(+) at 25ºC	Fe(-) at 25ºC	OK	61.8788	450.16	2.86292	3.1147	5e-05	0.000490717	yes	WP_019282121.1
VAR_RS0106025	WP_019282122.1	NZ_AEZB01000047.1:4379-5167	molybdopterin biosynthesis protein MoeB	Fe(+) at 25ºC	Fe(-) at 25ºC	OK	115.738	633.699	2.45293	2.62261	0.0002	0.0016464	yes	WP_019282122.1
VAR_RS0106030	WP_017048427.1	NZ_AEZB01000047.1:5155-5364	thiamine biosynthesis protein ThiS	Fe(+) at 25ºC	Fe(-) at 25ºC	OK	13.8853	71.8027	2.37048	0.286888	0.67715	0.815619	no	WP_017048427.1
VAR_RS0106010	WP_019282120.1	NZ_AEZB01000047.1:496-879	camphor resistance protein CrcB	Fe(+) at 25ºC	Fe(-) at 25ºC	OK	53.7452	73.3836	0.449321	0.891915	0.3076	0.503739	no	WP_019282120.1
VAR_RS0106005	0			Fe(+) at 25ºC	Fe(-) at 25ºC	NOTEST	0	0	0	0	1	1	no
VAR_RS0106035	WP_017048428.1	NZ_AEZB01000047.1:5365-6129	thiazole synthase	Fe(+) at 25ºC	Fe(-) at 25ºC	OK	20.1587	153.175	2.9257	4.89784	5e-05	0.000490717	yes	WP_017048428.1
thiH	WP_019282123.1	NZ_AEZB01000047.1:6132-7244	thiamine biosynthesis protein ThiH	Fe(+) at 25ºC	Fe(-) at 25ºC	OK	235.911	1326.42	2.49122	4.13046	5e-05	0.000490717	yes	WP_019282123.1
VAR_RS0106045	WP_029388212.1	NZ_AEZB01000047.1:7440-9230	Xaa-Pro aminopeptidase	Fe(+) at 25ºC	Fe(-) at 25ºC	OK	30.4827	80.9266	1.40863	2.31228	0.00015	0.00129169	yes	WP_029388212.1
VAR_RS0106050	WP_026027502.1	NZ_AEZB01000047.1:9383-10324	LysR family transcriptional regulator	Fe(+) at 25ºC	Fe(-) at 25ºC	OK	7.85669	10.5711	0.42813	0.565888	0.3931	0.5902	no	WP_026027502.1
VAR_RS19840	pseudo	NZ_AEZB01000048.1:1-403	hypothetical protein	Fe(+) at 25ºC	Fe(-) at 25ºC	OK	6.57562	10.133	0.623867	0.512521	0.60425	0.765098	no	pseudo
VAR_RS19845	0			Fe(+) at 25ºC	Fe(-) at 25ºC	OK	4.26487	10.2453	1.26439	1.22307	0.02855	0.0917228	no
VAR_RS0106125	WP_017042914.1	NZ_AEZB01000048.1:1619-2902	peptide ABC transporter permease	Fe(+) at 25ºC	Fe(-) at 25ºC	OK	12.1027	28.1067	1.21559	1.48392	0.0204	0.0712231	no	WP_017042914.1
VAR_RS19850	pseudo	NZ_AEZB01000048.1:2895-3613	macrolide ABC transporter ATP-binding protein	Fe(+) at 25ºC	Fe(-) at 25ºC	OK	8.68	23.8181	1.45629	0.939392	0.12015	0.266556	no	pseudo
VAR_RS0106135	WP_010320211.1	NZ_AEZB01000048.1:3730-4716	GTPase	Fe(+) at 25ºC	Fe(-) at 25ºC	OK	58.2738	59.2251	0.0233599	0.0392378	0.94935	0.973817	no	WP_010320211.1
VAR_RS0106140	WP_013868492.1	NZ_AEZB01000048.1:5210-6607	ClC family H(+)/Cl(-) exchange transporter	Fe(+) at 25ºC	Fe(-) at 25ºC	OK	51.16	85.7911	0.745812	1.13084	0.0478	0.136383	no	WP_013868492.1
VAR_RS0106145	WP_019282130.1	NZ_AEZB01000048.1:6756-7730	tellurium resistance protein	Fe(+) at 25ºC	Fe(-) at 25ºC	OK	2.0987	0.630341	-1.7353	-1.28797	0.07515	0.190528	no	WP_019282130.1
VAR_RS19855	pseudo	NZ_AEZB01000048.1:7930-9112	CAI-1 autoinducer synthase	Fe(+) at 25ºC	Fe(-) at 25ºC	OK	4.42138	7.76038	0.81163	1.00873	0.13415	0.287382	no	pseudo
VAR_RS19860	pseudo	NZ_AEZB01000048.1:9199-10308	chemotaxis protein CheY	Fe(+) at 25ºC	Fe(-) at 25ºC	OK	431.099	276.943	-0.638429	-1.18244	0.0787	0.196647	no	pseudo
VAR_RS19865	pseudo	NZ_AEZB01000049.1:1-1305	hypothetical protein	Fe(+) at 25ºC	Fe(-) at 25ºC	OK	7.39838	13.4112	0.858163	1.02013	0.13065	0.282253	no	pseudo
VAR_RS19870	WP_019282131.1	NZ_AEZB01000049.1:1302-2042	hypothetical protein	Fe(+) at 25ºC	Fe(-) at 25ºC	OK	7.60463	9.79185	0.364704	0.267495	0.6847	0.821182	no	WP_019282131.1
VAR_RS0106170	WP_017045395.1	NZ_AEZB01000050.1:1-417	hypothetical protein	Fe(+) at 25ºC	Fe(-) at 25ºC	OK	103.105	66.342	-0.636126	-1.28555	0.13305	0.285757	no	WP_017045395.1
VAR_RS0106175	WP_001232701.1	NZ_AEZB01000050.1:566-883	transcriptional regulator	Fe(+) at 25ºC	Fe(-) at 25ºC	OK	75.477	76.5236	0.0198666	0.0415739	0.966	0.982473	no	WP_001232701.1
VAR_RS0106180	WP_029388214.1	NZ_AEZB01000050.1:894-1181	toxin	Fe(+) at 25ºC	Fe(-) at 25ºC	OK	82.5099	85.142	0.0453048	0.0966768	0.93055	0.96422	no	WP_029388214.1
VAR_RS0106230	WP_019282136.1	NZ_AEZB01000051.1:10360-11370	LacI family transcriptional regulator	Fe(+) at 25ºC	Fe(-) at 25ºC	OK	12.944	11.7552	-0.138988	-0.184015	0.7641	0.871006	no	WP_019282136.1
VAR_RS0106235	WP_010319365.1	NZ_AEZB01000051.1:11491-11712	hypothetical protein	Fe(+) at 25ºC	Fe(-) at 25ºC	OK	5396.57	420.544	-3.68172	-14.569	5e-05	0.000490717	yes	WP_010319365.1
VAR_RS0106240	WP_019282137.1	NZ_AEZB01000051.1:11845-14226	beta-mannosidase	Fe(+) at 25ºC	Fe(-) at 25ºC	OK	14.6027	12.1037	-0.270787	-0.415417	0.49675	0.681989	no	WP_019282137.1
VAR_RS0106245	WP_026028717.1	NZ_AEZB01000051.1:14557-14895	hypothetical protein	Fe(+) at 25ºC	Fe(-) at 25ºC	OK	77.8304	64.7159	-0.266214	-0.485411	0.5981	0.76026	no	WP_026028717.1
VAR_RS0106250	WP_043004376.1	NZ_AEZB01000051.1:15005-15553	hypothetical protein	Fe(+) at 25ºC	Fe(-) at 25ºC	OK	54.1499	64.7397	0.257692	0.481775	0.5217	0.701205	no	WP_043004376.1
VAR_RS0106255	WP_013856800.1	NZ_AEZB01000051.1:15891-17093	alcohol dehydrogenase	Fe(+) at 25ºC	Fe(-) at 25ºC	OK	25.9842	5.89615	-2.13979	-2.89998	0.0001	0.000914148	yes	WP_013856800.1
VAR_RS0106260	WP_019282139.1	NZ_AEZB01000051.1:17162-19966	molecular chaperone DnaK	Fe(+) at 25ºC	Fe(-) at 25ºC	OK	3.45128	2.73363	-0.336316	-0.403211	0.4979	0.682941	no	WP_019282139.1
VAR_RS0106265	WP_019282140.1	NZ_AEZB01000051.1:20015-21913	molecular chaperone DnaK	Fe(+) at 25ºC	Fe(-) at 25ºC	OK	11.5447	18.9097	0.711892	1.02826	0.09045	0.216695	no	WP_019282140.1
VAR_RS19890	WP_050934227.1	NZ_AEZB01000051.1:21913-22257	hypothetical protein	Fe(+) at 25ºC	Fe(-) at 25ºC	OK	17.6472	17.8525	0.0166859	0.00866073	0.99005	0.994277	no	WP_050934227.1
VAR_RS19895	pseudo	NZ_AEZB01000051.1:22302-22544	hypothetical protein	Fe(+) at 25ºC	Fe(-) at 25ºC	OK	53.8155	22.1584	-1.28016	-2.49437	0.03745	0.113374	no	pseudo
VAR_RS0106275	WP_019282141.1	NZ_AEZB01000051.1:22860-24383	hypothetical protein	Fe(+) at 25ºC	Fe(-) at 25ºC	OK	114.154	105.054	-0.119841	-0.214363	0.73995	0.858521	no	WP_019282141.1
VAR_RS0106280	WP_017042481.1	NZ_AEZB01000051.1:24478-25008	exonuclease	Fe(+) at 25ºC	Fe(-) at 25ºC	OK	127.575	135.092	0.0825947	0.175415	0.8289	0.909587	no	WP_017042481.1
VAR_RS0106285	WP_029388216.1	NZ_AEZB01000051.1:25015-25458	hypothetical protein	Fe(+) at 25ºC	Fe(-) at 25ºC	OK	242.073	241.338	-0.00438633	-0.0101692	0.99085	0.994699	no	WP_029388216.1
VAR_RS0106290	WP_017042483.1	NZ_AEZB01000051.1:25543-25947	hypothetical protein	Fe(+) at 25ºC	Fe(-) at 25ºC	OK	194.127	182.086	-0.0923788	-0.207012	0.8104	0.89809	no	WP_017042483.1
VAR_RS19900	pseudo	NZ_AEZB01000051.1:26188-30126	ATP-dependent helicase HrpA	Fe(+) at 25ºC	Fe(-) at 25ºC	OK	52.8249	75.5544	0.516298	0.872212	0.14895	0.309952	no	pseudo
VAR_RS0106205	WP_010317961.1	NZ_AEZB01000051.1:2684-2896	cold-shock protein	Fe(+) at 25ºC	Fe(-) at 25ºC	OK	203.917	35.8255	-2.50893	-5.80543	0.00015	0.00129169	yes	WP_010317961.1
VAR_RS0106300	WP_013856810.1	NZ_AEZB01000051.1:30230-30712	membrane protein	Fe(+) at 25ºC	Fe(-) at 25ºC	OK	302.392	155.097	-0.963246	-1.86242	0.01215	0.0475239	yes	WP_013856810.1
VAR_RS19905	pseudo	NZ_AEZB01000051.1:30805-31716	LysR family transcriptional regulator	Fe(+) at 25ºC	Fe(-) at 25ºC	OK	40.9287	63.2157	0.627169	1.08559	0.1139	0.255917	no	pseudo
VAR_RS0106310	WP_013856812.1	NZ_AEZB01000051.1:31815-33218	MFS transporter	Fe(+) at 25ºC	Fe(-) at 25ºC	OK	5.88497	7.09518	0.269803	0.321657	0.5824	0.74949	no	WP_013856812.1
VAR_RS0106315	WP_019282143.1	NZ_AEZB01000051.1:33291-34772	peptidase M32	Fe(+) at 25ºC	Fe(-) at 25ºC	OK	26.7169	42.8031	0.679959	1.10377	0.0743	0.189037	no	WP_019282143.1
VAR_RS0106210	WP_019282134.1	NZ_AEZB01000051.1:3462-4556	cytochrome c	Fe(+) at 25ºC	Fe(-) at 25ºC	OK	1575.57	117.041	-3.75079	-6.72143	5e-05	0.000490717	yes	WP_019282134.1
VAR_RS19880	pseudo	NZ_AEZB01000051.1:348-1684	histidine kinase	Fe(+) at 25ºC	Fe(-) at 25ºC	OK	191.038	50.691	-1.91406	-2.60372	5e-05	0.000490717	yes	pseudo
VAR_RS0106195	WP_010317964.1	NZ_AEZB01000051.1:1671-2144	hypothetical protein	Fe(+) at 25ºC	Fe(-) at 25ºC	OK	427.343	113.486	-1.91287	-1.9413	0.00375	0.0186157	yes	WP_010317964.1
VAR_RS0106320	WP_019282144.1	NZ_AEZB01000051.1:34993-35631	threonine transporter RhtB	Fe(+) at 25ºC	Fe(-) at 25ºC	OK	24.081	40.3376	0.744229	1.18429	0.09355	0.222315	no	WP_019282144.1
VAR_RS0106325	WP_017042489.1	NZ_AEZB01000051.1:35699-37078	transporter	Fe(+) at 25ºC	Fe(-) at 25ºC	OK	12.7051	6.6166	-0.941241	-1.2228	0.04465	0.129514	no	WP_017042489.1
VAR_RS0106335	WP_013856842.1	NZ_AEZB01000051.1:37832-38566	chromosome segregation ATPase	Fe(+) at 25ºC	Fe(-) at 25ºC	OK	1313.12	2291.92	0.803554	1.5793	0.0333	0.103643	no	WP_013856842.1
VAR_RS0106340	WP_019282145.1	NZ_AEZB01000051.1:39108-40181	4-hydroxyphenylpyruvate dioxygenase	Fe(+) at 25ºC	Fe(-) at 25ºC	OK	46.2918	29.0509	-0.672176	-0.695731	0.29775	0.493281	no	WP_019282145.1
VAR_RS0106345	WP_019282146.1	NZ_AEZB01000051.1:40174-41304	homogentisate 1_2-dioxygenase	Fe(+) at 25ºC	Fe(-) at 25ºC	OK	54.2677	42.0549	-0.36782	-0.394344	0.48845	0.674932	no	WP_019282146.1
VAR_RS0106350	WP_019282147.1	NZ_AEZB01000051.1:41328-42341	2-keto-4-pentenoate hydratase	Fe(+) at 25ºC	Fe(-) at 25ºC	OK	48.8779	15.7445	-1.63434	-2.1888	0.0023	0.0124963	yes	WP_019282147.1
VAR_RS0106355	WP_019282148.1	NZ_AEZB01000051.1:42338-42988	maleylacetoacetate isomerase	Fe(+) at 25ºC	Fe(-) at 25ºC	OK	15.3526	13.2669	-0.210652	-0.120055	0.8178	0.902659	no	WP_019282148.1
VAR_RS0106360	WP_019282149.1	NZ_AEZB01000051.1:43029-44540	aminopeptidase	Fe(+) at 25ºC	Fe(-) at 25ºC	OK	4.08906	7.64882	0.903468	1.07832	0.08035	0.199507	no	WP_019282149.1
VAR_RS0106365	WP_019282150.1	NZ_AEZB01000051.1:44730-45563	CAAX amino protease	Fe(+) at 25ºC	Fe(-) at 25ºC	OK	2.20322	2.05846	-0.0980485	-0.0874526	0.8955	0.944884	no	WP_019282150.1
VAR_RS0106370	WP_019282151.1	NZ_AEZB01000051.1:45681-46388	glycerophosphoryl diester phosphodiesterase	Fe(+) at 25ºC	Fe(-) at 25ºC	OK	12.7943	35.6677	1.47912	2.16663	0.00275	0.0144717	yes	WP_019282151.1
VAR_RS19885	pseudo	NZ_AEZB01000051.1:4579-7025	trimethylamine N-oxide reductase I catalytic subunit	Fe(+) at 25ºC	Fe(-) at 25ºC	OK	360.405	54.7936	-2.71754	-4.07418	5e-05	0.000490717	yes	pseudo
VAR_RS0106375	WP_019282152.1	NZ_AEZB01000051.1:46581-47357	Zn-dependent hydrolase	Fe(+) at 25ºC	Fe(-) at 25ºC	OK	7.04396	7.57468	0.104798	0.124093	0.84945	0.92151	no	WP_019282152.1
VAR_RS0106380	WP_019282153.1	NZ_AEZB01000051.1:47513-48286	DUF3450 domain-containing protein	Fe(+) at 25ºC	Fe(-) at 25ºC	OK	34.315	742.973	4.4364	4.00012	5e-05	0.000490717	yes	WP_019282153.1
VAR_RS0106385	WP_019282154.1	NZ_AEZB01000051.1:48283-49623	flagellar motor protein MotA	Fe(+) at 25ºC	Fe(-) at 25ºC	OK	40.0296	826.125	4.36722	5.15898	5e-05	0.000490717	yes	WP_019282154.1
VAR_RS0106390	WP_017047623.1	NZ_AEZB01000051.1:49623-50171	hypothetical protein	Fe(+) at 25ºC	Fe(-) at 25ºC	OK	50.411	697.792	3.79099	2.19332	0.00015	0.00129169	yes	WP_017047623.1
VAR_RS19910	pseudo	NZ_AEZB01000051.1:50225-50573	biopolymer transporter ExbD	Fe(+) at 25ºC	Fe(-) at 25ºC	OK	19.3383	227.593	3.55692	2.67976	0.0176	0.0636776	no	pseudo
VAR_RS0106400	WP_019282155.1	NZ_AEZB01000051.1:50573-51193	cell envelope biogenesis protein TonB	Fe(+) at 25ºC	Fe(-) at 25ºC	OK	7.92782	159.456	4.33009	2.60236	0.0072	0.0314731	yes	WP_019282155.1
VAR_RS0106405	WP_019282156.1	NZ_AEZB01000051.1:51190-52374	hypothetical protein	Fe(+) at 25ºC	Fe(-) at 25ºC	OK	32.1049	441.012	3.77995	5.2457	5e-05	0.000490717	yes	WP_019282156.1
VAR_RS0106410	WP_019282157.1	NZ_AEZB01000051.1:52532-53395	patatin family protein	Fe(+) at 25ºC	Fe(-) at 25ºC	OK	80.5359	69.2203	-0.218437	-0.41298	0.55675	0.731042	no	WP_019282157.1
VAR_RS0106415	WP_029388217.1	NZ_AEZB01000051.1:53576-54424	ATP-dependent DNA ligase	Fe(+) at 25ºC	Fe(-) at 25ºC	OK	27.7096	24.6076	-0.171282	-0.276899	0.6909	0.824731	no	WP_029388217.1
VAR_RS0106420	WP_026027236.1	NZ_AEZB01000051.1:54503-55873	MATE family efflux transporter	Fe(+) at 25ºC	Fe(-) at 25ºC	OK	21.9372	15.5873	-0.49301	-0.715999	0.2386	0.426692	no	WP_026027236.1
VAR_RS0106425	WP_010320526.1	NZ_AEZB01000051.1:56126-56329	CPXCG motif-containing cysteine-rich protein	Fe(+) at 25ºC	Fe(-) at 25ºC	OK	56.5047	9.74346	-2.53587	-4.69908	0.0119	0.0468613	yes	WP_010320526.1
VAR_RS0106430	WP_019282159.1	NZ_AEZB01000051.1:56487-57353	hypothetical protein	Fe(+) at 25ºC	Fe(-) at 25ºC	OK	1132.37	98.6181	-3.52135	-6.12302	5e-05	0.000490717	yes	WP_019282159.1
VAR_RS0106435	WP_026027237.1	NZ_AEZB01000051.1:57758-58099	topoisomerase II	Fe(+) at 25ºC	Fe(-) at 25ºC	OK	3008.01	400.032	-2.91062	-7.52832	5e-05	0.000490717	yes	WP_026027237.1
VAR_RS19915	WP_019282160.1	NZ_AEZB01000051.1:58111-58623	hydrolase	Fe(+) at 25ºC	Fe(-) at 25ºC	OK	35.6589	34.2355	-0.0587672	-0.101856	0.9037	0.949493	no	WP_019282160.1
VAR_RS0106445	WP_019282161.1	NZ_AEZB01000051.1:58682-60757	chemotaxis protein	Fe(+) at 25ºC	Fe(-) at 25ºC	OK	10.7531	7.8746	-0.449477	-0.630146	0.3007	0.496087	no	WP_019282161.1
VAR_RS0106450	WP_019282162.1	NZ_AEZB01000051.1:60795-61586	sterol desaturase	Fe(+) at 25ºC	Fe(-) at 25ºC	OK	8.77022	11.2667	0.361376	0.470713	0.47975	0.667758	no	WP_019282162.1
VAR_RS0106455	WP_019282163.1	NZ_AEZB01000051.1:61679-62410	DTW domain-containing protein	Fe(+) at 25ºC	Fe(-) at 25ºC	OK	10.9786	5.4605	-1.00759	-1.33484	0.0783	0.195858	no	WP_019282163.1
VAR_RS0106460	WP_017050511.1	NZ_AEZB01000051.1:62567-63478	N-acetylglucosamine kinase	Fe(+) at 25ºC	Fe(-) at 25ºC	OK	626.172	140.385	-2.15717	-3.54362	5e-05	0.000490717	yes	WP_017050511.1
VAR_RS0106465	WP_029388218.1	NZ_AEZB01000051.1:63567-63842	hypothetical protein	Fe(+) at 25ºC	Fe(-) at 25ºC	OK	40.4499	82.8539	1.03443	2.10167	0.0675	0.176322	no	WP_029388218.1
VAR_RS0106470	WP_019282165.1	NZ_AEZB01000051.1:64032-64553	molybdopterin-guanine dinucleotide biosynthesis protein MobB	Fe(+) at 25ºC	Fe(-) at 25ºC	OK	3.20942	10.6589	1.73168	0.840903	0.2418	0.429953	no	WP_019282165.1
VAR_RS0106475	WP_029388219.1	NZ_AEZB01000051.1:64550-65137	molybdenum cofactor guanylyltransferase	Fe(+) at 25ºC	Fe(-) at 25ºC	OK	34.465	31.3928	-0.134696	-0.161814	0.7793	0.879596	no	WP_029388219.1
fbpC	WP_017044718.1	NZ_AEZB01000051.1:65406-66461	sugar ABC transporter	Fe(+) at 25ºC	Fe(-) at 25ºC	OK	65.158	7.77835	-3.06641	-4.31934	5e-05	0.000490717	yes	WP_017044718.1
VAR_RS0106485	WP_029388220.1	NZ_AEZB01000051.1:66479-68575	iron ABC transporter permease	Fe(+) at 25ºC	Fe(-) at 25ºC	OK	12.0335	1.03696	-3.53663	-3.72356	5e-05	0.000490717	yes	WP_029388220.1
VAR_RS0106490	WP_013856874.1	NZ_AEZB01000051.1:68685-69719	hypothetical protein	Fe(+) at 25ºC	Fe(-) at 25ºC	OK	336.867	7.80316	-5.43198	-7.62229	5e-05	0.000490717	yes	WP_013856874.1
VAR_RS19920	pseudo	NZ_AEZB01000051.1:69846-71178	MFS transporter	Fe(+) at 25ºC	Fe(-) at 25ºC	OK	159.18	3.41098	-5.54433	-6.63565	5e-05	0.000490717	yes	pseudo
VAR_RS0106220	WP_019282135.1	NZ_AEZB01000051.1:7095-8555	RNA helicase	Fe(+) at 25ºC	Fe(-) at 25ºC	OK	6.89501	12.5683	0.866167	1.20232	0.0573	0.156534	no	WP_019282135.1
VAR_RS19925	pseudo	NZ_AEZB01000051.1:71266-72884	histidine kinase	Fe(+) at 25ºC	Fe(-) at 25ºC	OK	9.64661	4.65496	-1.05125	-1.36042	0.02925	0.0935267	no	pseudo
VAR_RS19930	pseudo	NZ_AEZB01000051.1:72893-73528	transcriptional regulator	Fe(+) at 25ºC	Fe(-) at 25ºC	OK	29.7724	13.237	-1.1694	-1.66964	0.02505	0.0827516	no	pseudo
VAR_RS0106510	WP_019282167.1	NZ_AEZB01000051.1:73765-75354	ABC-F family ATPase	Fe(+) at 25ºC	Fe(-) at 25ºC	OK	74.2822	69.7133	-0.0915831	-0.159326	0.8011	0.892556	no	WP_019282167.1
VAR_RS19935	pseudo	NZ_AEZB01000051.1:75701-76920	ammonium transporter	Fe(+) at 25ºC	Fe(-) at 25ºC	OK	46.1237	33.1812	-0.475143	-0.69659	0.23925	0.427379	no	pseudo
VAR_RS0106520	WP_013856880.1	NZ_AEZB01000051.1:77090-77827	NAD-dependent deacylase	Fe(+) at 25ºC	Fe(-) at 25ºC	OK	282.437	173.412	-0.703727	-1.24901	0.05775	0.157475	no	WP_013856880.1
potD	pseudo	NZ_AEZB01000051.1:77859-78895	spermidine/putrescine ABC transporter substrate-binding protein	Fe(+) at 25ºC	Fe(-) at 25ºC	OK	61.4545	125.268	1.02742	1.85329	0.0054	0.0249104	yes	pseudo
potD	WP_029388221.1	NZ_AEZB01000051.1:79021-80055	spermidine/putrescine ABC transporter substrate-binding protein	Fe(+) at 25ºC	Fe(-) at 25ºC	OK	456.253	178.366	-1.35499	-2.33957	0.00025	0.00198089	yes	WP_029388221.1
potC	WP_013856883.1	NZ_AEZB01000051.1:80162-80932	spermidine/putrescine ABC transporter permease PotC	Fe(+) at 25ºC	Fe(-) at 25ºC	OK	70.3586	40.7054	-0.789508	-0.413737	0.56785	0.738044	no	WP_013856883.1
potB	WP_013856884.1	NZ_AEZB01000051.1:80932-81792	spermidine/putrescine ABC transporter permease PotB	Fe(+) at 25ºC	Fe(-) at 25ºC	OK	218.188	234.561	0.104387	0.119287	0.85735	0.925667	no	WP_013856884.1
potA	WP_010320264.1	NZ_AEZB01000051.1:81773-82909	putrescine/spermidine ABC transporter ATP-binding protein	Fe(+) at 25ºC	Fe(-) at 25ºC	OK	178.059	228.429	0.359391	0.416461	0.50185	0.68609	no	WP_010320264.1
VAR_RS0106550	WP_026028002.1	NZ_AEZB01000051.1:83229-84020	membrane protein	Fe(+) at 25ºC	Fe(-) at 25ºC	OK	12.5654	12.409	-0.0180606	-0.0132493	0.9855	0.992231	no	WP_026028002.1
VAR_RS19945	pseudo	NZ_AEZB01000051.1:84013-84821	glucosaminidase	Fe(+) at 25ºC	Fe(-) at 25ºC	OK	39.9124	64.4143	0.690545	0.888673	0.1214	0.268589	no	pseudo
VAR_RS0106560	WP_019282169.1	NZ_AEZB01000051.1:84824-85486	hypothetical protein	Fe(+) at 25ºC	Fe(-) at 25ºC	OK	41.4082	51.1997	0.30622	0.538066	0.4611	0.652339	no	WP_019282169.1
VAR_RS0106565	WP_013856889.1	NZ_AEZB01000051.1:85553-86485	tRNA 2-thiocytidine(32) synthetase TtcA	Fe(+) at 25ºC	Fe(-) at 25ºC	OK	56.9548	32.742	-0.798674	-1.37571	0.0425	0.124869	no	WP_013856889.1
VAR_RS0106225	WP_050934225.1	NZ_AEZB01000051.1:8783-10252	aryl-phospho-beta-D-glucosidase	Fe(+) at 25ºC	Fe(-) at 25ºC	OK	50.5764	107.25	1.08444	1.89273	0.00315	0.016206	yes	WP_050934225.1
VAR_RS19950	pseudo	NZ_AEZB01000053.1:123-504	hypothetical protein	Fe(+) at 25ºC	Fe(-) at 25ºC	OK	14.3097	8.51317	-0.749229	-0.973213	0.30025	0.495579	no	pseudo
VAR_RS0106585	WP_029388222.1	NZ_AEZB01000054.1:1136-1651	lipocalin	Fe(+) at 25ºC	Fe(-) at 25ºC	OK	132.338	410.447	1.63297	3.22064	0.0001	0.000914148	yes	WP_029388222.1
VAR_RS0106580	WP_019282174.1	NZ_AEZB01000054.1:522-995	GNAT family N-acetyltransferase	Fe(+) at 25ºC	Fe(-) at 25ºC	OK	8.33612	15.0898	0.856125	1.10266	0.19005	0.366886	no	WP_019282174.1
VAR_RS0106590	WP_029388223.1	NZ_AEZB01000055.1:1-1336	magnesium transporter	Fe(+) at 25ºC	Fe(-) at 25ºC	OK	257.062	341.644	0.410377	0.670133	0.28665	0.481484	no	WP_029388223.1
VAR_RS0106595	WP_017050669.1	NZ_AEZB01000055.1:1503-1898	hypothetical protein	Fe(+) at 25ºC	Fe(-) at 25ºC	OK	1008.53	1146.03	0.184385	0.353902	0.64415	0.793261	no	WP_017050669.1
VAR_RS0106600	WP_017046638.1	NZ_AEZB01000055.1:2267-2512	hypothetical protein	Fe(+) at 25ºC	Fe(-) at 25ºC	OK	3.75017	1.47184	-1.34933	-1.23797	0.2858	0.480634	no	WP_017046638.1
VAR_RS0106605	WP_019282177.1	NZ_AEZB01000055.1:2749-3957	alanine--glyoxylate aminotransferase	Fe(+) at 25ºC	Fe(-) at 25ºC	OK	26.9731	14.0268	-0.943333	-1.38389	0.03145	0.0990037	no	WP_019282177.1
VAR_RS0106610	WP_017043419.1	NZ_AEZB01000055.1:4334-5686	lysine-sensitive aspartokinase 3	Fe(+) at 25ºC	Fe(-) at 25ºC	OK	75.6911	58.0174	-0.383637	-0.658442	0.29185	0.487169	no	WP_017043419.1
VAR_RS0106615	WP_019282178.1	NZ_AEZB01000055.1:5754-9431	methionine synthase	Fe(+) at 25ºC	Fe(-) at 25ºC	OK	48.693	118.108	1.27832	2.14951	0.0002	0.0016464	yes	WP_019282178.1
VAR_RS0106620	WP_017047131.1	NZ_AEZB01000055.1:9548-10894	sodium:proton antiporter	Fe(+) at 25ºC	Fe(-) at 25ºC	OK	25.1921	43.6386	0.792631	1.29031	0.04005	0.119516	no	WP_017047131.1
VAR_RS0106670	WP_019282183.1	NZ_AEZB01000056.1:10136-11026	LysR family transcriptional regulator	Fe(+) at 25ºC	Fe(-) at 25ºC	OK	13.7705	13.7877	0.00180563	0.00268048	0.9943	0.99649	no	WP_019282183.1
VAR_RS0106675	WP_019282184.1	NZ_AEZB01000056.1:11059-11889	nucleoside-diphosphate sugar epimerase	Fe(+) at 25ºC	Fe(-) at 25ºC	OK	12.1875	27.6155	1.18008	1.26366	0.06535	0.172253	no	WP_019282184.1
VAR_RS0106680	WP_019282185.1	NZ_AEZB01000056.1:11882-12514	hypothetical protein	Fe(+) at 25ºC	Fe(-) at 25ºC	OK	31.7365	21.8146	-0.540851	-0.507214	0.35635	0.553359	no	WP_019282185.1
VAR_RS0106685	WP_019282186.1	NZ_AEZB01000056.1:12678-14066	transposase	Fe(+) at 25ºC	Fe(-) at 25ºC	OK	46.6992	96.0504	1.04039	1.84869	0.00555	0.0254957	yes	WP_019282186.1
VAR_RS0106690	WP_026028832.1	NZ_AEZB01000056.1:14129-14707	thymidine kinase	Fe(+) at 25ºC	Fe(-) at 25ºC	OK	12.1735	25.1849	1.04882	1.5587	0.03705	0.112341	no	WP_026028832.1
VAR_RS0106695	WP_019282187.1	NZ_AEZB01000056.1:14828-16603	aspartate--tRNA ligase	Fe(+) at 25ºC	Fe(-) at 25ºC	OK	167.235	248.522	0.571497	0.963853	0.1063	0.244027	no	WP_019282187.1
VAR_RS0106635	WP_019282181.1	NZ_AEZB01000056.1:1659-3395	alpha-galactosidase	Fe(+) at 25ºC	Fe(-) at 25ºC	OK	36.3191	39.602	0.124846	0.204038	0.72955	0.851063	no	WP_019282181.1
VAR_RS19955	pseudo	NZ_AEZB01000056.1:16880-17749	hypothetical protein	Fe(+) at 25ºC	Fe(-) at 25ºC	OK	5.58393	7.51891	0.429241	0.536283	0.4306	0.62516	no	pseudo
VAR_RS0106705	WP_019282188.1	NZ_AEZB01000056.1:17850-18593	tRNA (uridine-5-oxyacetic acid methyl ester)(34) synthase TrmP	Fe(+) at 25ºC	Fe(-) at 25ºC	OK	9.9353	8.9598	-0.149097	-0.188092	0.78075	0.880568	no	WP_019282188.1
VAR_RS0106710	WP_019282189.1	NZ_AEZB01000056.1:18688-19659	tRNA 5-methoxyuridine(34) synthase CmoB	Fe(+) at 25ºC	Fe(-) at 25ºC	OK	2.80701	3.57998	0.350919	0.362108	0.58845	0.75311	no	WP_019282189.1
VAR_RS0106715	WP_029388225.1	NZ_AEZB01000056.1:19799-20551	ATP-dependent Zn protease	Fe(+) at 25ºC	Fe(-) at 25ºC	OK	10.5387	18.2764	0.794286	1.19802	0.1086	0.247462	no	WP_029388225.1
VAR_RS0106720	WP_019282190.1	NZ_AEZB01000056.1:20566-22071	gonadoliberin III	Fe(+) at 25ºC	Fe(-) at 25ºC	OK	8.71258	5.93827	-0.553057	-0.739366	0.23745	0.425216	no	WP_019282190.1
VAR_RS0106725	WP_019282191.1	NZ_AEZB01000056.1:22074-23051	alpha-L-glutamate ligase-like protein	Fe(+) at 25ºC	Fe(-) at 25ºC	OK	65.5148	59.7583	-0.132681	-0.225769	0.723	0.846537	no	WP_019282191.1
mukB	WP_019282192.1	NZ_AEZB01000056.1:23131-27588	cell division protein MukB	Fe(+) at 25ºC	Fe(-) at 25ºC	OK	64.381	96.712	0.58706	0.872564	0.15635	0.319913	no	WP_019282192.1
VAR_RS0106735	WP_017044662.1	NZ_AEZB01000056.1:27585-28316	condensin subunit E	Fe(+) at 25ºC	Fe(-) at 25ºC	OK	69.6062	124.462	0.83842	0.596464	0.4569	0.64888	no	WP_017044662.1
VAR_RS0106740	WP_019282193.1	NZ_AEZB01000056.1:28297-29634	chromosome partition protein MukF	Fe(+) at 25ºC	Fe(-) at 25ºC	OK	26.0499	50.4316	0.953051	0.465559	0.4457	0.638667	no	WP_019282193.1
VAR_RS0106745	WP_017044660.1	NZ_AEZB01000056.1:29637-30428	S-adenosyl-L-methionine-dependent methyltransferase	Fe(+) at 25ºC	Fe(-) at 25ºC	OK	85.0811	177.977	1.06478	1.9731	0.0049	0.0229992	yes	WP_017044660.1
VAR_RS0106750	WP_038148385.1	NZ_AEZB01000056.1:30544-31341	membrane protein	Fe(+) at 25ºC	Fe(-) at 25ºC	OK	79.6466	41.8043	-0.929962	-1.55834	0.01825	0.0655647	no	WP_038148385.1
VAR_RS19960	pseudo	NZ_AEZB01000056.1:31467-32181	transcriptional regulator	Fe(+) at 25ºC	Fe(-) at 25ºC	OK	932.409	300.6	-1.63312	-3.07252	0.0001	0.000914148	yes	pseudo
VAR_RS19965	pseudo	NZ_AEZB01000056.1:32469-33117	molecular chaperone TorD	Fe(+) at 25ºC	Fe(-) at 25ºC	OK	45.7731	23.0813	-0.987774	-1.76766	0.03	0.095169	no	pseudo
VAR_RS0106765	WP_010319453.1	NZ_AEZB01000056.1:33387-34394	transcriptional regulator	Fe(+) at 25ºC	Fe(-) at 25ºC	OK	82.6676	78.2387	-0.0794403	-0.146148	0.82635	0.908026	no	WP_010319453.1
VAR_RS0106770	WP_013857073.1	NZ_AEZB01000056.1:34756-35343	DNA transformation protein	Fe(+) at 25ºC	Fe(-) at 25ºC	OK	260.419	932.396	1.84011	3.39248	5e-05	0.000490717	yes	WP_013857073.1
VAR_RS0106775	WP_029388226.1	NZ_AEZB01000056.1:35492-36172	dihydrolipoamide dehydrogenase	Fe(+) at 25ºC	Fe(-) at 25ºC	OK	22.0946	19.9683	-0.145982	-0.206239	0.74995	0.863794	no	WP_029388226.1
VAR_RS0106640	WP_019282182.1	NZ_AEZB01000056.1:3601-6063	trimethylamine N-oxide reductase I catalytic subunit	Fe(+) at 25ºC	Fe(-) at 25ºC	OK	16.7506	14.6656	-0.191777	-0.285723	0.61915	0.776032	no	WP_019282182.1
VAR_RS19970	pseudo	NZ_AEZB01000056.1:36181-36491	hypothetical protein	Fe(+) at 25ºC	Fe(-) at 25ºC	OK	67.7105	95.2225	0.491922	0.834637	0.4177	0.613451	no	pseudo
VAR_RS0106785	WP_019282196.1	NZ_AEZB01000056.1:36488-37288	2-succinyl-6-hydroxy-2_4-cyclohexadiene-1-carboxylate synthase	Fe(+) at 25ºC	Fe(-) at 25ºC	OK	16.0767	17.9466	0.158739	0.134617	0.82205	0.905488	no	WP_019282196.1
VAR_RS0106790	WP_019282197.1	NZ_AEZB01000056.1:37422-38876	starch synthase	Fe(+) at 25ºC	Fe(-) at 25ºC	OK	199.568	66.5985	-1.58332	-2.68479	5e-05	0.000490717	yes	WP_019282197.1
glgC	WP_013857078.1	NZ_AEZB01000056.1:38878-40095	glucose-1-phosphate adenylyltransferase	Fe(+) at 25ºC	Fe(-) at 25ºC	OK	650.871	319.848	-1.02499	-1.70108	0.0075	0.0324928	yes	WP_013857078.1
VAR_RS0106630	WP_019282180.1	NZ_AEZB01000056.1:560-1465	manganese-dependent inorganic pyrophosphatase	Fe(+) at 25ºC	Fe(-) at 25ºC	OK	57.6353	66.2972	0.201996	0.338827	0.58435	0.750477	no	WP_019282180.1
VAR_RS0106645	WP_026028567.1	NZ_AEZB01000056.1:6088-7272	nitrate reductase	Fe(+) at 25ºC	Fe(-) at 25ºC	OK	60.3577	11.0987	-2.44315	-3.6638	5e-05	0.000490717	yes	WP_026028567.1
VAR_RS0106625	WP_019282179.1	NZ_AEZB01000056.1:67-459	hypothetical protein	Fe(+) at 25ºC	Fe(-) at 25ºC	OK	360.7	266.92	-0.434392	-1.00407	0.23515	0.422452	no	WP_019282179.1
VAR_RS0106650	WP_010318622.1	NZ_AEZB01000056.1:7324-7500	trimethylamine N-oxide reductase system protein TorE	Fe(+) at 25ºC	Fe(-) at 25ºC	OK	88.7636	7.5678	-3.55202	-8.20814	0.0115	0.0455776	yes	WP_010318622.1
VAR_RS0106655	WP_026028023.1	NZ_AEZB01000056.1:8141-8995	formate transporter FocA	Fe(+) at 25ºC	Fe(-) at 25ºC	OK	15.1761	19.8374	0.386425	0.537121	0.4129	0.609265	no	WP_026028023.1
VAR_RS0106660	WP_010318620.1	NZ_AEZB01000056.1:9298-9531	DNA-binding protein	Fe(+) at 25ºC	Fe(-) at 25ºC	OK	125.782	46.9258	-1.42247	-3.32975	0.00925	0.0383901	yes	WP_010318620.1
VAR_RS0106665	WP_013857051.1	NZ_AEZB01000056.1:9596-10039	membrane protein	Fe(+) at 25ºC	Fe(-) at 25ºC	OK	44.1778	9.14765	-2.27185	-2.98888	0.00015	0.00129169	yes	WP_013857051.1
VAR_RS19975	pseudo	NZ_AEZB01000057.1:1-394	hypothetical protein	Fe(+) at 25ºC	Fe(-) at 25ºC	OK	58.2134	79.1261	0.442802	0.871201	0.34785	0.544929	no	pseudo
VAR_RS0106810	WP_019282198.1	NZ_AEZB01000057.1:1906-2514	ketohydroxyglutarate aldolase	Fe(+) at 25ºC	Fe(-) at 25ºC	OK	66.8187	48.5905	-0.459578	-0.797901	0.2385	0.426549	no	WP_019282198.1
VAR_RS0106815	WP_029388227.1	NZ_AEZB01000057.1:2541-3917	permease	Fe(+) at 25ºC	Fe(-) at 25ºC	OK	7.69281	6.44366	-0.255631	-0.306838	0.5919	0.755401	no	WP_029388227.1
idnK	WP_013856467.1	NZ_AEZB01000057.1:4078-4611	D-gluconate kinase	Fe(+) at 25ºC	Fe(-) at 25ºC	OK	10.976	18.6877	0.767729	0.972328	0.23325	0.420356	no	WP_013856467.1
VAR_RS0106825	WP_019282200.1	NZ_AEZB01000057.1:4608-6419	phosphogluconate dehydratase	Fe(+) at 25ºC	Fe(-) at 25ºC	OK	0.918683	1.33501	0.539215	0.255573	0.63625	0.787935	no	WP_019282200.1
VAR_RS0106830	WP_026027817.1	NZ_AEZB01000057.1:6490-7497	transcriptional regulator	Fe(+) at 25ºC	Fe(-) at 25ºC	OK	127.858	132.987	0.0567425	0.100479	0.8753	0.93492	no	WP_026027817.1
VAR_RS19980	pseudo	NZ_AEZB01000057.1:882-1746	hypothetical protein	Fe(+) at 25ºC	Fe(-) at 25ºC	OK	1.58509	2.44725	0.626595	0.562393	0.38285	0.58001	no	pseudo
VAR_RS19995	WP_019282203.1	NZ_AEZB01000058.1:1848-2120	hypothetical protein	Fe(+) at 25ºC	Fe(-) at 25ºC	OK	5.17591	12.0567	1.21995	1.51502	0.1789	0.351916	no	WP_019282203.1
VAR_RS0106855	WP_043004380.1	NZ_AEZB01000058.1:2422-3504	hypothetical protein	Fe(+) at 25ºC	Fe(-) at 25ºC	OK	7.4716	11.1222	0.573955	0.752857	0.26585	0.458503	no	WP_043004380.1
VAR_RS0106835	WP_019282201.1	NZ_AEZB01000058.1:34-387	transposase	Fe(+) at 25ºC	Fe(-) at 25ºC	NOTEST	0	0.213067	inf	0	1	1	no	WP_019282201.1
VAR_RS19985	WP_050934229.1	NZ_AEZB01000058.1:432-704	transposase	Fe(+) at 25ºC	Fe(-) at 25ºC	NOTEST	0.320829	0.800796	1.31963	0	1	1	no	WP_050934229.1
VAR_RS21585	WP_019282202.1	NZ_AEZB01000058.1:951-1844	hypothetical protein	Fe(+) at 25ºC	Fe(-) at 25ºC	OK	40.4405	59.4115	0.554941	0.795663	0.2121	0.39401	no	WP_019282202.1
VAR_RS0106865	0			Fe(+) at 25ºC	Fe(-) at 25ºC	OK	131.558	85.9763	-0.613684	-1.23197	0.0971	0.22811	no
VAR_RS0106925	WP_017042366.1	NZ_AEZB01000059.1:10289-11764	cobyric acid synthase CobQ	Fe(+) at 25ºC	Fe(-) at 25ºC	OK	48.913	59.9933	0.294584	0.488688	0.42035	0.616025	no	WP_017042366.1
VAR_RS0106930	WP_029388231.1	NZ_AEZB01000059.1:11922-12293	hypothetical protein	Fe(+) at 25ºC	Fe(-) at 25ºC	OK	189.877	135.733	-0.484296	-0.988889	0.25825	0.44917	no	WP_029388231.1
VAR_RS0106935	WP_017046411.1	NZ_AEZB01000059.1:12430-12954	hypothetical protein	Fe(+) at 25ºC	Fe(-) at 25ºC	OK	52.8897	46.7084	-0.179305	-0.311966	0.6681	0.80961	no	WP_017046411.1
VAR_RS0106940	WP_019282216.1	NZ_AEZB01000059.1:13139-15049	diguanylate cyclase	Fe(+) at 25ºC	Fe(-) at 25ºC	OK	36.1147	24.6995	-0.548104	-0.937656	0.147	0.306932	no	WP_019282216.1
glgC	WP_019282217.1	NZ_AEZB01000059.1:15218-16432	glucose-1-phosphate adenylyltransferase	Fe(+) at 25ºC	Fe(-) at 25ºC	OK	115.652	36.75	-1.65397	-2.76546	5e-05	0.000490717	yes	WP_019282217.1
VAR_RS0106950	WP_019282218.1	NZ_AEZB01000059.1:16545-19688	chitinase	Fe(+) at 25ºC	Fe(-) at 25ºC	OK	21.188	14.8916	-0.508748	-0.755259	0.17135	0.341558	no	WP_019282218.1
VAR_RS0106955	WP_017047225.1	NZ_AEZB01000059.1:20045-20926	XRE family transcriptional regulator	Fe(+) at 25ºC	Fe(-) at 25ºC	OK	91.2173	143.302	0.651677	1.20925	0.07395	0.188444	no	WP_017047225.1
VAR_RS0106960	WP_026029117.1	NZ_AEZB01000059.1:21091-22239	aldehyde reductase	Fe(+) at 25ºC	Fe(-) at 25ºC	OK	85.58	72.5944	-0.237415	-0.398135	0.50555	0.689324	no	WP_026029117.1
VAR_RS0106875	WP_019282208.1	NZ_AEZB01000059.1:2113-3420	two-component sensor histidine kinase	Fe(+) at 25ºC	Fe(-) at 25ºC	OK	118.054	51.204	-1.20512	-2.22103	0.00145	0.00860871	yes	WP_019282208.1
VAR_RS0106965	WP_019282219.1	NZ_AEZB01000059.1:22424-23692	two-component system response regulator	Fe(+) at 25ºC	Fe(-) at 25ºC	OK	54.8771	54.0201	-0.022706	-0.0214823	0.9724	0.985773	no	WP_019282219.1
VAR_RS0106970	WP_019282220.1	NZ_AEZB01000059.1:23682-26030	two-component sensor histidine kinase	Fe(+) at 25ºC	Fe(-) at 25ºC	OK	43.0282	50.9007	0.242403	0.291681	0.6493	0.796898	no	WP_019282220.1
VAR_RS0106975	WP_019282221.1	NZ_AEZB01000059.1:26027-27379	ABC transporter substrate-binding protein	Fe(+) at 25ºC	Fe(-) at 25ºC	OK	41.5202	28.8181	-0.526835	-0.381885	0.5274	0.706101	no	WP_019282221.1
VAR_RS0106980	WP_026028333.1	NZ_AEZB01000059.1:27655-29034	MFS transporter	Fe(+) at 25ºC	Fe(-) at 25ºC	OK	4.973	6.57471	0.402812	0.474821	0.4346	0.628932	no	WP_026028333.1
VAR_RS20010	pseudo	NZ_AEZB01000059.1:29222-30686	pyruvate kinase	Fe(+) at 25ºC	Fe(-) at 25ºC	OK	8.3469	9.11335	0.126741	0.168048	0.77565	0.87808	no	pseudo
VAR_RS0106990	WP_043004388.1	NZ_AEZB01000059.1:30830-33727	TMAO reductase system sensor histidine kinase/response regulator TorS	Fe(+) at 25ºC	Fe(-) at 25ºC	OK	19.7216	26.4823	0.42525	0.675428	0.2517	0.441519	no	WP_043004388.1
VAR_RS20015	pseudo	NZ_AEZB01000059.1:33816-34818	TMAO reductase	Fe(+) at 25ºC	Fe(-) at 25ºC	OK	17.9441	18.1453	0.0160863	0.0235683	0.9714	0.985285	no	pseudo
VAR_RS0106880	WP_013867877.1	NZ_AEZB01000059.1:3430-4011	chemotaxis protein CheC	Fe(+) at 25ºC	Fe(-) at 25ºC	OK	433.685	118.144	-1.8761	-3.06058	5e-05	0.000490717	yes	WP_013867877.1
VAR_RS0106885	WP_026027464.1	NZ_AEZB01000059.1:34871-35326	methylglyoxal synthase	Fe(+) at 25ºC	Fe(-) at 25ºC	OK	248.008	56.4645	-2.13497	-1.5553	0.03	0.095169	no	WP_026027464.1
VAR_RS0107000	WP_029388232.1	NZ_AEZB01000059.1:35430-37493	DNA helicase IV	Fe(+) at 25ºC	Fe(-) at 25ºC	OK	77.6032	62.474	-0.312861	-0.571638	0.4607	0.652082	no	WP_029388232.1
VAR_RS0107005	pseudo	NZ_AEZB01000059.1:37676-39830	hypothetical protein	Fe(+) at 25ºC	Fe(-) at 25ºC	OK	63.0562	96.3513	0.611665	1.02665	0.08505	0.207631	no	pseudo
VAR_RS20020	WP_013867905.1	NZ_AEZB01000059.1:39969-40193	hypothetical protein	Fe(+) at 25ºC	Fe(-) at 25ºC	OK	14.9746	11.4446	-0.387847	-0.55862	0.3433	0.54059	no	WP_013867905.1
VAR_RS0107015	WP_019282209.1	NZ_AEZB01000059.1:4008-4373	two-component system response regulator	Fe(+) at 25ºC	Fe(-) at 25ºC	OK	957.199	2136.14	1.15812	4.23302	0.00245	0.0131779	yes	WP_019282209.1
VAR_RS0107020	WP_017047233.1	NZ_AEZB01000059.1:40261-40560	hypothetical protein	Fe(+) at 25ºC	Fe(-) at 25ºC	OK	1509.85	3757.7	1.31544	3.74466	0.0008	0.00530478	yes	WP_017047233.1
VAR_RS20025	pseudo	NZ_AEZB01000059.1:40648-41908	3-hydroxy-3-methylglutaryl-CoA reductase	Fe(+) at 25ºC	Fe(-) at 25ºC	OK	92.0247	62.8477	-0.550161	-0.925549	0.1336	0.286644	no	pseudo
glpD	WP_019282224.1	NZ_AEZB01000059.1:42095-43639	glycerol-3-phosphate dehydrogenase	Fe(+) at 25ºC	Fe(-) at 25ºC	OK	97.4541	7.05929	-3.78713	-5.65028	5e-05	0.000490717	yes	WP_019282224.1
VAR_RS20030	WP_013867909.1	NZ_AEZB01000059.1:43936-44448	pilus protein PilZ	Fe(+) at 25ºC	Fe(-) at 25ºC	OK	36.9455	51.0005	0.465116	0.810294	0.2761	0.469832	no	WP_013867909.1
VAR_RS0106890	WP_019282210.1	NZ_AEZB01000059.1:4410-5585	hypothetical protein	Fe(+) at 25ºC	Fe(-) at 25ºC	OK	818.351	175.321	-2.22272	-4.05772	5e-05	0.000490717	yes	WP_019282210.1
VAR_RS20035	pseudo	NZ_AEZB01000059.1:44466-47013	ATPase	Fe(+) at 25ºC	Fe(-) at 25ºC	OK	36.3744	44.0763	0.27708	0.470627	0.4488	0.641835	no	pseudo
VAR_RS20040	pseudo	NZ_AEZB01000059.1:47029-48131	ABC transporter substrate-binding protein	Fe(+) at 25ºC	Fe(-) at 25ºC	OK	157.496	86.572	-0.863346	-1.58345	0.0175	0.0633815	no	pseudo
VAR_RS0107050	WP_019282226.1	NZ_AEZB01000059.1:48356-49507	conjugal transfer protein TraF	Fe(+) at 25ºC	Fe(-) at 25ºC	OK	124.046	58.7746	-1.07761	-1.87927	0.0035	0.0176	yes	WP_019282226.1
VAR_RS0107055	WP_013867913.1	NZ_AEZB01000059.1:49603-49926	hypothetical protein	Fe(+) at 25ºC	Fe(-) at 25ºC	OK	245.706	203.129	-0.274532	-0.657917	0.47365	0.663592	no	WP_013867913.1
VAR_RS0107060	WP_019282227.1	NZ_AEZB01000059.1:49927-50580	hypothetical protein	Fe(+) at 25ºC	Fe(-) at 25ºC	OK	93.6749	103.491	0.143769	0.26579	0.70235	0.832606	no	WP_019282227.1
VAR_RS20045	WP_017047239.1	NZ_AEZB01000059.1:50638-50910	hypothetical protein	Fe(+) at 25ºC	Fe(-) at 25ºC	OK	77.5891	102.01	0.394784	0.836205	0.44065	0.634063	no	WP_017047239.1
VAR_RS0107070	WP_010319897.1	NZ_AEZB01000059.1:51032-51349	hypothetical protein	Fe(+) at 25ºC	Fe(-) at 25ºC	OK	576.15	622.883	0.112518	0.267514	0.7887	0.884957	no	WP_010319897.1
VAR_RS20050	WP_050934231.1	NZ_AEZB01000059.1:51656-51940	hypothetical protein	Fe(+) at 25ºC	Fe(-) at 25ºC	OK	24.1087	5.19305	-2.2149	-2.78899	0.0168	0.0614093	no	WP_050934231.1
glpK	WP_026027462.1	NZ_AEZB01000059.1:52059-53579	glycerol kinase	Fe(+) at 25ºC	Fe(-) at 25ºC	OK	125.364	18.569	-2.75515	-3.80598	5e-05	0.000490717	yes	WP_026027462.1
VAR_RS20055	pseudo	NZ_AEZB01000059.1:53632-54485	glycerol uptake facilitator GlpF	Fe(+) at 25ºC	Fe(-) at 25ºC	OK	561.849	21.9758	-4.6762	-6.04849	5e-05	0.000490717	yes	pseudo
VAR_RS0107090	WP_019282229.1	NZ_AEZB01000059.1:55015-56664	sn-glycerol-3-phosphate dehydrogenase subunit A	Fe(+) at 25ºC	Fe(-) at 25ºC	OK	283.139	5.62847	-5.65263	-6.05583	5e-05	0.000490717	yes	WP_019282229.1
VAR_RS0107095	WP_019282211.1	NZ_AEZB01000059.1:5590-5895	hypothetical protein	Fe(+) at 25ºC	Fe(-) at 25ºC	OK	53.0864	2.79517	-4.24734	-2.24713	0.006	0.0271635	yes	WP_019282211.1
glpC	WP_019282230.1	NZ_AEZB01000059.1:56661-57974	anaerobic glycerol-3-phosphate dehydrogenase subunit B	Fe(+) at 25ºC	Fe(-) at 25ºC	OK	48.0914	3.3521	-3.84264	-1.73477	0.02215	0.0755808	no	WP_019282230.1
VAR_RS0106895	WP_013867920.1	NZ_AEZB01000059.1:57971-59197	sn-glycerol-3-phosphate dehydrogenase subunit C	Fe(+) at 25ºC	Fe(-) at 25ºC	OK	23.9175	7.34599	-1.70304	-2.55777	0.0235	0.0790661	no	WP_013867920.1
VAR_RS0107105	WP_026027878.1	NZ_AEZB01000059.1:59287-60378	3-oxoacyl-ACP synthase	Fe(+) at 25ºC	Fe(-) at 25ºC	OK	44.954	57.6404	0.358633	0.593271	0.3421	0.539393	no	WP_026027878.1
VAR_RS0106900	WP_019282212.1	NZ_AEZB01000059.1:6060-7034	diguanylate cyclase response regulator	Fe(+) at 25ºC	Fe(-) at 25ºC	OK	33.0893	41.503	0.32685	0.564778	0.40145	0.598914	no	WP_019282212.1
VAR_RS0107115	WP_050934232.1	NZ_AEZB01000059.1:61281-63557	preprotein translocase subunit SecA	Fe(+) at 25ºC	Fe(-) at 25ºC	OK	17.1734	45.164	1.395	2.16957	0.0007	0.00475773	yes	WP_050934232.1
VAR_RS0106905	WP_017046416.1	NZ_AEZB01000059.1:7173-7610	hypothetical protein	Fe(+) at 25ºC	Fe(-) at 25ºC	OK	980.059	781.597	-0.326445	-0.589767	0.42055	0.616025	no	WP_017046416.1
VAR_RS20000	pseudo	NZ_AEZB01000059.1:755-2086	histidine kinase	Fe(+) at 25ºC	Fe(-) at 25ºC	OK	77.5185	43.9143	-0.819849	-1.45755	0.02505	0.0827516	no	pseudo
modC	WP_029388229.1	NZ_AEZB01000059.1:7728-8834	molybdenum ABC transporter ATP-binding protein	Fe(+) at 25ºC	Fe(-) at 25ºC	OK	16.7121	15.305	-0.126892	-0.0960542	0.88405	0.938807	no	WP_029388229.1
modB	pseudo	NZ_AEZB01000059.1:8834-9524	molybdenum ABC transporter permease	Fe(+) at 25ºC	Fe(-) at 25ºC	OK	7.50902	12.2665	0.708023	0.363943	0.6018	0.763104	no	pseudo
modA	WP_019282214.1	NZ_AEZB01000059.1:9514-10287	molybdate ABC transporter substrate-binding protein	Fe(+) at 25ºC	Fe(-) at 25ºC	OK	53.9749	110.685	1.0361	1.36643	0.02075	0.0721682	no	WP_019282214.1
VAR_RS0107130	WP_019282234.1	NZ_AEZB01000060.1:1566-1778	hypothetical protein	Fe(+) at 25ºC	Fe(-) at 25ºC	OK	19.446	41.8597	1.10609	2.11937	0.13865	0.294043	no	WP_019282234.1
VAR_RS0107120	WP_019282232.1	NZ_AEZB01000060.1:162-482	hypothetical protein	Fe(+) at 25ºC	Fe(-) at 25ºC	NOTEST	1.03821	0.905495	-0.197319	0	1	1	no	WP_019282232.1
VAR_RS0107135	WP_019282235.1	NZ_AEZB01000060.1:1953-3935	hypothetical protein	Fe(+) at 25ºC	Fe(-) at 25ºC	OK	13.5199	32.0566	1.24554	1.89011	0.0025	0.0133883	yes	WP_019282235.1
VAR_RS0107140	WP_019282236.1	NZ_AEZB01000060.1:3947-4456	hypothetical protein	Fe(+) at 25ºC	Fe(-) at 25ºC	OK	17.0712	31.7407	0.894766	1.35181	0.0982	0.22992	no	WP_019282236.1
VAR_RS0107150	WP_019282237.1	NZ_AEZB01000060.1:5020-5418	hypothetical protein	Fe(+) at 25ºC	Fe(-) at 25ºC	OK	14.2875	44.6533	1.64401	2.72098	0.00365	0.0182317	yes	WP_019282237.1
VAR_RS0107155	WP_019282238.1	NZ_AEZB01000060.1:5561-6214	resolvase	Fe(+) at 25ºC	Fe(-) at 25ºC	OK	110.114	150.389	0.449708	0.88752	0.22115	0.405213	no	WP_019282238.1
VAR_RS0107125	WP_019282233.1	NZ_AEZB01000060.1:583-1557	hypothetical protein	Fe(+) at 25ºC	Fe(-) at 25ºC	OK	19.3694	47.287	1.28767	2.02279	0.0058	0.0264065	yes	WP_019282233.1
VAR_RS0107160	WP_019282239.1	NZ_AEZB01000060.1:6253-6717	peroxiredoxin	Fe(+) at 25ºC	Fe(-) at 25ºC	OK	333.509	366.771	0.137153	0.290122	0.7076	0.835895	no	WP_019282239.1
VAR_RS0107165	WP_029388233.1	NZ_AEZB01000060.1:6886-7371	bacterioferritin comigratory protein	Fe(+) at 25ºC	Fe(-) at 25ºC	OK	122.483	112.954	-0.116846	-0.26475	0.75885	0.868502	no	WP_029388233.1
VAR_RS20060	pseudo	NZ_AEZB01000060.1:7390-9580	integrase	Fe(+) at 25ºC	Fe(-) at 25ºC	OK	103.3	143.172	0.470917	0.810955	0.1874	0.363681	no	pseudo
VAR_RS0107175	WP_019282241.1	NZ_AEZB01000060.1:9592-11940	hypothetical protein	Fe(+) at 25ºC	Fe(-) at 25ºC	OK	77.7649	98.042	0.334281	0.487393	0.43925	0.632934	no	WP_019282241.1
VAR_RS0107180	WP_019282242.1	NZ_AEZB01000060.1:11940-13026	hypothetical protein	Fe(+) at 25ºC	Fe(-) at 25ºC	OK	94.6733	47.8571	-0.984224	-0.675915	0.2261	0.411473	no	WP_019282242.1
VAR_RS0107245	WP_013857315.1	NZ_AEZB01000061.1:10379-10846	hypothetical protein	Fe(+) at 25ºC	Fe(-) at 25ºC	OK	219.176	308.109	0.491351	0.976312	0.18825	0.364621	no	WP_013857315.1
VAR_RS0107250	WP_019282246.1	NZ_AEZB01000061.1:10969-11388	Cu(I)-responsive transcriptional regulator	Fe(+) at 25ºC	Fe(-) at 25ºC	OK	36.7373	60.2189	0.712971	1.25729	0.1368	0.2913	no	WP_019282246.1
VAR_RS0107195	WP_013857306.1	NZ_AEZB01000061.1:1281-1925	adenylate kinase	Fe(+) at 25ºC	Fe(-) at 25ºC	OK	329.58	314.957	-0.0654764	-0.124214	0.8596	0.926997	no	WP_013857306.1
VAR_RS0107190	WP_043004399.1	NZ_AEZB01000061.1:200-1156	ferrochelatase	Fe(+) at 25ºC	Fe(-) at 25ºC	OK	48.5208	66.1894	0.447998	0.731805	0.22865	0.414457	no	WP_043004399.1
VAR_RS0107200	WP_019282244.1	NZ_AEZB01000061.1:2244-4151	molecular chaperone HtpG	Fe(+) at 25ºC	Fe(-) at 25ºC	OK	1024.89	1097.43	0.0986688	0.160048	0.79395	0.888324	no	WP_019282244.1
VAR_RS20065	pseudo	NZ_AEZB01000061.1:4409-5276	transcriptional regulator	Fe(+) at 25ºC	Fe(-) at 25ºC	OK	36.9384	61.3349	0.731587	1.3033	0.06495	0.171545	no	pseudo
VAR_RS0107215	WP_026027495.1	NZ_AEZB01000061.1:5287-5802	membrane protein	Fe(+) at 25ºC	Fe(-) at 25ºC	OK	27.7901	54.4273	0.969761	1.6042	0.0377	0.113949	no	WP_026027495.1
VAR_RS0107220	WP_017045494.1	NZ_AEZB01000061.1:5887-6165	hypothetical protein	Fe(+) at 25ºC	Fe(-) at 25ºC	OK	111.287	135.242	0.281263	0.648296	0.49945	0.68417	no	WP_017045494.1
VAR_RS0107225	WP_029388234.1	NZ_AEZB01000061.1:6183-6740	phosphodiesterase	Fe(+) at 25ºC	Fe(-) at 25ºC	OK	29.8245	34.0633	0.191722	0.318937	0.6686	0.809981	no	WP_029388234.1
VAR_RS20070	pseudo	NZ_AEZB01000061.1:6969-7884	epimerase	Fe(+) at 25ºC	Fe(-) at 25ºC	OK	74.6215	114.974	0.623642	1.06794	0.0893	0.214751	no	pseudo
VAR_RS20075	pseudo	NZ_AEZB01000061.1:8284-9139	hypothetical protein	Fe(+) at 25ºC	Fe(-) at 25ºC	OK	99.562	105.412	0.0823708	0.155793	0.81785	0.902666	no	pseudo
VAR_RS0107240	WP_013857314.1	NZ_AEZB01000061.1:9448-10371	paraslipin	Fe(+) at 25ºC	Fe(-) at 25ºC	OK	163.86	288.193	0.814571	1.56973	0.0193	0.0683169	no	WP_013857314.1
VAR_RS0107255	WP_019282247.1	NZ_AEZB01000062.1:1-237	hypothetical protein	Fe(+) at 25ºC	Fe(-) at 25ºC	NOTEST	2.11657	2.61974	0.307698	0	1	1	no	WP_019282247.1
VAR_RS0107260	WP_019282248.1	NZ_AEZB01000062.1:324-1776	transposase	Fe(+) at 25ºC	Fe(-) at 25ºC	OK	34.1916	75.9793	1.15196	1.77483	0.0046	0.0219104	yes	WP_019282248.1
VAR_RS0107310	WP_019282255.1	NZ_AEZB01000063.1:10378-11130	hypothetical protein	Fe(+) at 25ºC	Fe(-) at 25ºC	NOTEST	0.379411	1.37967	1.8625	0	1	1	no	WP_019282255.1
VAR_RS0107315	WP_019282256.1	NZ_AEZB01000063.1:11127-13352	WbfB protein	Fe(+) at 25ºC	Fe(-) at 25ºC	OK	5.20315	9.65681	0.892161	1.03141	0.0711	0.183098	no	WP_019282256.1
VAR_RS0107320	WP_019282257.1	NZ_AEZB01000063.1:13504-13812	hypothetical protein	Fe(+) at 25ºC	Fe(-) at 25ºC	NOTEST	1.03318	1.284	0.313544	0	1	1	no	WP_019282257.1
VAR_RS0107325	WP_026028258.1	NZ_AEZB01000063.1:13910-14497	hypothetical protein	Fe(+) at 25ºC	Fe(-) at 25ºC	OK	177.646	171.598	-0.0499755	-0.0979534	0.8921	0.94305	no	WP_026028258.1
VAR_RS0107330	WP_019282258.1	NZ_AEZB01000063.1:14569-15495	2-ketoacid reductase	Fe(+) at 25ºC	Fe(-) at 25ºC	OK	4.78431	10.9407	1.19332	1.38728	0.04115	0.121878	no	WP_019282258.1
VAR_RS0107270	WP_019282250.1	NZ_AEZB01000063.1:1502-2191	peptidyl-prolyl cis-trans isomerase	Fe(+) at 25ºC	Fe(-) at 25ºC	OK	78.7014	143.758	0.869184	1.64415	0.02015	0.0706093	no	WP_019282250.1
VAR_RS0107335	WP_017045418.1	NZ_AEZB01000063.1:15664-16899	miniconductance mechanosensitive channel	Fe(+) at 25ºC	Fe(-) at 25ºC	OK	10.7569	16.6536	0.630567	0.906492	0.14855	0.309397	no	WP_017045418.1
VAR_RS0107340	WP_019282259.1	NZ_AEZB01000063.1:16966-18855	chemotaxis protein	Fe(+) at 25ºC	Fe(-) at 25ºC	OK	189.039	222.905	0.237742	0.400907	0.5069	0.69058	no	WP_019282259.1
VAR_RS20080	pseudo	NZ_AEZB01000063.1:19083-19910	metallo-beta-lactamase	Fe(+) at 25ºC	Fe(-) at 25ºC	OK	2.21764	1.56726	-0.500781	-0.431218	0.52315	0.702522	no	pseudo
VAR_RS0107275	WP_010320328.1	NZ_AEZB01000063.1:2234-2506	transcriptional regulator	Fe(+) at 25ºC	Fe(-) at 25ºC	OK	83.117	66.8646	-0.3139	-0.669012	0.52355	0.702834	no	WP_010320328.1
VAR_RS0107280	WP_017048893.1	NZ_AEZB01000063.1:2855-3910	hemolysin	Fe(+) at 25ºC	Fe(-) at 25ºC	OK	140.827	117.558	-0.260557	-0.465639	0.46215	0.653604	no	WP_017048893.1
VAR_RS0107285	WP_029388235.1	NZ_AEZB01000063.1:4100-5059	LPS biosynthesis protein	Fe(+) at 25ºC	Fe(-) at 25ºC	OK	11.6347	28.21	1.27777	1.79918	0.0096	0.0395603	yes	WP_029388235.1
VAR_RS0107290	WP_019282252.1	NZ_AEZB01000063.1:5121-7757	hypothetical protein	Fe(+) at 25ºC	Fe(-) at 25ºC	OK	8.47715	23.5381	1.47335	2.13578	0.00045	0.00327891	yes	WP_019282252.1
VAR_RS0107295	WP_019282253.1	NZ_AEZB01000063.1:7809-9047	hypothetical protein	Fe(+) at 25ºC	Fe(-) at 25ºC	OK	22.2108	68.5437	1.62576	2.51741	5e-05	0.000490717	yes	WP_019282253.1
VAR_RS0107265	WP_019282249.1	NZ_AEZB01000063.1:87-1382	phosphoribosylamine--glycine ligase	Fe(+) at 25ºC	Fe(-) at 25ºC	OK	2.28356	7.93187	1.79638	1.94031	0.0034	0.0171797	yes	WP_019282249.1
VAR_RS0107300	WP_017048458.1	NZ_AEZB01000063.1:9338-9562	hypothetical protein	Fe(+) at 25ºC	Fe(-) at 25ºC	OK	1002.52	1639.49	0.709624	2.11763	0.08535	0.208266	no	WP_017048458.1
VAR_RS0107305	WP_019282254.1	NZ_AEZB01000063.1:9654-10334	hypothetical protein	Fe(+) at 25ºC	Fe(-) at 25ºC	OK	1.00805	2.61944	1.3777	1.21848	0.126	0.275246	no	WP_019282254.1
VAR_RS0107350	pseudo	NZ_AEZB01000064.1:1-1174	hypothetical protein	Fe(+) at 25ºC	Fe(-) at 25ºC	OK	15.9595	20.6908	0.374578	0.511264	0.4314	0.626061	no	pseudo
VAR_RS20085	WP_019282262.1	NZ_AEZB01000064.1:1162-1617	hypothetical protein	Fe(+) at 25ºC	Fe(-) at 25ºC	OK	2.16641	8.13937	1.90961	0.493349	0.33215	0.528843	no	WP_019282262.1
VAR_RS0107365	WP_019282264.1	NZ_AEZB01000064.1:2266-2691	hypothetical protein	Fe(+) at 25ºC	Fe(-) at 25ºC	OK	2.925	4.01632	0.457436	0.454659	0.58905	0.753279	no	WP_019282264.1
VAR_RS0107370	WP_019282265.1	NZ_AEZB01000064.1:2917-3291	hypothetical protein	Fe(+) at 25ºC	Fe(-) at 25ºC	OK	6.07952	6.4191	0.0784129	0.094517	0.9187	0.958297	no	WP_019282265.1
VAR_RS0107375	WP_019282266.1	NZ_AEZB01000064.1:3523-3858	transcriptional regulator	Fe(+) at 25ºC	Fe(-) at 25ºC	OK	8.84305	26.449	1.5806	1.47202	0.2765	0.470207	no	WP_019282266.1
VAR_RS0107380	WP_019282267.1	NZ_AEZB01000064.1:3851-5257	hypothetical protein	Fe(+) at 25ºC	Fe(-) at 25ºC	OK	3.87461	8.03475	1.0522	0.922257	0.0983	0.230077	no	WP_019282267.1
VAR_RS20090	pseudo	NZ_AEZB01000064.1:5780-9299	DNA helicase	Fe(+) at 25ºC	Fe(-) at 25ºC	OK	0.698767	2.7077	1.95419	2.03371	0.00185	0.0105011	yes	pseudo
VAR_RS20095	pseudo	NZ_AEZB01000065.1:1-1063	toxin	Fe(+) at 25ºC	Fe(-) at 25ºC	NOTEST	0.889202	1.37445	0.628276	0	1	1	no	pseudo
VAR_RS0107455	WP_010320258.1	NZ_AEZB01000065.1:10268-11020	fumarate/nitrate reduction transcriptional regulator	Fe(+) at 25ºC	Fe(-) at 25ºC	OK	356.232	807.827	1.18123	2.27448	0.00115	0.00715214	yes	WP_010320258.1
VAR_RS0107460	WP_019282274.1	NZ_AEZB01000065.1:11148-12095	universal stress protein E	Fe(+) at 25ºC	Fe(-) at 25ºC	OK	792.463	417.129	-0.925848	-1.58585	0.01475	0.0554257	no	WP_019282274.1
VAR_RS0107395	WP_013867780.1	NZ_AEZB01000065.1:1265-1453	hypothetical protein	Fe(+) at 25ºC	Fe(-) at 25ºC	NOTEST	0	0	0	0	1	1	no	WP_013867780.1
VAR_RS0107400	WP_019282269.1	NZ_AEZB01000065.1:1731-1973	hypothetical protein	Fe(+) at 25ºC	Fe(-) at 25ºC	OK	279.268	162.603	-0.780296	-2.11435	0.09115	0.217973	no	WP_019282269.1
VAR_RS0107405	WP_019282270.1	NZ_AEZB01000065.1:2052-2342	hypothetical protein	Fe(+) at 25ºC	Fe(-) at 25ºC	OK	16.6478	17.0602	0.0353074	0.0520059	0.9571	0.977802	no	WP_019282270.1
VAR_RS0107410	WP_019282271.1	NZ_AEZB01000065.1:2575-2916	hypothetical protein	Fe(+) at 25ºC	Fe(-) at 25ºC	OK	23.2156	5.15909	-2.1699	-2.97787	0.00835	0.03532	yes	WP_019282271.1
VAR_RS0107415	WP_026027333.1	NZ_AEZB01000065.1:3175-4602	cytochrome c oxidase_ cbb3-type subunit I	Fe(+) at 25ºC	Fe(-) at 25ºC	OK	194.651	34.3263	-2.5035	-3.87921	5e-05	0.000490717	yes	WP_026027333.1
VAR_RS0107420	WP_013856896.1	NZ_AEZB01000065.1:4615-5229	peptidase S41	Fe(+) at 25ºC	Fe(-) at 25ºC	OK	1490.32	269.451	-2.46753	-4.747	5e-05	0.000490717	yes	WP_013856896.1
VAR_RS0107425	WP_010320252.1	NZ_AEZB01000065.1:5239-5415	cytochrome-c oxidase	Fe(+) at 25ºC	Fe(-) at 25ºC	OK	904.751	348.04	-1.37827	-1.29351	0.49315	0.679408	no	WP_010320252.1
VAR_RS0107430	WP_013856895.1	NZ_AEZB01000065.1:5412-6389	cytochrome CBB3	Fe(+) at 25ºC	Fe(-) at 25ºC	OK	1775.99	280.114	-2.66453	-3.62996	5e-05	0.000490717	yes	WP_013856895.1
VAR_RS0107435	WP_017042885.1	NZ_AEZB01000065.1:6476-6955	hypothetical protein	Fe(+) at 25ºC	Fe(-) at 25ºC	OK	230.319	152.122	-0.598409	-1.24297	0.10525	0.242174	no	WP_017042885.1
VAR_RS0107440	WP_019282272.1	NZ_AEZB01000065.1:6959-9331	ATPase P	Fe(+) at 25ºC	Fe(-) at 25ºC	OK	29.1953	28.2872	-0.0455881	-0.0760256	0.90025	0.947551	no	WP_019282272.1
VAR_RS0107445	WP_013856892.1	NZ_AEZB01000065.1:9332-9502	cytochrome oxidase maturation protein Cbb3	Fe(+) at 25ºC	Fe(-) at 25ºC	OK	352.017	552.275	0.649743	2.27311	0.2777	0.471673	no	WP_013856892.1
VAR_RS0107450	WP_019282273.1	NZ_AEZB01000065.1:9499-10179	cytochrome biogenesis protein	Fe(+) at 25ºC	Fe(-) at 25ºC	OK	29.3887	11.9794	-1.2947	-0.780126	0.18175	0.355817	no	WP_019282273.1
VAR_RS0107520	WP_019282278.1	NZ_AEZB01000066.1:14088-15758	glutamine--tRNA ligase	Fe(+) at 25ºC	Fe(-) at 25ºC	OK	105.439	150.855	0.516756	0.920547	0.14465	0.303296	no	WP_019282278.1
VAR_RS0107525	WP_013857296.1	NZ_AEZB01000066.1:16087-17574	PTS glucose transporter subunit IIBC	Fe(+) at 25ºC	Fe(-) at 25ºC	OK	97.8103	35.9132	-1.44547	-1.88987	0.0008	0.00530478	yes	WP_013857296.1
VAR_RS0107475	WP_010318472.1	NZ_AEZB01000066.1:1806-2465	ribonuclease T	Fe(+) at 25ºC	Fe(-) at 25ºC	OK	63.9266	33.9567	-0.91272	-1.56091	0.0355	0.10876	no	WP_010318472.1
nagA	WP_026028127.1	NZ_AEZB01000066.1:18063-19199	N-acetylglucosamine-6-phosphate deacetylase	Fe(+) at 25ºC	Fe(-) at 25ºC	OK	1127.67	553.131	-1.02765	-1.69731	0.00845	0.0356422	yes	WP_026028127.1
VAR_RS0107535	WP_026028126.1	NZ_AEZB01000066.1:19202-20416	transcriptional regulator	Fe(+) at 25ºC	Fe(-) at 25ºC	OK	220.708	168.526	-0.389168	-0.717846	0.26915	0.461949	no	WP_026028126.1
VAR_RS0107465	WP_017043475.1	NZ_AEZB01000066.1:198-614	lactoylglutathione lyase	Fe(+) at 25ºC	Fe(-) at 25ºC	OK	12.2842	27.3625	1.1554	1.63297	0.0343	0.105999	no	WP_017043475.1
VAR_RS0107540	WP_019282279.1	NZ_AEZB01000066.1:20516-22102	potassium transporter Kef	Fe(+) at 25ºC	Fe(-) at 25ºC	OK	12.2478	15.5266	0.342223	0.491478	0.41645	0.612217	no	WP_019282279.1
asnB	WP_017045499.1	NZ_AEZB01000066.1:22375-24039	asparagine synthase B	Fe(+) at 25ºC	Fe(-) at 25ºC	OK	1594.77	2085.06	0.386742	0.553849	0.3623	0.559362	no	WP_017045499.1
VAR_RS0107480	WP_017048031.1	NZ_AEZB01000066.1:2487-3812	sodium:proton antiporter	Fe(+) at 25ºC	Fe(-) at 25ºC	OK	8.21661	5.31852	-0.627519	-0.777511	0.2027	0.382178	no	WP_017048031.1
VAR_RS0107485	WP_013857289.1	NZ_AEZB01000066.1:3895-5409	amidophosphoribosyltransferase	Fe(+) at 25ºC	Fe(-) at 25ºC	OK	49.6421	55.8731	0.17059	0.290104	0.64305	0.792697	no	WP_013857289.1
VAR_RS0107490	WP_019282275.1	NZ_AEZB01000066.1:5443-5934	bacteriocin production protein	Fe(+) at 25ºC	Fe(-) at 25ºC	OK	259.883	342.787	0.399448	0.90886	0.26505	0.457688	no	WP_019282275.1
VAR_RS0107495	WP_013857291.1	NZ_AEZB01000066.1:5997-6542	cell division protein DedD	Fe(+) at 25ºC	Fe(-) at 25ºC	OK	167.26	174.35	0.0598909	0.122916	0.86745	0.931145	no	WP_013857291.1
VAR_RS0107500	WP_019282276.1	NZ_AEZB01000066.1:6543-7808	bifunctional folylpolyglutamate synthase/dihydrofolate synthase	Fe(+) at 25ºC	Fe(-) at 25ºC	OK	11.5294	15.3394	0.411925	0.58668	0.3502	0.5473	no	WP_019282276.1
VAR_RS0107470	WP_010318471.1	NZ_AEZB01000066.1:722-1603	sodium-type flagellar protein MotY	Fe(+) at 25ºC	Fe(-) at 25ºC	OK	84.8421	28.7748	-1.55997	-2.63752	0.0002	0.0016464	yes	WP_010318471.1
VAR_RS0107505	WP_013857293.1	NZ_AEZB01000066.1:7853-8779	acetyl-CoA carboxylase subunit beta	Fe(+) at 25ºC	Fe(-) at 25ºC	OK	222.315	374.581	0.752668	1.35709	0.0389	0.116817	no	WP_013857293.1
truA	WP_026027499.1	NZ_AEZB01000066.1:8955-9749	tRNA pseudouridine(38-40) synthase	Fe(+) at 25ºC	Fe(-) at 25ºC	OK	26.2656	43.645	0.732646	1.18961	0.07815	0.195576	no	WP_026027499.1
VAR_RS0107515	WP_019282277.1	NZ_AEZB01000066.1:9920-13861	hypothetical protein	Fe(+) at 25ºC	Fe(-) at 25ºC	OK	585.132	294.307	-0.991441	-1.63918	0.00915	0.0380429	yes	WP_019282277.1
VAR_RS0107555	WP_019282280.1	NZ_AEZB01000067.1:1386-1790	peptide-methionine (R)-S-oxide reductase	Fe(+) at 25ºC	Fe(-) at 25ºC	OK	297.707	469.979	0.658703	1.48265	0.06745	0.176257	no	WP_019282280.1
VAR_RS0107560	WP_013857227.1	NZ_AEZB01000067.1:1838-2662	hypothetical protein	Fe(+) at 25ºC	Fe(-) at 25ºC	OK	472.578	261.177	-0.855526	-1.68302	0.0196	0.0691217	no	WP_013857227.1
VAR_RS0107565	WP_019282281.1	NZ_AEZB01000067.1:2764-3048	transcriptional regulator	Fe(+) at 25ºC	Fe(-) at 25ºC	OK	110.583	126.643	0.195648	0.462844	0.64375	0.792955	no	WP_019282281.1
ansA	WP_017044568.1	NZ_AEZB01000067.1:3141-4154	L-asparaginase 1	Fe(+) at 25ºC	Fe(-) at 25ºC	OK	15.0618	9.5433	-0.658336	-0.893887	0.1734	0.344039	no	WP_017044568.1
VAR_RS20100	pseudo	NZ_AEZB01000067.1:4275-6124	protease 4	Fe(+) at 25ºC	Fe(-) at 25ºC	OK	12.8074	37.2933	1.54193	2.36843	0.00025	0.00198089	yes	pseudo
VAR_RS0107550	WP_010317219.1	NZ_AEZB01000067.1:53-1048	type I glyceraldehyde-3-phosphate dehydrogenase	Fe(+) at 25ºC	Fe(-) at 25ºC	OK	682.735	1716.45	1.33003	2.25873	0.00055	0.0039003	yes	WP_010317219.1
fadH	WP_019282282.1	NZ_AEZB01000067.1:6337-8340	2_4-dienoyl-CoA reductase	Fe(+) at 25ºC	Fe(-) at 25ºC	OK	332.696	65.3455	-2.34805	-3.85885	5e-05	0.000490717	yes	WP_019282282.1
VAR_RS0107590	WP_013867846.1	NZ_AEZB01000068.1:111-728	membrane protein	Fe(+) at 25ºC	Fe(-) at 25ºC	OK	810.633	70.9134	-3.51492	-6.28121	5e-05	0.000490717	yes	WP_013867846.1
VAR_RS0107600	WP_017046439.1	NZ_AEZB01000068.1:1529-2002	peptidyl-prolyl cis-trans isomerase	Fe(+) at 25ºC	Fe(-) at 25ºC	OK	31.314	27.9158	-0.165728	-0.262665	0.7251	0.847813	no	WP_017046439.1
VAR_RS0107605	WP_013867849.1	NZ_AEZB01000068.1:2030-2635	carotenoid dehydrogenase	Fe(+) at 25ºC	Fe(-) at 25ºC	OK	193.028	125.835	-0.617274	-1.23095	0.0878	0.212339	no	WP_013867849.1
VAR_RS0107595	WP_019282283.1	NZ_AEZB01000068.1:883-1509	hypothetical protein	Fe(+) at 25ºC	Fe(-) at 25ºC	OK	353.218	330.235	-0.0970654	-0.18753	0.7918	0.887074	no	WP_019282283.1
VAR_RS0107655	WP_019282286.1	NZ_AEZB01000069.1:10674-12539	diguanylate cyclase	Fe(+) at 25ºC	Fe(-) at 25ºC	OK	30.1436	49.3157	0.710197	1.21774	0.0584	0.158855	no	WP_019282286.1
VAR_RS0107615	WP_017047513.1	NZ_AEZB01000069.1:1107-3062	ligand-gated channel protein	Fe(+) at 25ºC	Fe(-) at 25ºC	OK	15.389	1587.3	6.68854	9.9545	5e-05	0.000490717	yes	WP_017047513.1
gapA	WP_026027970.1	NZ_AEZB01000069.1:3262-4287	erythrose-4-phosphate dehydrogenase	Fe(+) at 25ºC	Fe(-) at 25ºC	OK	34.9737	167.431	2.25922	3.73192	5e-05	0.000490717	yes	WP_026027970.1
VAR_RS0107625	WP_026027969.1	NZ_AEZB01000069.1:4436-5599	phosphoglycerate kinase	Fe(+) at 25ºC	Fe(-) at 25ºC	OK	336.547	1068.91	1.66726	2.60889	5e-05	0.000490717	yes	WP_026027969.1
VAR_RS0107630	WP_013857804.1	NZ_AEZB01000069.1:5753-6829	class II fructose-bisphosphate aldolase	Fe(+) at 25ºC	Fe(-) at 25ºC	OK	355.544	744.391	1.06603	1.82428	0.00345	0.0173862	yes	WP_013857804.1
VAR_RS0107610	WP_019282284.1	NZ_AEZB01000069.1:61-963	LysR family transcriptional regulator	Fe(+) at 25ºC	Fe(-) at 25ºC	OK	8.65728	391.685	5.49964	8.15939	5e-05	0.000490717	yes	WP_019282284.1
VAR_RS0107635	WP_019282285.1	NZ_AEZB01000069.1:7063-7986	mechanosensitive ion channel protein	Fe(+) at 25ºC	Fe(-) at 25ºC	OK	207.846	309.041	0.572278	1.09063	0.1023	0.237264	no	WP_019282285.1
VAR_RS0107640	WP_017047512.1	NZ_AEZB01000069.1:8061-8693	amino acid transporter	Fe(+) at 25ºC	Fe(-) at 25ºC	OK	340.439	42.307	-3.00843	-5.2749	5e-05	0.000490717	yes	WP_017047512.1
VAR_RS20105	pseudo	NZ_AEZB01000069.1:8816-9713	chromosome replication initiation inhibitor protein	Fe(+) at 25ºC	Fe(-) at 25ºC	OK	28.3255	33.3954	0.237552	0.389167	0.55755	0.731542	no	pseudo
VAR_RS0107650	WP_038169970.1	NZ_AEZB01000069.1:9816-10508	oxidative stress defense protein	Fe(+) at 25ºC	Fe(-) at 25ºC	OK	553.72	495.647	-0.159846	-0.300523	0.6647	0.80748	no	WP_038169970.1
VAR_RS20110	pseudo	NZ_AEZB01000070.1:10118-10672	hypothetical protein	Fe(+) at 25ºC	Fe(-) at 25ºC	OK	68.2034	107.036	0.650186	1.25538	0.12255	0.270305	no	pseudo
VAR_RS20120	pseudo	NZ_AEZB01000070.1:10676-10967	hypothetical protein	Fe(+) at 25ºC	Fe(-) at 25ºC	OK	18.6945	47.4466	1.34369	1.95172	0.0056	0.0256859	yes	pseudo
VAR_RS20125	0			Fe(+) at 25ºC	Fe(-) at 25ºC	OK	29.6647	48.0861	0.696872	1.25639	0.18465	0.36008	no
VAR_RS0107730	WP_013857823.1	NZ_AEZB01000070.1:11010-11441	hypothetical protein	Fe(+) at 25ºC	Fe(-) at 25ºC	OK	70.7227	129.528	0.873017	1.86084	0.032	0.100358	no	WP_013857823.1
VAR_RS0107735	WP_017042394.1	NZ_AEZB01000070.1:11454-12053	non-canonical purine NTP pyrophosphatase_ RdgB/HAM1 family	Fe(+) at 25ºC	Fe(-) at 25ºC	OK	45.0365	89.1856	0.985717	1.42812	0.046	0.132366	no	WP_017042394.1
VAR_RS0107740	WP_019282295.1	NZ_AEZB01000070.1:12053-13210	YggW family oxidoreductase	Fe(+) at 25ºC	Fe(-) at 25ºC	OK	7.85098	13.0802	0.736442	0.451844	0.38925	0.586607	no	WP_019282295.1
VAR_RS0107745	WP_026028230.1	NZ_AEZB01000070.1:13292-14212	glutaminase	Fe(+) at 25ºC	Fe(-) at 25ºC	OK	23.9269	34.9426	0.546354	0.869036	0.18515	0.36082	no	WP_026028230.1
trmB	WP_026027213.1	NZ_AEZB01000070.1:14356-15075	tRNA (guanine(46)-N(7))-methyltransferase	Fe(+) at 25ºC	Fe(-) at 25ºC	OK	184.144	150.607	-0.29004	-0.568597	0.41455	0.610581	no	WP_026027213.1
VAR_RS20130	pseudo	NZ_AEZB01000070.1:1-366	transketolase	Fe(+) at 25ºC	Fe(-) at 25ºC	OK	8.99227	14.6967	0.708737	0.95957	0.12915	0.280169	no	pseudo
VAR_RS0107760	WP_010320634.1	NZ_AEZB01000070.1:16330-16602	Fe(2+)-trafficking protein	Fe(+) at 25ºC	Fe(-) at 25ºC	OK	84.4838	132.333	0.647424	1.53304	0.15545	0.318757	no	WP_010320634.1
VAR_RS0107765	WP_013857830.1	NZ_AEZB01000070.1:16681-17811	lytic murein transglycosylase	Fe(+) at 25ºC	Fe(-) at 25ºC	OK	69.4036	102.044	0.556115	0.977881	0.13715	0.291867	no	WP_013857830.1
VAR_RS0107770	0			Fe(+) at 25ºC	Fe(-) at 25ºC	NOTEST	0	0	0	0	1	1	no
VAR_RS0107775	0			Fe(+) at 25ºC	Fe(-) at 25ºC	NOTEST	0	0	0	0	1	1	no
VAR_RS0107780	0			Fe(+) at 25ºC	Fe(-) at 25ºC	OK	0	4178.1	inf	-nan	5e-05	0.000490717	yes
VAR_RS0107785	0			Fe(+) at 25ºC	Fe(-) at 25ºC	NOTEST	0	0	0	0	1	1	no
VAR_RS0107790	0			Fe(+) at 25ºC	Fe(-) at 25ºC	NOTEST	0	0	0	0	1	1	no
VAR_RS0107795	0			Fe(+) at 25ºC	Fe(-) at 25ºC	OK	13007.4	275522	4.40476	607.452	5e-05	0.000490717	yes
VAR_RS0107800	0			Fe(+) at 25ºC	Fe(-) at 25ºC	NOTEST	0	0	0	0	1	1	no
VAR_RS0107805	0			Fe(+) at 25ºC	Fe(-) at 25ºC	NOTEST	0	0	0	0	1	1	no
VAR_RS0107810	0			Fe(+) at 25ºC	Fe(-) at 25ºC	NOTEST	0	0	0	0	1	1	no
VAR_RS0107670	WP_019282289.1	NZ_AEZB01000070.1:1917-2417	SprT family protein	Fe(+) at 25ºC	Fe(-) at 25ºC	NOTEST	0.759869	1.73701	1.19278	0	1	1	no	WP_019282289.1
VAR_RS0107815	WP_019282296.1	NZ_AEZB01000070.1:19340-20194	molecular chaperone DjlA	Fe(+) at 25ºC	Fe(-) at 25ºC	OK	80.6962	107.109	0.408501	0.799997	0.2639	0.456493	no	WP_019282296.1
VAR_RS0107820	WP_029388238.1	NZ_AEZB01000070.1:20344-22713	LPS assembly protein LptD	Fe(+) at 25ºC	Fe(-) at 25ºC	OK	61.4822	134.929	1.13395	1.9217	0.00145	0.00860871	yes	WP_029388238.1
VAR_RS0107825	WP_019282297.1	NZ_AEZB01000070.1:22770-24065	peptidyl-prolyl cis-trans isomerase	Fe(+) at 25ºC	Fe(-) at 25ºC	OK	44.1082	44.8093	0.0227518	0.0183782	0.9794	0.989468	no	WP_019282297.1
VAR_RS0107830	WP_017043800.1	NZ_AEZB01000070.1:24055-25047	4-hydroxythreonine-4-phosphate dehydrogenase PdxA	Fe(+) at 25ºC	Fe(-) at 25ºC	OK	168.821	238.791	0.500257	0.683556	0.226	0.411434	no	WP_017043800.1
VAR_RS0107835	WP_013857835.1	NZ_AEZB01000070.1:25061-25867	16S rRNA (adenine(1518)-N(6)/adenine(1519)-N(6))-dimethyltransferase	Fe(+) at 25ºC	Fe(-) at 25ºC	OK	12.7013	14.7447	0.215227	0.289983	0.67935	0.81714	no	WP_013857835.1
VAR_RS0107675	WP_010320652.1	NZ_AEZB01000070.1:2554-3258	endonuclease	Fe(+) at 25ºC	Fe(-) at 25ºC	OK	27.8475	45.4745	0.707512	1.12743	0.10795	0.246571	no	WP_010320652.1
VAR_RS0107840	WP_013857836.1	NZ_AEZB01000070.1:25928-26308	Co2+/Mg2+ efflux protein ApaG	Fe(+) at 25ºC	Fe(-) at 25ºC	OK	19.2669	20.7649	0.108021	0.150216	0.8361	0.913943	no	WP_013857836.1
VAR_RS0107845	WP_017045399.1	NZ_AEZB01000070.1:26320-27135	bis(5'-nucleosyl)-tetraphosphatase (symmetrical)	Fe(+) at 25ºC	Fe(-) at 25ºC	OK	10.4318	28.0927	1.4292	1.94044	0.0037	0.0184243	yes	WP_017045399.1
VAR_RS0107850	WP_017045398.1	NZ_AEZB01000070.1:27182-27664	diacylglycerol kinase	Fe(+) at 25ºC	Fe(-) at 25ºC	OK	237.541	335.826	0.499534	1.06196	0.1653	0.333018	no	WP_017045398.1
VAR_RS0107855	WP_013857839.1	NZ_AEZB01000070.1:27708-28196	hypothetical protein	Fe(+) at 25ºC	Fe(-) at 25ºC	OK	15.1022	7.27863	-1.05302	-0.794747	0.29115	0.486311	no	WP_013857839.1
VAR_RS20135	pseudo	NZ_AEZB01000070.1:28184-28946	hypothetical protein	Fe(+) at 25ºC	Fe(-) at 25ºC	OK	17.1074	13.6562	-0.325068	-0.318537	0.5773	0.74542	no	pseudo
obgE	WP_017045397.1	NZ_AEZB01000070.1:29063-30235	GTPase ObgE	Fe(+) at 25ºC	Fe(-) at 25ºC	OK	371.038	169.496	-1.13032	-1.95834	0.00255	0.0136004	yes	WP_017045397.1
rpmA	WP_010320621.1	NZ_AEZB01000070.1:30457-30714	50S ribosomal protein L27	Fe(+) at 25ºC	Fe(-) at 25ºC	OK	181.791	65.0852	-1.48188	-3.58254	0.0016	0.00931953	yes	WP_010320621.1
rplU	WP_010320620.1	NZ_AEZB01000070.1:30736-31047	50S ribosomal protein L21	Fe(+) at 25ºC	Fe(-) at 25ºC	OK	3251.76	1108.86	-1.55214	-3.94344	5e-05	0.000490717	yes	WP_010320620.1
VAR_RS0107880	WP_017047084.1	NZ_AEZB01000070.1:31320-32291	octaprenyl diphosphate synthase	Fe(+) at 25ºC	Fe(-) at 25ºC	OK	109.404	186.446	0.769099	1.39945	0.03305	0.103003	no	WP_017047084.1
VAR_RS0107680	WP_019282290.1	NZ_AEZB01000070.1:3367-4098	16S rRNA (uracil(1498)-N(3))-methyltransferase	Fe(+) at 25ºC	Fe(-) at 25ºC	OK	39.6649	50.1472	0.338306	0.563515	0.40005	0.597378	no	WP_019282290.1
VAR_RS0107685	WP_043004432.1	NZ_AEZB01000070.1:4112-5065	glutathione synthase	Fe(+) at 25ºC	Fe(-) at 25ºC	OK	958.793	355.098	-1.433	-2.44425	5e-05	0.000490717	yes	WP_043004432.1
VAR_RS0107690	WP_017045507.1	NZ_AEZB01000070.1:5112-5675	hypothetical protein	Fe(+) at 25ºC	Fe(-) at 25ºC	OK	90.5399	50.2122	-0.850515	-1.50147	0.0412	0.121957	no	WP_017045507.1
VAR_RS0107695	WP_019282292.1	NZ_AEZB01000070.1:5758-6186	crossover junction endodeoxyribonuclease RuvA	Fe(+) at 25ºC	Fe(-) at 25ºC	OK	93.3015	48.0871	-0.956251	-1.8375	0.02385	0.0798841	no	WP_019282292.1
VAR_RS20115	pseudo	NZ_AEZB01000070.1:6285-7392	twitching motility protein PilT	Fe(+) at 25ºC	Fe(-) at 25ºC	OK	111.624	51.9813	-1.10258	-1.83555	0.00405	0.019809	yes	pseudo
VAR_RS0107665	WP_010320654.1	NZ_AEZB01000070.1:695-1849	methionine adenosyltransferase	Fe(+) at 25ºC	Fe(-) at 25ºC	OK	32.9811	81.4949	1.30507	2.13059	0.00065	0.00446574	yes	WP_010320654.1
VAR_RS0107705	WP_010320646.1	NZ_AEZB01000070.1:7403-8440	twitching motility protein PilT	Fe(+) at 25ºC	Fe(-) at 25ºC	OK	38.8278	20.7744	-0.902287	-1.39785	0.0265	0.0865311	no	WP_010320646.1
VAR_RS0107710	WP_019282293.1	NZ_AEZB01000070.1:8466-9167	YggS family pyridoxal phosphate enzyme	Fe(+) at 25ºC	Fe(-) at 25ºC	OK	67.6701	100.79	0.574768	1.0955	0.1215	0.268668	no	WP_019282293.1
VAR_RS0107715	WP_029388237.1	NZ_AEZB01000070.1:9229-10047	pyrroline-5-carboxylate reductase	Fe(+) at 25ºC	Fe(-) at 25ºC	OK	26.557	39.2312	0.562905	0.86174	0.1741	0.344872	no	WP_029388237.1
VAR_RS0108365	WP_019282335.1	NZ_AEZB01000071.1:101023-102207	short-chain dehydrogenase	Fe(+) at 25ºC	Fe(-) at 25ºC	OK	4.97274	6.38179	0.359918	0.38923	0.5202	0.700223	no	WP_019282335.1
VAR_RS20185	pseudo	NZ_AEZB01000071.1:102386-103502	acetyltransferase	Fe(+) at 25ºC	Fe(-) at 25ºC	OK	112.127	68.7529	-0.705641	-1.14737	0.07335	0.18728	no	pseudo
VAR_RS0107935	WP_013856228.1	NZ_AEZB01000071.1:10288-10755	ribonuclease HI	Fe(+) at 25ºC	Fe(-) at 25ºC	OK	160.16	149.822	-0.0962672	-0.159562	0.8284	0.909134	no	WP_013856228.1
VAR_RS0107940	WP_019282336.1	NZ_AEZB01000071.1:103573-105024	carboxylate--amine ligase	Fe(+) at 25ºC	Fe(-) at 25ºC	OK	33.6171	28.2301	-0.251961	-0.18948	0.7443	0.860934	no	WP_019282336.1
VAR_RS0108375	WP_019282337.1	NZ_AEZB01000071.1:105091-106032	magnesium transporter	Fe(+) at 25ºC	Fe(-) at 25ºC	OK	52.1996	102.423	0.972426	1.67571	0.0075	0.0324928	yes	WP_019282337.1
VAR_RS0108380	WP_029388244.1	NZ_AEZB01000071.1:106043-106594	hypothetical protein	Fe(+) at 25ºC	Fe(-) at 25ºC	OK	77.1455	183.123	1.24716	2.29248	0.00075	0.00503221	yes	WP_029388244.1
VAR_RS0108385	WP_026027964.1	NZ_AEZB01000071.1:106751-107749	transcriptional regulator	Fe(+) at 25ºC	Fe(-) at 25ºC	OK	59.5182	124.722	1.06732	2.06461	0.00915	0.0380429	yes	WP_026027964.1
VAR_RS0108390	WP_013856227.1	NZ_AEZB01000071.1:10740-11504	SAM-dependent methyltransferase	Fe(+) at 25ºC	Fe(-) at 25ºC	OK	24.5462	42.954	0.807291	1.32163	0.0432	0.12627	no	WP_013856227.1
VAR_RS20190	pseudo	NZ_AEZB01000071.1:108884-110035	galactokinase	Fe(+) at 25ºC	Fe(-) at 25ºC	OK	8.71943	7.00838	-0.315152	-0.406548	0.524	0.703303	no	pseudo
VAR_RS0108400	WP_019282340.1	NZ_AEZB01000071.1:110224-111276	galactose-1-phosphate uridylyltransferase	Fe(+) at 25ºC	Fe(-) at 25ºC	OK	11.7579	7.67336	-0.615705	-0.795195	0.20625	0.38685	no	WP_019282340.1
VAR_RS20195	pseudo	NZ_AEZB01000071.1:111568-112911	multidrug transporter MatE	Fe(+) at 25ºC	Fe(-) at 25ºC	OK	27.5566	22.7012	-0.279632	-0.427059	0.46745	0.657988	no	pseudo
VAR_RS0108410	WP_019282343.1	NZ_AEZB01000071.1:113026-114174	chorismate-binding protein	Fe(+) at 25ºC	Fe(-) at 25ºC	OK	60.879	203.701	1.74244	2.46183	5e-05	0.000490717	yes	WP_019282343.1
VAR_RS0108415	WP_019282344.1	NZ_AEZB01000071.1:114399-115547	phosphohydrolase	Fe(+) at 25ºC	Fe(-) at 25ºC	OK	1990.75	141.993	-3.80942	-6.67635	5e-05	0.000490717	yes	WP_019282344.1
VAR_RS0107945	WP_026027910.1	NZ_AEZB01000071.1:11541-12299	hydroxyacylglutathione hydrolase	Fe(+) at 25ºC	Fe(-) at 25ºC	OK	43.6117	56.7507	0.379924	0.648568	0.32795	0.52487	no	WP_026027910.1
VAR_RS0108420	WP_013856134.1	NZ_AEZB01000071.1:115724-117412	AMP-dependent synthetase	Fe(+) at 25ºC	Fe(-) at 25ºC	OK	112.967	34.4852	-1.71185	-2.82252	5e-05	0.000490717	yes	WP_013856134.1
VAR_RS0108425	WP_017046551.1	NZ_AEZB01000071.1:117567-117779	hypothetical protein	Fe(+) at 25ºC	Fe(-) at 25ºC	OK	1244.82	666.578	-0.90109	-2.78277	0.0353	0.10829	no	WP_017046551.1
VAR_RS0108430	WP_017043055.1	NZ_AEZB01000071.1:117948-120041	elongation factor G	Fe(+) at 25ºC	Fe(-) at 25ºC	OK	2253.05	1639.07	-0.459003	-0.657007	0.25945	0.450732	no	WP_017043055.1
VAR_RS0108435	WP_013856131.1	NZ_AEZB01000071.1:120203-121582	DNA repair protein RadA	Fe(+) at 25ºC	Fe(-) at 25ºC	OK	37.059	58.7882	0.665704	1.12224	0.0695	0.180287	no	WP_013856131.1
VAR_RS0108440	WP_019282345.1	NZ_AEZB01000071.1:121774-124119	pilus protein PilZ	Fe(+) at 25ºC	Fe(-) at 25ºC	OK	569.022	210.013	-1.43801	-2.32512	0.00025	0.00198089	yes	WP_019282345.1
VAR_RS0107950	WP_017043992.1	NZ_AEZB01000071.1:12372-13943	lytic transglycosylase	Fe(+) at 25ºC	Fe(-) at 25ºC	OK	25.3764	21.5902	-0.233108	-0.356339	0.56075	0.733344	no	WP_017043992.1
VAR_RS0107955	WP_013856224.1	NZ_AEZB01000071.1:13940-14626	membrane protein	Fe(+) at 25ºC	Fe(-) at 25ºC	OK	2.93113	4.07067	0.47381	0.141627	0.80795	0.896609	no	WP_013856224.1
VAR_RS0108445	WP_029388245.1	NZ_AEZB01000071.1:124190-125170	phosphoserine phosphatase	Fe(+) at 25ºC	Fe(-) at 25ºC	OK	193.039	217.372	0.171269	0.291675	0.64025	0.790752	no	WP_029388245.1
VAR_RS0108450	WP_013856128.1	NZ_AEZB01000071.1:125271-125975	hypothetical protein	Fe(+) at 25ºC	Fe(-) at 25ºC	OK	446.689	301.168	-0.568701	-1.09075	0.1253	0.274347	no	WP_013856128.1
deoD	WP_013856127.1	NZ_AEZB01000071.1:126035-126754	purine-nucleoside phosphorylase	Fe(+) at 25ºC	Fe(-) at 25ºC	OK	552.888	115.178	-2.26312	-4.31108	5e-05	0.000490717	yes	WP_013856127.1
VAR_RS0108460	WP_029388246.1	NZ_AEZB01000071.1:126834-128057	phosphopentomutase	Fe(+) at 25ºC	Fe(-) at 25ºC	OK	374.978	111.759	-1.74641	-2.99522	5e-05	0.000490717	yes	WP_029388246.1
upp	WP_026027908.1	NZ_AEZB01000071.1:1279-1905	uracil phosphoribosyltransferase	Fe(+) at 25ºC	Fe(-) at 25ºC	OK	164.906	97.2042	-0.762555	-1.42753	0.0475	0.135787	no	WP_026027908.1
VAR_RS0108465	WP_013856125.1	NZ_AEZB01000071.1:128079-129440	thymidine phosphorylase	Fe(+) at 25ºC	Fe(-) at 25ºC	OK	163.411	51.4015	-1.66862	-2.58056	0.0001	0.000914148	yes	WP_013856125.1
VAR_RS0108470	WP_013856124.1	NZ_AEZB01000071.1:129536-130312	2-deoxyribose-5-phosphate aldolase	Fe(+) at 25ºC	Fe(-) at 25ºC	OK	696.534	217.491	-1.67924	-3.14422	5e-05	0.000490717	yes	WP_013856124.1
VAR_RS0108475	WP_013856123.1	NZ_AEZB01000071.1:130960-132219	nucleoside transporter NupC	Fe(+) at 25ºC	Fe(-) at 25ºC	OK	340.742	144.696	-1.23566	-1.93252	0.0008	0.00530478	yes	WP_013856123.1
VAR_RS20200	pseudo	NZ_AEZB01000071.1:132428-133217	deoxyribonuclease	Fe(+) at 25ºC	Fe(-) at 25ºC	OK	21.0862	27.0339	0.358472	0.531191	0.41325	0.609438	no	pseudo
VAR_RS0108490	WP_029388247.1	NZ_AEZB01000071.1:133358-134131	hypothetical protein	Fe(+) at 25ºC	Fe(-) at 25ºC	OK	41.2922	84.2955	1.02958	1.77454	0.00865	0.0363029	yes	WP_029388247.1
VAR_RS0108495	WP_013856119.1	NZ_AEZB01000071.1:134241-135665	sodium:alanine symporter	Fe(+) at 25ºC	Fe(-) at 25ºC	OK	24.5334	20.212	-0.27953	-0.423067	0.4858	0.672468	no	WP_013856119.1
VAR_RS0108500	WP_010318284.1	NZ_AEZB01000071.1:136376-136555	DUF3545 domain-containing protein	Fe(+) at 25ºC	Fe(-) at 25ºC	OK	15567.1	3351.24	-2.21574	-11.4804	5e-05	0.000490717	yes	WP_010318284.1
VAR_RS0108505	WP_019282350.1	NZ_AEZB01000071.1:136608-137159	cation-binding protein	Fe(+) at 25ºC	Fe(-) at 25ºC	OK	1508.27	270.728	-2.47797	-5.00301	5e-05	0.000490717	yes	WP_019282350.1
VAR_RS0108510	WP_029388248.1	NZ_AEZB01000071.1:137247-137927	uracil-DNA glycosylase	Fe(+) at 25ºC	Fe(-) at 25ºC	OK	169.498	156.455	-0.115515	-0.215339	0.74615	0.861978	no	WP_029388248.1
VAR_RS0108515	WP_019282352.1	NZ_AEZB01000071.1:138199-139116	deoxyribonuclease IV	Fe(+) at 25ºC	Fe(-) at 25ºC	OK	92.0681	86.0029	-0.0983152	-0.170884	0.7866	0.883927	no	WP_019282352.1
VAR_RS0108520	WP_026027385.1	NZ_AEZB01000071.1:139414-139791	autonomous glycyl radical cofactor GrcA	Fe(+) at 25ºC	Fe(-) at 25ºC	OK	2472.35	1144.62	-1.11101	-2.6489	0.00305	0.0157924	yes	WP_026027385.1
VAR_RS0108525	WP_019282353.1	NZ_AEZB01000071.1:139901-141184	threonine synthase	Fe(+) at 25ºC	Fe(-) at 25ºC	OK	292.458	311.442	0.0907365	0.132533	0.82995	0.910167	no	WP_019282353.1
VAR_RS20205	pseudo	NZ_AEZB01000071.1:141181-142138	serine kinase	Fe(+) at 25ºC	Fe(-) at 25ºC	OK	50.5198	97.1788	0.943792	0.473284	0.3871	0.584461	no	pseudo
thrA	WP_029388250.1	NZ_AEZB01000071.1:142157-144616	bifunctional aspartokinase I/homoserine dehydrogenase I	Fe(+) at 25ºC	Fe(-) at 25ºC	OK	58.9442	170.854	1.53534	2.28419	0.00025	0.00198089	yes	WP_029388250.1
VAR_RS0108540	WP_050934236.1	NZ_AEZB01000071.1:145060-145524	hypothetical protein	Fe(+) at 25ºC	Fe(-) at 25ºC	OK	85.1335	47.5585	-0.840023	-0.936478	0.2319	0.418391	no	WP_050934236.1
VAR_RS0108545	WP_010318275.1	NZ_AEZB01000071.1:145521-146006	ribonuclease	Fe(+) at 25ºC	Fe(-) at 25ºC	OK	65.4572	143.745	1.13488	1.18989	0.0505	0.142035	no	WP_010318275.1
VAR_RS0107960	WP_043004443.1	NZ_AEZB01000071.1:14634-15500	hypothetical protein	Fe(+) at 25ºC	Fe(-) at 25ºC	OK	11.0591	12.2693	0.149816	0.206004	0.75155	0.864685	no	WP_043004443.1
VAR_RS0107965	WP_010320105.1	NZ_AEZB01000071.1:15556-15894	nitrogen regulatory protein P-II	Fe(+) at 25ºC	Fe(-) at 25ºC	OK	1361.61	1554.22	0.190878	0.500494	0.6061	0.766236	no	WP_010320105.1
VAR_RS0107975	WP_026027913.1	NZ_AEZB01000071.1:16005-16316	cytochrome c biogenesis protein CcsB	Fe(+) at 25ºC	Fe(-) at 25ºC	OK	292.272	73.9149	-1.98337	-4.36283	5e-05	0.000490717	yes	WP_026027913.1
VAR_RS0107980	WP_019282307.1	NZ_AEZB01000071.1:16377-17687	tRNA(Ile)-lysidine synthase	Fe(+) at 25ºC	Fe(-) at 25ºC	OK	22.8313	34.9458	0.614109	0.982509	0.1152	0.258118	no	WP_019282307.1
VAR_RS20140	pseudo	NZ_AEZB01000071.1:17820-18778	acetyl-CoA carboxylase subunit alpha	Fe(+) at 25ºC	Fe(-) at 25ºC	OK	156.351	177.096	0.179748	0.313181	0.62595	0.780489	no	pseudo
VAR_RS0107890	WP_019282298.1	NZ_AEZB01000071.1:182-1159	23S rRNA pseudouridine synthase F	Fe(+) at 25ºC	Fe(-) at 25ºC	OK	30.3718	31.3097	0.0438747	0.0727754	0.91555	0.956584	no	WP_019282298.1
dnaE	WP_019282308.1	NZ_AEZB01000071.1:18826-22305	DNA polymerase III subunit alpha	Fe(+) at 25ºC	Fe(-) at 25ºC	OK	181.9	175.064	-0.0552633	-0.0890373	0.88205	0.938158	no	WP_019282308.1
VAR_RS0107900	WP_010320092.1	NZ_AEZB01000071.1:2074-3114	phosphoribosylformylglycinamidine cyclo-ligase	Fe(+) at 25ºC	Fe(-) at 25ºC	OK	52.5383	130.596	1.31367	2.23034	0.0004	0.00296201	yes	WP_010320092.1
VAR_RS20145	pseudo	NZ_AEZB01000071.1:22387-22999	ribonuclease HII	Fe(+) at 25ºC	Fe(-) at 25ºC	OK	9.4806	9.33411	-0.0224663	-0.0291981	0.9689	0.984141	no	pseudo
lpxB	WP_019282309.1	NZ_AEZB01000071.1:23075-24223	lipid-A-disaccharide synthase	Fe(+) at 25ºC	Fe(-) at 25ºC	OK	28.7824	35.3196	0.295281	0.438185	0.477	0.665968	no	WP_019282309.1
VAR_RS0108005	WP_026027915.1	NZ_AEZB01000071.1:24329-25117	acyl-[acyl-carrier-protein]--UDP-N-acetylglucosamine O-acyltransferase	Fe(+) at 25ºC	Fe(-) at 25ºC	OK	272.12	367.806	0.434699	0.800962	0.22075	0.404799	no	WP_026027915.1
VAR_RS0108010	WP_033197458.1	NZ_AEZB01000071.1:25119-25577	beta-hydroxyacyl-ACP dehydratase	Fe(+) at 25ºC	Fe(-) at 25ºC	OK	43.7957	59.7198	0.447422	0.776545	0.33785	0.534783	no	WP_033197458.1
VAR_RS0108015	WP_013856213.1	NZ_AEZB01000071.1:25667-26698	UDP-3-O-(3-hydroxymyristoyl)glucosamine N-acyltransferase	Fe(+) at 25ºC	Fe(-) at 25ºC	OK	85.3645	91.6718	0.102842	0.172532	0.77765	0.878823	no	WP_013856213.1
VAR_RS0108020	WP_013856212.1	NZ_AEZB01000071.1:26706-27215	molecular chaperone	Fe(+) at 25ºC	Fe(-) at 25ºC	OK	1189.56	1287.78	0.114451	0.263168	0.75715	0.867932	no	WP_013856212.1
VAR_RS0108025	WP_019282310.1	NZ_AEZB01000071.1:27231-29663	outer membrane protein assembly factor BamA	Fe(+) at 25ºC	Fe(-) at 25ºC	OK	106.553	89.2616	-0.255455	-0.436443	0.4685	0.658934	no	WP_019282310.1
VAR_RS0108030	WP_019282311.1	NZ_AEZB01000071.1:29712-31070	zinc metalloprotease	Fe(+) at 25ºC	Fe(-) at 25ºC	OK	139.806	191.937	0.457203	0.776998	0.22715	0.412523	no	WP_019282311.1
VAR_RS0108035	WP_019282312.1	NZ_AEZB01000071.1:31067-32275	1-deoxy-D-xylulose-5-phosphate reductoisomerase	Fe(+) at 25ºC	Fe(-) at 25ºC	OK	24.2515	28.3051	0.222991	0.121882	0.8322	0.911631	no	WP_019282312.1
purN	WP_019282299.1	NZ_AEZB01000071.1:3118-3759	phosphoribosylglycinamide formyltransferase	Fe(+) at 25ºC	Fe(-) at 25ºC	OK	152.696	163.62	0.0996854	0.18849	0.78805	0.884702	no	WP_019282299.1
VAR_RS0108040	WP_019282313.1	NZ_AEZB01000071.1:32324-33166	CDP-diglyceride synthase	Fe(+) at 25ºC	Fe(-) at 25ºC	OK	14.1453	8.05184	-0.812935	-1.03676	0.1148	0.25747	no	WP_019282313.1
VAR_RS0108045	WP_013856207.1	NZ_AEZB01000071.1:33180-33935	di-trans_poly-cis-decaprenylcistransferase	Fe(+) at 25ºC	Fe(-) at 25ºC	OK	58.1858	40.5584	-0.520665	-0.883636	0.20265	0.382118	no	WP_013856207.1
frr	WP_010320122.1	NZ_AEZB01000071.1:34031-34588	ribosome recycling factor	Fe(+) at 25ºC	Fe(-) at 25ºC	OK	1175.93	973.409	-0.27269	-0.521684	0.46575	0.656478	no	WP_010320122.1
VAR_RS0108055	WP_010320123.1	NZ_AEZB01000071.1:34624-35355	UMP kinase	Fe(+) at 25ºC	Fe(-) at 25ºC	OK	478.658	618.195	0.369068	0.659141	0.3073	0.503484	no	WP_010320123.1
tsf	pseudo	NZ_AEZB01000071.1:35508-36354	elongation factor Ts	Fe(+) at 25ºC	Fe(-) at 25ºC	OK	784.32	652.352	-0.265792	-0.458032	0.48605	0.672725	no	pseudo
VAR_RS0108065	WP_019282314.1	NZ_AEZB01000071.1:36483-37214	30S ribosomal protein S2	Fe(+) at 25ºC	Fe(-) at 25ºC	OK	4130.77	5743.54	0.475528	0.802396	0.2346	0.422099	no	WP_019282314.1
VAR_RS0108070	WP_017044011.1	NZ_AEZB01000071.1:37600-38442	type I methionyl aminopeptidase	Fe(+) at 25ºC	Fe(-) at 25ºC	OK	63.6033	132.559	1.05946	1.87222	0.00705	0.0309078	yes	WP_017044011.1
VAR_RS20155	pseudo	NZ_AEZB01000071.1:38560-41185	protein-PII uridylyltransferase	Fe(+) at 25ºC	Fe(-) at 25ºC	OK	25.3329	63.0979	1.31658	2.18815	0.00035	0.00264032	yes	pseudo
VAR_RS0107910	WP_019282300.1	NZ_AEZB01000071.1:3871-4704	class II glutamine amidotransferase	Fe(+) at 25ºC	Fe(-) at 25ºC	OK	39.6121	58.4126	0.560338	0.948296	0.1529	0.315568	no	WP_019282300.1
VAR_RS0108080	WP_026027637.1	NZ_AEZB01000071.1:41314-41697	hypothetical protein	Fe(+) at 25ºC	Fe(-) at 25ºC	OK	596.176	325.675	-0.872307	-2.15633	0.0149	0.055899	no	WP_026027637.1
VAR_RS0108085	WP_013856199.1	NZ_AEZB01000071.1:41842-42345	phosphatidylglycerophosphatase A	Fe(+) at 25ºC	Fe(-) at 25ºC	OK	35.3806	27.6835	-0.353934	-0.336976	0.63225	0.785211	no	WP_013856199.1
VAR_RS0108090	WP_019282315.1	NZ_AEZB01000071.1:42342-43355	thiamine-monophosphate kinase	Fe(+) at 25ºC	Fe(-) at 25ºC	OK	40.9792	29.3599	-0.481046	-0.56975	0.29095	0.486054	no	WP_019282315.1
VAR_RS0108095	WP_013856197.1	NZ_AEZB01000071.1:43440-43907	N utilization substance protein B	Fe(+) at 25ºC	Fe(-) at 25ºC	OK	114.931	105.153	-0.128272	-0.0855409	0.91025	0.953092	no	WP_013856197.1
ribH	WP_026027639.1	NZ_AEZB01000071.1:43907-44377	6_7-dimethyl-8-ribityllumazine synthase	Fe(+) at 25ºC	Fe(-) at 25ºC	OK	479.63	335.148	-0.517123	-0.624916	0.2688	0.461623	no	WP_026027639.1
VAR_RS0108105	WP_013856195.1	NZ_AEZB01000071.1:44586-45695	3_4-dihydroxy-2-butanone-4-phosphate synthase	Fe(+) at 25ºC	Fe(-) at 25ºC	OK	32.8386	26.8722	-0.289282	-0.475855	0.4596	0.650965	no	WP_013856195.1
VAR_RS0108110	WP_013856194.1	NZ_AEZB01000071.1:45784-46440	riboflavin synthase subunit alpha	Fe(+) at 25ºC	Fe(-) at 25ºC	OK	214.772	166.985	-0.363084	-0.680812	0.33865	0.535567	no	WP_013856194.1
ribD	WP_017047324.1	NZ_AEZB01000071.1:46442-47539	riboflavin biosynthesis protein RibD	Fe(+) at 25ºC	Fe(-) at 25ºC	OK	42.2378	45.1009	0.0946239	0.159288	0.79995	0.892034	no	WP_017047324.1
VAR_RS0108120	WP_010320136.1	NZ_AEZB01000071.1:47546-47995	transcriptional regulator NrdR	Fe(+) at 25ºC	Fe(-) at 25ºC	OK	94.9379	84.351	-0.170579	-0.345393	0.67725	0.815693	no	WP_010320136.1
gmhA	WP_019282301.1	NZ_AEZB01000071.1:4768-5343	phosphoheptose isomerase	Fe(+) at 25ºC	Fe(-) at 25ºC	OK	237.819	301.33	0.341478	0.70133	0.3396	0.536421	no	WP_019282301.1
VAR_RS0108125	WP_019282316.1	NZ_AEZB01000071.1:48127-49377	gamma-glutamyl-phosphate reductase	Fe(+) at 25ºC	Fe(-) at 25ºC	OK	48.4863	96.8792	0.998609	1.73329	0.00605	0.0273131	yes	WP_019282316.1
VAR_RS20160	pseudo	NZ_AEZB01000071.1:49391-50531	gamma-glutamyl kinase	Fe(+) at 25ºC	Fe(-) at 25ºC	OK	30.7714	52.8516	0.78036	1.27304	0.04045	0.120367	no	pseudo
VAR_RS0108135	WP_026027640.1	NZ_AEZB01000071.1:50654-51043	XRE family transcriptional regulator	Fe(+) at 25ºC	Fe(-) at 25ºC	OK	282.606	49.4513	-2.51471	-5.45321	5e-05	0.000490717	yes	WP_026027640.1
VAR_RS20165	pseudo	NZ_AEZB01000071.1:51144-52392	hypothetical protein	Fe(+) at 25ºC	Fe(-) at 25ºC	OK	49.7299	63.4535	0.351587	0.590485	0.35405	0.551177	no	pseudo
VAR_RS0108145	WP_010320141.1	NZ_AEZB01000071.1:52482-52946	oxytetracycline resistance phosphoribosyltransferase Tet(34)	Fe(+) at 25ºC	Fe(-) at 25ºC	OK	109.586	80.6885	-0.441625	-0.826426	0.2968	0.492253	no	WP_010320141.1
VAR_RS0108150	WP_019282317.1	NZ_AEZB01000071.1:52986-54281	adenine permease	Fe(+) at 25ºC	Fe(-) at 25ºC	OK	34.0518	22.07	-0.625645	-0.948689	0.11265	0.253817	no	WP_019282317.1
VAR_RS0108160	WP_019282318.1	NZ_AEZB01000071.1:55168-56640	aminoacyl-histidine dipeptidase	Fe(+) at 25ºC	Fe(-) at 25ºC	OK	367.698	403.602	0.134414	0.229109	0.7131	0.840164	no	WP_019282318.1
fadE	WP_019282302.1	NZ_AEZB01000071.1:5691-8135	acyl-CoA dehydrogenase	Fe(+) at 25ºC	Fe(-) at 25ºC	OK	448.51	42.9246	-3.38526	-5.4077	5e-05	0.000490717	yes	WP_019282302.1
VAR_RS0108165	WP_019282319.1	NZ_AEZB01000071.1:56936-57376	ribosomal protein S6 modification protein	Fe(+) at 25ºC	Fe(-) at 25ºC	OK	119.007	33.5202	-1.82794	-0.601189	0.44485	0.63806	no	WP_019282319.1
VAR_RS0108170	WP_010320145.1	NZ_AEZB01000071.1:57376-58281	ribosomal protein S6 modification protein	Fe(+) at 25ºC	Fe(-) at 25ºC	OK	673.19	656.199	-0.0368806	-0.0532227	0.925	0.961324	no	WP_010320145.1
VAR_RS0108175	WP_019282320.1	NZ_AEZB01000071.1:58340-59338	deacylase	Fe(+) at 25ºC	Fe(-) at 25ºC	OK	53.3056	94.2499	0.822205	1.38807	0.0271	0.0881466	no	WP_019282320.1
VAR_RS0108180	WP_026027641.1	NZ_AEZB01000071.1:59445-60800	transporter	Fe(+) at 25ºC	Fe(-) at 25ºC	OK	524.507	1264.92	1.27001	2.00091	0.00065	0.00446574	yes	WP_026027641.1
VAR_RS20170	WP_050934234.1	NZ_AEZB01000071.1:60927-62483	diguanylate cyclase	Fe(+) at 25ºC	Fe(-) at 25ºC	OK	97.7702	51.498	-0.92488	-1.6952	0.0121	0.0473992	yes	WP_050934234.1
VAR_RS0108190	WP_019282322.1	NZ_AEZB01000071.1:62549-63292	chemotaxis protein	Fe(+) at 25ºC	Fe(-) at 25ºC	OK	52.8389	65.5847	0.311757	0.574441	0.42825	0.622785	no	WP_019282322.1
VAR_RS0108195	WP_029388242.1	NZ_AEZB01000071.1:63444-64499	DNA polymerase IV	Fe(+) at 25ºC	Fe(-) at 25ºC	OK	106.164	57.3338	-0.888834	-1.52139	0.01755	0.0635186	no	WP_029388242.1
VAR_RS0108200	WP_013856179.1	NZ_AEZB01000071.1:64616-64849	hypothetical protein	Fe(+) at 25ºC	Fe(-) at 25ºC	OK	1211.97	618.264	-0.971062	-3.24177	0.00795	0.0340338	yes	WP_013856179.1
VAR_RS0108205	WP_019282323.1	NZ_AEZB01000071.1:64858-65865	FAD:protein FMN transferase ApbE	Fe(+) at 25ºC	Fe(-) at 25ºC	OK	175.471	145.853	-0.266721	-0.458295	0.46665	0.657304	no	WP_019282323.1
VAR_RS0108210	WP_013856176.1	NZ_AEZB01000071.1:66046-67269	NADH:ubiquinone reductase (Na(+)-transporting) subunit F	Fe(+) at 25ºC	Fe(-) at 25ºC	OK	1261.3	418.261	-1.59243	-2.49468	5e-05	0.000490717	yes	WP_013856176.1
VAR_RS0108215	WP_013856175.1	NZ_AEZB01000071.1:67303-67899	NADH:ubiquinone reductase (Na(+)-transporting) subunit E	Fe(+) at 25ºC	Fe(-) at 25ºC	OK	332.776	131.515	-1.33932	-2.69394	0.00025	0.00198089	yes	WP_013856175.1
VAR_RS0108220	WP_013856174.1	NZ_AEZB01000071.1:67907-68539	NADH:ubiquinone reductase (Na(+)-transporting) subunit D	Fe(+) at 25ºC	Fe(-) at 25ºC	OK	582.97	376.742	-0.629842	-0.320731	0.67125	0.811782	no	WP_013856174.1
VAR_RS0108225	WP_013856173.1	NZ_AEZB01000071.1:68539-69306	NADH:ubiquinone reductase (Na(+)-transporting) subunit C	Fe(+) at 25ºC	Fe(-) at 25ºC	OK	1809.3	807.674	-1.16359	-1.08004	0.13095	0.28258	no	WP_013856173.1
VAR_RS0108230	WP_013856172.1	NZ_AEZB01000071.1:69296-70540	NADH:ubiquinone reductase (Na(+)-transporting) subunit B	Fe(+) at 25ºC	Fe(-) at 25ºC	OK	1575.85	825.988	-0.931933	-0.8534	0.10655	0.244494	no	WP_013856172.1
VAR_RS0108235	WP_049785459.1	NZ_AEZB01000071.1:70546-71832	NADH:ubiquinone reductase (Na(+)-transporting) subunit A	Fe(+) at 25ºC	Fe(-) at 25ºC	OK	659.038	388.455	-0.762614	-1.27776	0.0387	0.1163	no	WP_049785459.1
VAR_RS0108240	WP_026028533.1	NZ_AEZB01000071.1:72382-72690	BolA family transcriptional regulator	Fe(+) at 25ºC	Fe(-) at 25ºC	OK	382.628	290.149	-0.399148	-1.08009	0.2968	0.492252	no	WP_026028533.1
VAR_RS0108245	WP_019282324.1	NZ_AEZB01000071.1:72852-73982	50S rRNA methyltransferase	Fe(+) at 25ºC	Fe(-) at 25ºC	OK	67.9901	130.268	0.938087	1.70105	0.00935	0.038736	yes	WP_019282324.1
VAR_RS0108250	WP_026027920.1	NZ_AEZB01000071.1:74007-74576	hypothetical protein	Fe(+) at 25ºC	Fe(-) at 25ºC	OK	84.0445	127.126	0.597029	0.98272	0.20605	0.386683	no	WP_026027920.1
VAR_RS0108255	WP_013856167.1	NZ_AEZB01000071.1:74576-75121	peptidyl-prolyl cis-trans isomerase	Fe(+) at 25ºC	Fe(-) at 25ºC	OK	43.8636	54.1435	0.303764	0.239538	0.6623	0.806517	no	WP_013856167.1
VAR_RS0108260	WP_029388243.1	NZ_AEZB01000071.1:75205-76596	MFS transporter	Fe(+) at 25ºC	Fe(-) at 25ºC	OK	5.45552	9.77982	0.842092	1.07133	0.08215	0.202369	no	WP_029388243.1
VAR_RS0108265	WP_019282325.1	NZ_AEZB01000071.1:76652-77335	transcriptional regulator	Fe(+) at 25ºC	Fe(-) at 25ºC	OK	36.4596	80.987	1.15139	0.459821	0.50765	0.691151	no	WP_019282325.1
VAR_RS0108270	WP_013856164.1	NZ_AEZB01000071.1:77332-77934	RNA polymerase sigma factor	Fe(+) at 25ºC	Fe(-) at 25ºC	OK	722.101	925.495	0.358025	0.495452	0.3507	0.547714	no	WP_013856164.1
VAR_RS20175	pseudo	NZ_AEZB01000071.1:78097-78673	ATP-dependent protease	Fe(+) at 25ºC	Fe(-) at 25ºC	OK	583.063	845.654	0.536415	1.07953	0.13305	0.285756	no	pseudo
VAR_RS0108280	WP_019282326.1	NZ_AEZB01000071.1:79003-79791	membrane protein	Fe(+) at 25ºC	Fe(-) at 25ºC	OK	885.671	493.543	-0.843595	-1.37928	0.01945	0.0687549	no	WP_019282326.1
VAR_RS0108285	WP_019282327.1	NZ_AEZB01000071.1:79894-80784	2-dehydropantoate 2-reductase	Fe(+) at 25ºC	Fe(-) at 25ºC	OK	28.2764	54.844	0.955737	0.806355	0.2372	0.425096	no	WP_019282327.1
VAR_RS0108290	WP_019282328.1	NZ_AEZB01000071.1:80781-81380	oxidative-stress-resistance chaperone	Fe(+) at 25ºC	Fe(-) at 25ºC	OK	126.499	192.798	0.607968	0.945551	0.1946	0.372502	no	WP_019282328.1
VAR_RS0108295	WP_019282329.1	NZ_AEZB01000071.1:81380-82591	cysteine sulfinate desulfinase	Fe(+) at 25ºC	Fe(-) at 25ºC	OK	8.24035	16.9626	1.04158	0.518631	0.3792	0.576651	no	WP_019282329.1
VAR_RS0107925	WP_029388239.1	NZ_AEZB01000071.1:8229-9479	glutamate synthase	Fe(+) at 25ºC	Fe(-) at 25ºC	OK	1365.82	346.477	-1.97894	-3.00236	5e-05	0.000490717	yes	WP_029388239.1
VAR_RS0108300	WP_017046572.1	NZ_AEZB01000071.1:82624-83055	cysteine desulfurase_ sulfur acceptor subunit CsdE	Fe(+) at 25ºC	Fe(-) at 25ºC	OK	9.55833	2.10032	-2.18615	-2.12024	0.02035	0.0711553	no	WP_017046572.1
VAR_RS0108305	WP_017049732.1	NZ_AEZB01000071.1:83061-83870	tRNA threonylcarbamoyladenosine dehydratase	Fe(+) at 25ºC	Fe(-) at 25ºC	OK	8.15307	4.07672	-0.999935	-1.22097	0.09445	0.223794	no	WP_017049732.1
VAR_RS0108310	WP_013856156.1	NZ_AEZB01000071.1:83961-85064	murein transglycosylase A	Fe(+) at 25ºC	Fe(-) at 25ºC	OK	48.1152	63.7044	0.404902	0.678318	0.26775	0.460376	no	WP_013856156.1
VAR_RS0108315	WP_013856155.1	NZ_AEZB01000071.1:85134-85601	hypothetical protein	Fe(+) at 25ºC	Fe(-) at 25ºC	OK	243.492	120.528	-1.01451	-2.15947	0.00895	0.037412	yes	WP_013856155.1
VAR_RS0108320	WP_026027647.1	NZ_AEZB01000071.1:85753-87090	amino-acid N-acetyltransferase	Fe(+) at 25ºC	Fe(-) at 25ºC	OK	122.482	281.229	1.19917	2.09387	0.00075	0.00503221	yes	WP_026027647.1
VAR_RS0108325	WP_019282331.1	NZ_AEZB01000071.1:87348-87527	hypothetical protein	Fe(+) at 25ºC	Fe(-) at 25ºC	OK	803.461	508.579	-0.659756	-2.83592	0.143	0.30074	no	WP_019282331.1
VAR_RS0108330	WP_019282332.1	NZ_AEZB01000071.1:87641-89767	exodeoxyribonuclease V subunit alpha	Fe(+) at 25ºC	Fe(-) at 25ºC	OK	9.41768	17.8767	0.924636	0.688921	0.24135	0.429555	no	WP_019282332.1
VAR_RS20180	pseudo	NZ_AEZB01000071.1:89764-93376	exodeoxyribonuclease V subunit beta	Fe(+) at 25ºC	Fe(-) at 25ºC	OK	21.3403	27.2853	0.354546	0.473973	0.4038	0.600921	no	pseudo
recC	WP_019282333.1	NZ_AEZB01000071.1:93656-97099	exonuclease V subunit gamma	Fe(+) at 25ºC	Fe(-) at 25ºC	OK	16.257	36.6603	1.17316	1.85467	0.00145	0.00860871	yes	WP_019282333.1
VAR_RS0107930	WP_019282304.1	NZ_AEZB01000071.1:9488-10231	DNA polymerase III subunit epsilon	Fe(+) at 25ºC	Fe(-) at 25ºC	OK	397.52	601.483	0.597496	1.15703	0.104	0.240249	no	WP_019282304.1
VAR_RS0108345	WP_013856149.1	NZ_AEZB01000071.1:97198-98214	C4-dicarboxylate ABC transporter	Fe(+) at 25ºC	Fe(-) at 25ºC	OK	125.975	70.075	-0.846166	-1.37224	0.0226	0.0767161	no	WP_013856149.1
VAR_RS0108350	WP_013856148.1	NZ_AEZB01000071.1:98332-99225	XRE family transcriptional regulator	Fe(+) at 25ºC	Fe(-) at 25ºC	OK	3.62706	3.85336	0.0873169	0.0947822	0.8939	0.943952	no	WP_013856148.1
VAR_RS0108355	WP_010318120.1	NZ_AEZB01000071.1:99323-99622	2-hydroxyacid dehydrogenase	Fe(+) at 25ºC	Fe(-) at 25ºC	OK	2386.56	1412.26	-0.756927	-2.07656	0.0432	0.12627	no	WP_010318120.1
VAR_RS0108360	WP_019282334.1	NZ_AEZB01000071.1:99871-100902	2_3_4_5-tetrahydropyridine-2_6-dicarboxylate N-succinyltransferase	Fe(+) at 25ºC	Fe(-) at 25ºC	OK	51.3168	70.3474	0.455065	0.744854	0.2216	0.40586	no	WP_019282334.1
VAR_RS0108590	WP_019282359.1	NZ_AEZB01000072.1:11530-12012	PTS ascorbate transporter subunit IIA	Fe(+) at 25ºC	Fe(-) at 25ºC	OK	2.1071	3.26299	0.630936	0.537668	0.48965	0.675965	no	WP_019282359.1
araD	WP_019282360.1	NZ_AEZB01000072.1:12020-12712	ribulose-5-phosphate 4-epimerase	Fe(+) at 25ºC	Fe(-) at 25ºC	OK	7.30462	7.59769	0.0567517	0.0703315	0.924	0.961	no	WP_019282360.1
VAR_RS0108600	WP_019282361.1	NZ_AEZB01000072.1:12718-13539	haloacid dehalogenase	Fe(+) at 25ºC	Fe(-) at 25ºC	NOTEST	0.510035	0.573307	0.16871	0	1	1	no	WP_019282361.1
ulaD	WP_017049270.1	NZ_AEZB01000072.1:13545-14192	3-keto-L-gulonate-6-phosphate decarboxylase	Fe(+) at 25ºC	Fe(-) at 25ºC	OK	2.09572	3.72264	0.828881	0.773516	0.2867	0.48149	no	WP_017049270.1
VAR_RS0108610	WP_029189691.1	NZ_AEZB01000072.1:14201-15082	xylulose 5-phosphate 3-epimerase	Fe(+) at 25ºC	Fe(-) at 25ºC	OK	4.76914	4.36761	-0.126885	-0.145066	0.8315	0.911151	no	WP_029189691.1
VAR_RS0108615	WP_017042894.1	NZ_AEZB01000072.1:15271-15693	hypothetical protein	Fe(+) at 25ºC	Fe(-) at 25ºC	OK	54.6686	58.1063	0.0879833	0.166146	0.8372	0.914668	no	WP_017042894.1
VAR_RS0108620	WP_026028163.1	NZ_AEZB01000072.1:15813-16769	diguanylate cyclase	Fe(+) at 25ºC	Fe(-) at 25ºC	OK	52.6951	83.882	0.670692	0.947762	0.1716	0.341893	no	WP_026028163.1
VAR_RS0108625	WP_043004467.1	NZ_AEZB01000072.1:16759-17727	amidinotransferase	Fe(+) at 25ºC	Fe(-) at 25ºC	OK	53.1506	26.8723	-0.983967	-0.867258	0.137	0.291637	no	WP_043004467.1
VAR_RS0108630	WP_019282363.1	NZ_AEZB01000072.1:18242-20086	multidrug ABC transporter ATP-binding protein	Fe(+) at 25ºC	Fe(-) at 25ºC	OK	13.2966	20.0904	0.595455	0.906547	0.1344	0.287711	no	WP_019282363.1
VAR_RS0108635	WP_019282364.1	NZ_AEZB01000072.1:20184-20888	hypothetical protein	Fe(+) at 25ºC	Fe(-) at 25ºC	OK	39.0467	43.491	0.155517	0.259325	0.70765	0.835907	no	WP_019282364.1
VAR_RS0108640	WP_029388251.1	NZ_AEZB01000072.1:20978-21727	phospholipid phosphatase	Fe(+) at 25ºC	Fe(-) at 25ºC	OK	13.8959	18.3281	0.399398	0.504783	0.4111	0.607625	no	WP_029388251.1
VAR_RS0108645	WP_019282366.1	NZ_AEZB01000072.1:22047-23924	transcriptional initiation protein Tat	Fe(+) at 25ºC	Fe(-) at 25ºC	OK	11.9949	18.0554	0.590003	0.81824	0.1672	0.335715	no	WP_019282366.1
VAR_RS0108650	WP_019282367.1	NZ_AEZB01000072.1:24031-24867	arginase	Fe(+) at 25ºC	Fe(-) at 25ºC	OK	95.7593	207.309	1.1143	2.14593	0.0023	0.0124963	yes	WP_019282367.1
VAR_RS0108655	WP_010316838.1	NZ_AEZB01000072.1:24874-25608	IclR family transcriptional regulator	Fe(+) at 25ºC	Fe(-) at 25ºC	OK	277.02	1574.55	2.50687	5.01442	5e-05	0.000490717	yes	WP_010316838.1
VAR_RS0108555	WP_019282355.1	NZ_AEZB01000072.1:2624-3475	maltose operon protein	Fe(+) at 25ºC	Fe(-) at 25ºC	OK	26.1976	12.3007	-1.0907	-1.62473	0.0217	0.0744701	no	WP_019282355.1
VAR_RS0108560	WP_013868346.1	NZ_AEZB01000072.1:3542-4873	hypothetical protein	Fe(+) at 25ºC	Fe(-) at 25ºC	OK	712.607	209.433	-1.76662	-2.73718	5e-05	0.000490717	yes	WP_013868346.1
VAR_RS0108565	WP_019282356.1	NZ_AEZB01000072.1:5255-7252	glycogen debranching enzyme	Fe(+) at 25ºC	Fe(-) at 25ºC	OK	164.935	142.917	-0.206716	-0.351925	0.5601	0.733024	no	WP_019282356.1
VAR_RS20210	WP_019282357.1	NZ_AEZB01000072.1:7354-8421	L-ascorbate-6-phosphate lactonase	Fe(+) at 25ºC	Fe(-) at 25ºC	OK	27.7599	16.9892	-0.708384	-1.12596	0.0746	0.18957	no	WP_019282357.1
VAR_RS0108570	pseudo	NZ_AEZB01000072.1:8-2474	glycogen debranching protein	Fe(+) at 25ºC	Fe(-) at 25ºC	OK	27.4744	22.7759	-0.270579	-0.419402	0.50285	0.686963	no	pseudo
VAR_RS0108575	WP_026027147.1	NZ_AEZB01000072.1:8545-9300	transcriptional regulator	Fe(+) at 25ºC	Fe(-) at 25ºC	OK	80.7666	125.586	0.636846	1.16758	0.0814	0.201208	no	WP_026027147.1
VAR_RS20215	pseudo	NZ_AEZB01000072.1:9691-11452	PTS ascorbate-specific subunit IIBC	Fe(+) at 25ºC	Fe(-) at 25ºC	OK	11.1224	4.43025	-1.32801	-1.66127	0.00515	0.0239844	yes	pseudo
VAR_RS0108690	WP_026028293.1	NZ_AEZB01000073.1:11100-12500	asparagine--tRNA ligase	Fe(+) at 25ºC	Fe(-) at 25ºC	OK	102.815	158.415	0.623655	1.10424	0.0759	0.191941	no	WP_026028293.1
VAR_RS0108695	WP_019282370.1	NZ_AEZB01000073.1:12747-13046	hypothetical protein	Fe(+) at 25ºC	Fe(-) at 25ºC	OK	4300.04	2611.4	-0.719523	-1.83019	0.05105	0.14312	no	WP_019282370.1
VAR_RS0108700	WP_043004474.1	NZ_AEZB01000073.1:13112-14176	chemotaxis response regulator protein-glutamate methylesterase	Fe(+) at 25ºC	Fe(-) at 25ºC	OK	218.71	84.2677	-1.37597	-2.28448	0.0004	0.00296201	yes	WP_043004474.1
VAR_RS0108705	WP_019282372.1	NZ_AEZB01000073.1:14221-14739	chemotaxis protein CheD	Fe(+) at 25ºC	Fe(-) at 25ºC	OK	303.222	97.1401	-1.64224	-1.3728	0.0698	0.180953	no	WP_019282372.1
VAR_RS0108710	WP_019282373.1	NZ_AEZB01000073.1:14739-15617	chemotaxis protein CheR	Fe(+) at 25ºC	Fe(-) at 25ºC	OK	108.696	60.7246	-0.839951	-0.492765	0.4354	0.629466	no	WP_019282373.1
VAR_RS0108715	WP_013856773.1	NZ_AEZB01000073.1:1535-2896	L-serine ammonia-lyase	Fe(+) at 25ºC	Fe(-) at 25ºC	OK	876.426	256.099	-1.77493	-1.90768	0.0022	0.0120752	yes	WP_013856773.1
VAR_RS0108665	WP_013856763.1	NZ_AEZB01000073.1:15601-16155	chemotaxis protein CheW	Fe(+) at 25ºC	Fe(-) at 25ºC	OK	54.4771	41.5064	-0.392315	-0.615094	0.3117	0.508346	no	WP_013856763.1
VAR_RS0108720	WP_019282374.1	NZ_AEZB01000073.1:16165-17784	methyl-accepting chemotaxis protein	Fe(+) at 25ºC	Fe(-) at 25ºC	OK	1000.87	206.543	-2.27674	-3.60704	5e-05	0.000490717	yes	WP_019282374.1
VAR_RS0108725	WP_029388254.1	NZ_AEZB01000073.1:17820-19991	chemotaxis protein CheA	Fe(+) at 25ºC	Fe(-) at 25ºC	OK	388.166	76.6537	-2.34025	-3.73158	5e-05	0.000490717	yes	WP_029388254.1
VAR_RS0108660	WP_029388252.1	NZ_AEZB01000073.1:180-1433	septum formation protein	Fe(+) at 25ºC	Fe(-) at 25ºC	OK	112.967	167.376	0.567186	0.887835	0.13085	0.282451	no	WP_029388252.1
VAR_RS0108730	WP_019282376.1	NZ_AEZB01000073.1:20033-20344	hypothetical protein	Fe(+) at 25ºC	Fe(-) at 25ºC	OK	264.896	35.2027	-2.91167	-6.17361	5e-05	0.000490717	yes	WP_019282376.1
VAR_RS0108735	WP_013856759.1	NZ_AEZB01000073.1:20354-20737	two-component system response regulator	Fe(+) at 25ºC	Fe(-) at 25ºC	OK	1062.61	152.689	-2.79895	-6.13378	5e-05	0.000490717	yes	WP_013856759.1
VAR_RS20225	pseudo	NZ_AEZB01000073.1:20755-21928	chemotaxis protein	Fe(+) at 25ºC	Fe(-) at 25ºC	OK	1052.08	91.8772	-3.51739	-5.5239	5e-05	0.000490717	yes	pseudo
VAR_RS0108745	WP_019282377.1	NZ_AEZB01000073.1:22361-23815	metal-dependent phosphohydrolase	Fe(+) at 25ºC	Fe(-) at 25ºC	OK	13.3921	6.2675	-1.09542	-1.43778	0.01785	0.0644484	no	WP_019282377.1
VAR_RS0108750	WP_019282378.1	NZ_AEZB01000073.1:24098-25297	aromatic amino acid aminotransferase	Fe(+) at 25ºC	Fe(-) at 25ºC	OK	360.134	685.711	0.929065	1.62238	0.01065	0.0429488	yes	WP_019282378.1
VAR_RS20230	pseudo	NZ_AEZB01000073.1:25567-27455	cyclic nucleotide-binding protein	Fe(+) at 25ºC	Fe(-) at 25ºC	OK	44.117	67.5504	0.61463	0.941567	0.1267	0.276429	no	pseudo
VAR_RS0108760	WP_019282379.1	NZ_AEZB01000073.1:27452-28180	DNA polymerase III subunit epsilon	Fe(+) at 25ºC	Fe(-) at 25ºC	OK	45.2805	26.6316	-0.765751	-0.477059	0.42235	0.61768	no	WP_019282379.1
VAR_RS20235	pseudo	NZ_AEZB01000073.1:28308-30190	chemotaxis protein	Fe(+) at 25ºC	Fe(-) at 25ºC	OK	33.5321	31.3612	-0.0965605	-0.157321	0.79455	0.888616	no	pseudo
VAR_RS0108670	WP_019282369.1	NZ_AEZB01000073.1:3001-6753	peptidase M66	Fe(+) at 25ºC	Fe(-) at 25ºC	OK	4.67228	2.61502	-0.837305	-1.01969	0.06435	0.170411	no	WP_019282369.1
VAR_RS20240	pseudo	NZ_AEZB01000073.1:30424-32000	BCCT transporter	Fe(+) at 25ºC	Fe(-) at 25ºC	OK	22.8694	23.9037	0.0638159	0.0911848	0.873	0.933704	no	pseudo
VAR_RS0108775	WP_010320725.1	NZ_AEZB01000073.1:32393-32869	MarR family transcriptional regulator	Fe(+) at 25ºC	Fe(-) at 25ºC	OK	66.7441	43.4194	-0.620302	-1.1362	0.16485	0.332463	no	WP_010320725.1
VAR_RS20245	pseudo	NZ_AEZB01000073.1:32948-33336	hypothetical protein	Fe(+) at 25ºC	Fe(-) at 25ºC	OK	73.468	41.4816	-0.824645	-1.58803	0.0673	0.175953	no	pseudo
VAR_RS0108785	WP_019282381.1	NZ_AEZB01000073.1:33536-34201	hypothetical protein	Fe(+) at 25ºC	Fe(-) at 25ºC	OK	8.01861	6.57625	-0.286086	-0.33719	0.6286	0.782628	no	WP_019282381.1
VAR_RS0108790	WP_019282382.1	NZ_AEZB01000073.1:34249-34905	hypothetical protein	Fe(+) at 25ºC	Fe(-) at 25ºC	OK	10.1457	15.4499	0.606731	0.796951	0.24875	0.43807	no	WP_019282382.1
VAR_RS0108795	WP_017044782.1	NZ_AEZB01000073.1:34981-35523	peptidase M15	Fe(+) at 25ºC	Fe(-) at 25ºC	OK	40.1167	11.9593	-1.74608	-2.30251	0.00125	0.00765132	yes	WP_017044782.1
VAR_RS0108800	WP_019282383.1	NZ_AEZB01000073.1:35744-37297	peptidase	Fe(+) at 25ºC	Fe(-) at 25ºC	OK	46.7005	35.1492	-0.409946	-0.690242	0.26605	0.458621	no	WP_019282383.1
VAR_RS0108805	WP_019282384.1	NZ_AEZB01000073.1:37441-38547	hypothetical protein	Fe(+) at 25ºC	Fe(-) at 25ºC	OK	6.16536	19.1945	1.63844	1.06844	0.0724	0.185556	no	WP_019282384.1
VAR_RS20250	pseudo	NZ_AEZB01000073.1:38528-39566	iron-regulated protein A	Fe(+) at 25ºC	Fe(-) at 25ºC	OK	17.6308	108.711	2.62433	3.34366	5e-05	0.000490717	yes	pseudo
VAR_RS0108815	WP_019282385.1	NZ_AEZB01000073.1:39576-40958	thiol oxidoreductase	Fe(+) at 25ºC	Fe(-) at 25ºC	OK	0.495696	9.00515	4.18322	3.33182	0.0016	0.00931953	yes	WP_019282385.1
VAR_RS0108820	WP_019282386.1	NZ_AEZB01000073.1:41037-42299	peptidase	Fe(+) at 25ºC	Fe(-) at 25ºC	OK	98.6666	2535.42	4.68352	7.91528	5e-05	0.000490717	yes	WP_019282386.1
VAR_RS0108825	WP_013856740.1	NZ_AEZB01000073.1:42466-43113	GTP cyclohydrolase	Fe(+) at 25ºC	Fe(-) at 25ºC	OK	345.912	547.458	0.662341	1.45725	0.06165	0.165353	no	WP_013856740.1
VAR_RS0108830	WP_019282387.1	NZ_AEZB01000073.1:43337-44233	fructokinase	Fe(+) at 25ºC	Fe(-) at 25ºC	OK	21.2179	15.4709	-0.455727	-0.656378	0.31815	0.514656	no	WP_019282387.1
VAR_RS0108835	WP_029388256.1	NZ_AEZB01000073.1:44446-46596	TonB-dependent receptor	Fe(+) at 25ºC	Fe(-) at 25ºC	OK	6.26729	212.291	5.08206	7.57451	5e-05	0.000490717	yes	WP_029388256.1
VAR_RS0108840	WP_017044790.1	NZ_AEZB01000073.1:46721-47251	heme utilization protein HutZ	Fe(+) at 25ºC	Fe(-) at 25ºC	OK	5.14168	143.016	4.79779	6.75	5e-05	0.000490717	yes	WP_017044790.1
VAR_RS0108845	WP_026027544.1	NZ_AEZB01000073.1:47306-47815	HuvX protein	Fe(+) at 25ºC	Fe(-) at 25ºC	OK	144.361	3558.24	4.62341	8.85279	5e-05	0.000490717	yes	WP_026027544.1
VAR_RS0108850	WP_029388257.1	NZ_AEZB01000073.1:48116-48826	energy transducer TonB	Fe(+) at 25ºC	Fe(-) at 25ºC	OK	11.2484	489.22	5.44269	7.31363	5e-05	0.000490717	yes	WP_029388257.1
VAR_RS0108855	WP_019282389.1	NZ_AEZB01000073.1:48826-49533	biopolymer transporter ExbB	Fe(+) at 25ºC	Fe(-) at 25ºC	OK	2.77124	99.0157	5.15905	3.04887	0.0004	0.00296201	yes	WP_019282389.1
VAR_RS0108860	WP_013856733.1	NZ_AEZB01000073.1:49530-49940	biopolymer transporter ExbD	Fe(+) at 25ºC	Fe(-) at 25ºC	OK	3.06773	187.249	5.93164	2.17746	0.018	0.0648223	no	WP_013856733.1
VAR_RS0108865	WP_019282390.1	NZ_AEZB01000073.1:49992-50840	hypothetical protein	Fe(+) at 25ºC	Fe(-) at 25ºC	OK	8.04245	382.989	5.57352	7.95599	5e-05	0.000490717	yes	WP_019282390.1
VAR_RS0108870	WP_043004479.1	NZ_AEZB01000073.1:50848-51885	iron ABC transporter permease	Fe(+) at 25ºC	Fe(-) at 25ºC	OK	3.38628	284.47	6.39243	4.39805	5e-05	0.000490717	yes	WP_043004479.1
VAR_RS0108875	WP_010319753.1	NZ_AEZB01000073.1:51882-52664	heme ABC transporter ATP-binding protein	Fe(+) at 25ºC	Fe(-) at 25ºC	OK	24.4986	145.188	2.56715	2.21326	0.00095	0.0060836	yes	WP_010319753.1
VAR_RS20255	pseudo	NZ_AEZB01000073.1:52755-53739	hypothetical protein	Fe(+) at 25ºC	Fe(-) at 25ºC	OK	53.7666	494.339	3.20072	5.54466	5e-05	0.000490717	yes	pseudo
VAR_RS0108885	WP_019282392.1	NZ_AEZB01000073.1:53803-54564	amino acid ABC transporter substrate-binding protein	Fe(+) at 25ºC	Fe(-) at 25ºC	OK	1515.24	194.084	-2.96479	-5.25294	5e-05	0.000490717	yes	WP_019282392.1
VAR_RS0108890	WP_019282393.1	NZ_AEZB01000073.1:54590-56128	chemotaxis protein	Fe(+) at 25ºC	Fe(-) at 25ºC	OK	1575.17	107.595	-3.87182	-6.37889	5e-05	0.000490717	yes	WP_019282393.1
VAR_RS0108895	WP_019282394.1	NZ_AEZB01000073.1:56378-58057	sucrose-6-phosphate hydrolase	Fe(+) at 25ºC	Fe(-) at 25ºC	OK	9.98539	6.19959	-0.687647	-0.920034	0.1321	0.284153	no	WP_019282394.1
VAR_RS0108900	WP_019282395.1	NZ_AEZB01000073.1:58176-59162	sucrose operon repressor ScrR	Fe(+) at 25ºC	Fe(-) at 25ºC	OK	111.209	83.0912	-0.4205	-0.761024	0.2568	0.447428	no	WP_019282395.1
VAR_RS0108905	WP_029388259.1	NZ_AEZB01000073.1:59436-60875	PTS trehalose transporter subunits IIBC	Fe(+) at 25ºC	Fe(-) at 25ºC	OK	5.61032	1.80691	-1.63456	-1.71155	0.0073	0.031804	yes	WP_029388259.1
VAR_RS0108910	WP_019282397.1	NZ_AEZB01000073.1:60960-61880	aminoimidazole riboside kinase	Fe(+) at 25ºC	Fe(-) at 25ºC	OK	17.2541	6.4965	-1.40921	-1.77603	0.0074	0.0321327	yes	WP_019282397.1
VAR_RS0108915	WP_019282398.1	NZ_AEZB01000073.1:62009-63523	Rtn protein	Fe(+) at 25ºC	Fe(-) at 25ºC	OK	25.0128	17.5283	-0.512974	-0.804462	0.20805	0.389285	no	WP_019282398.1
VAR_RS0108920	WP_019282399.1	NZ_AEZB01000073.1:63570-64337	potassium channel protein	Fe(+) at 25ºC	Fe(-) at 25ºC	OK	23.8304	20.2929	-0.231832	-0.349289	0.59475	0.757329	no	WP_019282399.1
VAR_RS20260	WP_043004481.1	NZ_AEZB01000073.1:64554-64874	hypothetical protein	Fe(+) at 25ºC	Fe(-) at 25ºC	OK	6.54271	3.02671	-1.11214	-1.17346	0.2416	0.429744	no	WP_043004481.1
VAR_RS20220	pseudo	NZ_AEZB01000073.1:7359-8559	endonuclease I	Fe(+) at 25ºC	Fe(-) at 25ºC	OK	55.4294	40.4411	-0.454827	-0.747214	0.22085	0.404911	no	pseudo
VAR_RS0108680	WP_010320709.1	NZ_AEZB01000073.1:8649-9008	6-carboxytetrahydropterin synthase QueD	Fe(+) at 25ºC	Fe(-) at 25ºC	OK	32.9586	23.0725	-0.514479	-0.857313	0.32555	0.522227	no	WP_010320709.1
VAR_RS0108685	WP_013856769.1	NZ_AEZB01000073.1:9314-10945	chemotaxis protein	Fe(+) at 25ºC	Fe(-) at 25ºC	OK	647.153	71.6708	-3.17465	-5.49382	5e-05	0.000490717	yes	WP_013856769.1
VAR_RS0108980	WP_013855818.1	NZ_AEZB01000074.1:11620-11886	membrane protein	Fe(+) at 25ºC	Fe(-) at 25ºC	OK	408.662	35.6271	-3.51986	-6.38553	5e-05	0.000490717	yes	WP_013855818.1
VAR_RS0108985	WP_017048884.1	NZ_AEZB01000074.1:11899-13602	cation acetate symporter	Fe(+) at 25ºC	Fe(-) at 25ºC	OK	35.6152	2.22886	-3.99811	-4.06438	5e-05	0.000490717	yes	WP_017048884.1
VAR_RS0108995	WP_019282403.1	NZ_AEZB01000074.1:13700-17134	sensor histidine kinase	Fe(+) at 25ºC	Fe(-) at 25ºC	OK	6.6554	2.68791	-1.30804	-1.58811	0.0035	0.0176	yes	WP_019282403.1
VAR_RS0109000	WP_029388262.1	NZ_AEZB01000074.1:17235-18404	3-phenylpropionic acid transporter	Fe(+) at 25ºC	Fe(-) at 25ºC	OK	2.19401	2.37624	0.115109	0.0961155	0.8622	0.928127	no	WP_029388262.1
VAR_RS0109010	WP_029388263.1	NZ_AEZB01000074.1:18607-20433	cyclic nucleotide-binding protein	Fe(+) at 25ºC	Fe(-) at 25ºC	OK	43.2953	2.47919	-4.12627	-5.09165	5e-05	0.000490717	yes	WP_029388263.1
VAR_RS0108935	WP_013855827.1	NZ_AEZB01000074.1:1879-2790	carbamate kinase	Fe(+) at 25ºC	Fe(-) at 25ºC	OK	11.9057	2.06881	-2.52478	-2.74516	0.0007	0.00475773	yes	WP_013855827.1
VAR_RS0109015	WP_026027882.1	NZ_AEZB01000074.1:20447-21079	DNA polymerase III subunit epsilon	Fe(+) at 25ºC	Fe(-) at 25ºC	OK	2.27511	0.117993	-4.26916	-1.5599	0.2263	0.411658	no	WP_026027882.1
VAR_RS0109020	WP_029388264.1	NZ_AEZB01000074.1:21221-23170	acetyl-coenzyme A synthetase	Fe(+) at 25ºC	Fe(-) at 25ºC	OK	43.0895	3.14596	-3.77577	-4.63715	5e-05	0.000490717	yes	WP_029388264.1
VAR_RS0109025	WP_013855811.1	NZ_AEZB01000074.1:23456-23905	3-dehydroquinate dehydratase	Fe(+) at 25ºC	Fe(-) at 25ºC	OK	125.091	161.808	0.3713	0.702196	0.3176	0.514083	no	WP_013855811.1
VAR_RS0109030	WP_013855810.1	NZ_AEZB01000074.1:23989-24444	acetyl-CoA carboxylase biotin carboxyl carrier protein subunit	Fe(+) at 25ºC	Fe(-) at 25ºC	OK	74.8031	91.1418	0.285015	0.556528	0.4809	0.668717	no	WP_013855810.1
VAR_RS0109035	WP_013855809.1	NZ_AEZB01000074.1:24459-25805	acetyl-CoA carboxylase biotin carboxylase subunit	Fe(+) at 25ºC	Fe(-) at 25ºC	OK	36.3421	45.8474	0.335199	0.573758	0.3753	0.572633	no	WP_013855809.1
prmA	WP_013855808.1	NZ_AEZB01000074.1:25919-26806	ribosomal protein L11 methyltransferase	Fe(+) at 25ºC	Fe(-) at 25ºC	OK	13.7348	19.7233	0.522059	0.731331	0.25655	0.447067	no	WP_013855808.1
VAR_RS0109045	WP_010320339.1	NZ_AEZB01000074.1:26946-27914	tRNA dihydrouridine synthase DusB	Fe(+) at 25ºC	Fe(-) at 25ºC	OK	192.198	145.629	-0.400297	-0.706554	0.2624	0.454424	no	WP_010320339.1
VAR_RS0109050	WP_010320338.1	NZ_AEZB01000074.1:27938-28234	Fis family transcriptional regulator	Fe(+) at 25ºC	Fe(-) at 25ºC	OK	52.5976	22.4392	-1.22897	-2.1765	0.0401	0.119614	no	WP_010320338.1
VAR_RS0109060	WP_019282406.1	NZ_AEZB01000074.1:28635-30275	hypothetical protein	Fe(+) at 25ºC	Fe(-) at 25ºC	OK	106.478	47.3258	-1.16986	-1.99534	0.0014	0.0083736	yes	WP_019282406.1
VAR_RS0108940	WP_019282400.1	NZ_AEZB01000074.1:2905-3915	ornithine carbamoyltransferase	Fe(+) at 25ºC	Fe(-) at 25ºC	OK	28.6132	4.18455	-2.77354	-3.58368	5e-05	0.000490717	yes	WP_019282400.1
zntR	WP_017046798.1	NZ_AEZB01000074.1:30304-30702	heavy metal-responsive transcriptional regulator	Fe(+) at 25ºC	Fe(-) at 25ºC	OK	794.625	360.209	-1.14144	-2.6331	0.00115	0.00715214	yes	WP_017046798.1
purH	WP_019282408.1	NZ_AEZB01000074.1:30867-32459	bifunctional phosphoribosylaminoimidazolecarboxamide formyltransferase/inosine monophosphate cyclohydrolase	Fe(+) at 25ºC	Fe(-) at 25ºC	OK	6.42504	23.6009	1.87707	2.56143	0.0003	0.002314	yes	WP_019282408.1
VAR_RS0108945	WP_029388260.1	NZ_AEZB01000074.1:4126-4392	hypothetical protein	Fe(+) at 25ºC	Fe(-) at 25ºC	OK	5.59607	3.02761	-0.886237	-0.228984	0.7382	0.857241	no	WP_029388260.1
VAR_RS0108950	WP_029388261.1	NZ_AEZB01000074.1:4370-5299	aspartate carbamoyltransferase	Fe(+) at 25ºC	Fe(-) at 25ºC	OK	14.9216	37.8636	1.34341	1.67729	0.00525	0.0243743	yes	WP_029388261.1
VAR_RS0108955	WP_017042201.1	NZ_AEZB01000074.1:5315-5779	aspartate carbamoyltransferase regulatory subunit	Fe(+) at 25ºC	Fe(-) at 25ºC	OK	162.97	265.542	0.704336	1.35455	0.0806	0.199867	no	WP_017042201.1
VAR_RS0108930	WP_017046788.1	NZ_AEZB01000074.1:582-1805	arginine deiminase	Fe(+) at 25ºC	Fe(-) at 25ºC	OK	42.3618	5.92001	-2.83909	-3.92037	5e-05	0.000490717	yes	WP_017046788.1
VAR_RS20265	pseudo	NZ_AEZB01000074.1:6161-6648	arginine repressor	Fe(+) at 25ºC	Fe(-) at 25ºC	OK	343.961	106.3	-1.6941	-3.46356	5e-05	0.000490717	yes	pseudo
VAR_RS0108965	WP_019282402.1	NZ_AEZB01000074.1:6809-8611	protein-disulfide reductase DsbD	Fe(+) at 25ºC	Fe(-) at 25ºC	OK	6.73348	13.3922	0.99197	1.27333	0.0246	0.0816516	no	WP_019282402.1
VAR_RS0108970	WP_013855820.1	NZ_AEZB01000074.1:8853-9482	DNA-binding response regulator	Fe(+) at 25ºC	Fe(-) at 25ºC	OK	77.9828	10.8337	-2.84763	-4.28263	5e-05	0.000490717	yes	WP_013855820.1
cvrA	WP_013855819.1	NZ_AEZB01000074.1:9487-11232	K+/H+ antiporter	Fe(+) at 25ºC	Fe(-) at 25ºC	OK	42.15	58.0675	0.462196	0.726804	0.1994	0.378136	no	WP_013855819.1
VAR_RS0109080	WP_019282409.1	NZ_AEZB01000075.1:1-781	serine protease	Fe(+) at 25ºC	Fe(-) at 25ºC	OK	17.1501	1.94193	-3.14265	-3.40883	0.0003	0.002314	yes	WP_019282409.1
gcvT	WP_019282411.1	NZ_AEZB01000075.1:1977-3122	glycine cleavage system aminomethyltransferase T	Fe(+) at 25ºC	Fe(-) at 25ºC	OK	331.94	226.019	-0.554479	-0.885272	0.14585	0.305231	no	WP_019282411.1
VAR_RS0109095	WP_019282412.1	NZ_AEZB01000075.1:3402-4025	transcriptional regulator	Fe(+) at 25ºC	Fe(-) at 25ºC	OK	126.712	154.391	0.28503	0.562519	0.4411	0.634464	no	WP_019282412.1
glyA	WP_017043957.1	NZ_AEZB01000075.1:4421-5728	serine hydroxymethyltransferase	Fe(+) at 25ºC	Fe(-) at 25ºC	OK	136.247	87.6449	-0.636483	-1.00152	0.08465	0.206872	no	WP_017043957.1
VAR_RS0109105	WP_013868476.1	NZ_AEZB01000075.1:5786-6166	glycine cleavage system protein H	Fe(+) at 25ºC	Fe(-) at 25ºC	OK	1415.14	929.27	-0.606773	-1.50066	0.089	0.214251	no	WP_013868476.1
VAR_RS0109110	WP_029388267.1	NZ_AEZB01000075.1:6248-9127	glycine dehydrogenase (aminomethyl-transferring)	Fe(+) at 25ºC	Fe(-) at 25ºC	OK	37.0237	42.6035	0.202521	0.322706	0.57185	0.740989	no	WP_029388267.1
VAR_RS0109085	WP_019282410.1	NZ_AEZB01000075.1:910-1899	serine protease	Fe(+) at 25ºC	Fe(-) at 25ºC	OK	8.54467	18.2452	1.09442	1.45437	0.0282	0.0909193	no	WP_019282410.1
VAR_RS20270	pseudo	NZ_AEZB01000075.1:9314-9545	transposase	Fe(+) at 25ºC	Fe(-) at 25ºC	OK	183.577	494.442	1.42941	4.53006	0.00115	0.00715214	yes	pseudo
VAR_RS0109120	0			Fe(+) at 25ºC	Fe(-) at 25ºC	OK	5.84793	6.5948	0.173404	0.204009	0.8112	0.898501	no
VAR_RS0109195	WP_010318777.1	NZ_AEZB01000076.1:11247-11681	50S ribosomal protein L15	Fe(+) at 25ºC	Fe(-) at 25ºC	OK	4081.26	1972.23	-1.04919	-2.00744	0.00555	0.0254957	yes	WP_010318777.1
rpmD	WP_004398455.1	NZ_AEZB01000076.1:11687-11863	50S ribosomal protein L30	Fe(+) at 25ºC	Fe(-) at 25ºC	OK	1075.21	629.529	-0.772275	-3.73037	0.0503	0.141682	no	WP_004398455.1
VAR_RS0109205	WP_010318775.1	NZ_AEZB01000076.1:11869-12369	30S ribosomal protein S5	Fe(+) at 25ºC	Fe(-) at 25ºC	OK	2095.27	789.205	-1.40867	-2.80821	0.0002	0.0016464	yes	WP_010318775.1
VAR_RS0109210	WP_013855926.1	NZ_AEZB01000076.1:12384-12737	50S ribosomal protein L18	Fe(+) at 25ºC	Fe(-) at 25ºC	OK	10713.8	7189	-0.575613	-1.21655	0.13665	0.291158	no	WP_013855926.1
VAR_RS0109215	WP_010318773.1	NZ_AEZB01000076.1:12747-13280	50S ribosomal protein L6	Fe(+) at 25ºC	Fe(-) at 25ºC	OK	2493.92	1208.94	-1.04468	-1.94113	0.0051	0.023778	yes	WP_010318773.1
VAR_RS0109135	WP_019282417.1	NZ_AEZB01000076.1:1301-3070	hemolysin	Fe(+) at 25ºC	Fe(-) at 25ºC	OK	5.40387	4.31131	-0.325866	-0.408471	0.51305	0.695113	no	WP_019282417.1
VAR_RS0109220	WP_010318772.1	NZ_AEZB01000076.1:13291-13683	30S ribosomal protein S8	Fe(+) at 25ºC	Fe(-) at 25ºC	OK	2092.86	923.965	-1.17956	-2.6592	0.0022	0.0120752	yes	WP_010318772.1
rpsN	WP_010318771.1	NZ_AEZB01000076.1:13713-14018	30S ribosomal protein S14	Fe(+) at 25ºC	Fe(-) at 25ºC	OK	1330.43	880.608	-0.595318	-1.51168	0.12985	0.280901	no	WP_010318771.1
VAR_RS0109230	WP_010318770.1	NZ_AEZB01000076.1:14036-14575	50S ribosomal protein L5	Fe(+) at 25ºC	Fe(-) at 25ºC	OK	2055.79	780.643	-1.39696	-2.74635	0.0004	0.00296201	yes	WP_010318770.1
rplX	WP_010318769.1	NZ_AEZB01000076.1:14600-14917	50S ribosomal protein L24	Fe(+) at 25ºC	Fe(-) at 25ºC	OK	1715.82	633.983	-1.43639	-2.97576	0.00215	0.0118755	yes	WP_010318769.1
VAR_RS0109240	WP_010318768.1	NZ_AEZB01000076.1:14930-15301	50S ribosomal protein L14	Fe(+) at 25ºC	Fe(-) at 25ºC	OK	3022.29	1466.12	-1.04364	-2.33771	0.00525	0.0243743	yes	WP_010318768.1
VAR_RS0109245	WP_013855925.1	NZ_AEZB01000076.1:15462-15716	30S ribosomal protein S17	Fe(+) at 25ºC	Fe(-) at 25ºC	OK	7453.74	1917.48	-1.95875	-1.61427	0.1782	0.350902	no	WP_013855925.1
VAR_RS0109250	WP_010318766.1	NZ_AEZB01000076.1:15716-15907	50S ribosomal protein L29	Fe(+) at 25ºC	Fe(-) at 25ºC	OK	27912	12810.5	-1.12356	-2.21921	0.17895	0.351948	no	WP_010318766.1
VAR_RS0109255	WP_010318765.1	NZ_AEZB01000076.1:15907-16317	50S ribosomal protein L16	Fe(+) at 25ºC	Fe(-) at 25ºC	OK	14176.8	6645.61	-1.09305	-1.11363	0.04555	0.131451	no	WP_010318765.1
VAR_RS0109260	WP_010318764.1	NZ_AEZB01000076.1:16329-17027	30S ribosomal protein S3	Fe(+) at 25ºC	Fe(-) at 25ºC	OK	1549.65	650.266	-1.25284	-2.24569	0.00065	0.00446574	yes	WP_010318764.1
VAR_RS0109265	WP_026027327.1	NZ_AEZB01000076.1:17047-17379	50S ribosomal protein L22	Fe(+) at 25ºC	Fe(-) at 25ºC	OK	8010.92	3762.46	-1.09029	-2.80607	0.0044	0.0212088	yes	WP_026027327.1
VAR_RS0109270	WP_010318762.1	NZ_AEZB01000076.1:17390-17668	30S ribosomal protein S19	Fe(+) at 25ºC	Fe(-) at 25ºC	OK	804.354	396.654	-1.01995	-2.90641	0.0073	0.031804	yes	WP_010318762.1
VAR_RS0109275	WP_013855922.1	NZ_AEZB01000076.1:17689-18513	50S ribosomal protein L2	Fe(+) at 25ºC	Fe(-) at 25ºC	OK	2559.75	1240.59	-1.04497	-1.64295	0.0085	0.035817	yes	WP_013855922.1
rplW	WP_010318760.1	NZ_AEZB01000076.1:18530-18832	50S ribosomal protein L23	Fe(+) at 25ºC	Fe(-) at 25ºC	OK	2481.8	1124.79	-1.14173	-0.853234	0.43835	0.631941	no	WP_010318760.1
rplD	pseudo	NZ_AEZB01000076.1:18829-19432	50S ribosomal protein L4	Fe(+) at 25ºC	Fe(-) at 25ºC	OK	5707.54	2878.48	-0.987559	-1.25438	0.02735	0.0887942	no	pseudo
VAR_RS0109290	WP_013855921.1	NZ_AEZB01000076.1:19449-20078	50S ribosomal protein L3	Fe(+) at 25ºC	Fe(-) at 25ºC	OK	2107.06	712.669	-1.56393	-2.95056	5e-05	0.000490717	yes	WP_013855921.1
rpsJ	WP_001181007.1	NZ_AEZB01000076.1:20093-20404	30S ribosomal protein S10	Fe(+) at 25ºC	Fe(-) at 25ºC	OK	1901.62	802.475	-1.2447	-3.16459	0.001	0.00635519	yes	WP_001181007.1
VAR_RS0109300	WP_017042851.1	NZ_AEZB01000076.1:20824-21564	23S rRNA (guanosine(2251)-2'-O)-methyltransferase	Fe(+) at 25ºC	Fe(-) at 25ºC	OK	69.0709	76.6244	0.149727	0.255721	0.6904	0.824322	no	WP_017042851.1
VAR_RS20280	pseudo	NZ_AEZB01000076.1:21582-24030	exoribonuclease R	Fe(+) at 25ºC	Fe(-) at 25ºC	OK	360.155	711.225	0.981686	1.62051	0.00985	0.0403364	yes	pseudo
VAR_RS0109310	WP_013855917.1	NZ_AEZB01000076.1:24192-24827	MotX	Fe(+) at 25ºC	Fe(-) at 25ºC	OK	1576.73	596.259	-1.40292	-2.66033	5e-05	0.000490717	yes	WP_013855917.1
VAR_RS0109315	WP_029388268.1	NZ_AEZB01000076.1:24841-25071	hypothetical protein	Fe(+) at 25ºC	Fe(-) at 25ºC	NOTEST	0	0.562705	inf	0	1	1	no	WP_029388268.1
VAR_RS0109320	WP_013855915.1	NZ_AEZB01000076.1:25046-26344	adenylosuccinate synthase	Fe(+) at 25ºC	Fe(-) at 25ºC	OK	249.554	149.933	-0.735027	-1.11277	0.04395	0.128123	no	WP_013855915.1
VAR_RS20285	pseudo	NZ_AEZB01000076.1:26474-27416	peptidase	Fe(+) at 25ºC	Fe(-) at 25ºC	OK	84.8093	113.213	0.416752	0.743959	0.2543	0.444404	no	pseudo
VAR_RS0109330	WP_013855912.1	NZ_AEZB01000076.1:27633-28229	peptidyl-prolyl cis-trans isomerase	Fe(+) at 25ºC	Fe(-) at 25ºC	OK	203.891	268.961	0.399598	0.760761	0.29755	0.493028	no	WP_013855912.1
VAR_RS0109335	WP_010318749.1	NZ_AEZB01000076.1:28327-28527	DNA-binding protein	Fe(+) at 25ºC	Fe(-) at 25ºC	OK	205.787	320.892	0.640937	2.0586	0.12805	0.278677	no	WP_010318749.1
VAR_RS0109340	WP_019282419.1	NZ_AEZB01000076.1:28559-30358	glutathione-regulated potassium-efflux system protein KefB	Fe(+) at 25ºC	Fe(-) at 25ºC	OK	23.3236	35.1597	0.592134	0.757074	0.18835	0.364747	no	WP_019282419.1
VAR_RS0109345	WP_013855910.1	NZ_AEZB01000076.1:30342-30947	glutathione-regulated potassium-efflux system ancillary protein KefG	Fe(+) at 25ºC	Fe(-) at 25ºC	OK	30.9859	70.7008	1.19011	0.922842	0.1037	0.239688	no	WP_013855910.1
VAR_RS0109350	WP_017049199.1	NZ_AEZB01000076.1:31062-32981	ABC transporter ATP-binding protein	Fe(+) at 25ºC	Fe(-) at 25ºC	OK	85.9744	194.52	1.17794	1.93573	0.00135	0.008142	yes	WP_017049199.1
VAR_RS0109140	WP_017042859.1	NZ_AEZB01000076.1:3121-4506	ATP-dependent RNA helicase	Fe(+) at 25ºC	Fe(-) at 25ºC	OK	45.8639	18.8033	-1.28637	-2.00036	0.0013	0.00789504	yes	WP_017042859.1
VAR_RS0109355	WP_019282420.1	NZ_AEZB01000076.1:32983-33507	hypothetical protein	Fe(+) at 25ºC	Fe(-) at 25ºC	OK	38.3803	33.8013	-0.183286	-0.309492	0.68005	0.817607	no	WP_019282420.1
VAR_RS0109360	WP_019282421.1	NZ_AEZB01000076.1:33520-34527	hydrolase	Fe(+) at 25ºC	Fe(-) at 25ºC	OK	26.0548	42.3758	0.701693	1.13921	0.07785	0.19516	no	WP_019282421.1
VAR_RS0109365	WP_010318743.1	NZ_AEZB01000076.1:34587-34793	hypothetical protein	Fe(+) at 25ºC	Fe(-) at 25ºC	OK	14.6785	8.76761	-0.743452	-1.30018	0.38095	0.578136	no	WP_010318743.1
VAR_RS0109370	WP_019282422.1	NZ_AEZB01000076.1:34876-35745	phosphoribulokinase	Fe(+) at 25ºC	Fe(-) at 25ºC	OK	8.12498	11.1077	0.451123	0.576816	0.3874	0.584694	no	WP_019282422.1
VAR_RS0109375	WP_010318741.1	NZ_AEZB01000076.1:35987-36619	transcriptional regulator Crp	Fe(+) at 25ºC	Fe(-) at 25ºC	OK	766.432	611.995	-0.324637	-0.642111	0.36315	0.560385	no	WP_010318741.1
VAR_RS0109380	WP_019282423.1	NZ_AEZB01000076.1:36723-37517	succinyldiaminopimelate aminotransferase	Fe(+) at 25ºC	Fe(-) at 25ºC	OK	329.617	66.3389	-2.31286	-3.66601	5e-05	0.000490717	yes	WP_019282423.1
astD	WP_019282424.1	NZ_AEZB01000076.1:37586-39043	N-succinylglutamate 5-semialdehyde dehydrogenase	Fe(+) at 25ºC	Fe(-) at 25ºC	OK	63.6908	18.3035	-1.79897	-2.64317	0.0001	0.000914148	yes	WP_019282424.1
VAR_RS0109390	WP_029388269.1	NZ_AEZB01000076.1:39075-40094	arginine N-succinyltransferase	Fe(+) at 25ºC	Fe(-) at 25ºC	OK	228.677	39.7593	-2.52394	-4.2729	5e-05	0.000490717	yes	WP_029388269.1
VAR_RS0109125	WP_019282416.1	NZ_AEZB01000076.1:396-833	hypothetical protein	Fe(+) at 25ºC	Fe(-) at 25ºC	OK	19.4611	20.3651	0.065503	0.0990704	0.90035	0.947561	no	WP_019282416.1
VAR_RS0109395	WP_029388270.1	NZ_AEZB01000076.1:40161-41372	acetylornithine aminotransferase	Fe(+) at 25ºC	Fe(-) at 25ºC	OK	201.016	112.041	-0.843284	-1.39639	0.01795	0.0647202	no	WP_029388270.1
VAR_RS0109400	WP_010318736.1	NZ_AEZB01000076.1:41751-42329	glutamine amidotransferase	Fe(+) at 25ºC	Fe(-) at 25ºC	OK	1.7438	1.46633	-0.250018	-0.207379	0.7711	0.875533	no	WP_010318736.1
VAR_RS0109405	WP_019282427.1	NZ_AEZB01000076.1:42640-44382	hypothetical protein	Fe(+) at 25ºC	Fe(-) at 25ºC	OK	3.29332	4.69012	0.510084	0.60283	0.3461	0.543082	no	WP_019282427.1
VAR_RS0109410	WP_019282428.1	NZ_AEZB01000076.1:44459-45895	hypothetical protein	Fe(+) at 25ºC	Fe(-) at 25ºC	OK	13.4388	8.67321	-0.631766	-0.805031	0.19245	0.369983	no	WP_019282428.1
VAR_RS0109415	WP_029388271.1	NZ_AEZB01000076.1:45892-46728	hypothetical protein	Fe(+) at 25ºC	Fe(-) at 25ºC	OK	1.90958	2.49136	0.383675	0.123303	0.8121	0.899117	no	WP_029388271.1
VAR_RS0109145	WP_013855931.1	NZ_AEZB01000076.1:4684-5136	GCN5 family N-acetyltransferase	Fe(+) at 25ºC	Fe(-) at 25ºC	OK	32.0762	67.0156	1.06299	1.83672	0.0161	0.0593899	no	WP_013855931.1
VAR_RS0109420	WP_019282430.1	NZ_AEZB01000076.1:47062-47952	LysR family transcriptional regulator	Fe(+) at 25ºC	Fe(-) at 25ºC	OK	5.75985	11.3196	0.97472	1.22709	0.07145	0.183796	no	WP_019282430.1
VAR_RS0109425	WP_019282431.1	NZ_AEZB01000076.1:47998-50613	nuclease	Fe(+) at 25ºC	Fe(-) at 25ºC	OK	60.7091	28.0136	-1.11579	-1.81451	0.0022	0.0120752	yes	WP_019282431.1
VAR_RS0109430	WP_013855896.1	NZ_AEZB01000076.1:50921-51691	ABC transporter substrate-binding protein	Fe(+) at 25ºC	Fe(-) at 25ºC	OK	9.40642	10.0217	0.0914124	0.11673	0.8603	0.927179	no	WP_013855896.1
VAR_RS0109150	WP_029190036.1	NZ_AEZB01000076.1:5160-5723	peptidoglycan-binding protein LysM	Fe(+) at 25ºC	Fe(-) at 25ºC	OK	257.866	294.268	0.190508	0.396675	0.5889	0.753279	no	WP_029190036.1
VAR_RS0109435	WP_019282432.1	NZ_AEZB01000076.1:51841-52857	tryptophan--tRNA ligase	Fe(+) at 25ºC	Fe(-) at 25ºC	OK	90.5225	125.179	0.467647	0.84811	0.1921	0.369582	no	WP_019282432.1
VAR_RS0109440	WP_029388272.1	NZ_AEZB01000076.1:53013-53699	phosphoglycolate phosphatase	Fe(+) at 25ºC	Fe(-) at 25ºC	OK	18.6052	13.8065	-0.43036	-0.602795	0.38475	0.58213	no	WP_029388272.1
VAR_RS0109445	WP_019282434.1	NZ_AEZB01000076.1:53795-54469	ribulose-phosphate 3-epimerase	Fe(+) at 25ºC	Fe(-) at 25ºC	OK	114.333	138.829	0.280059	0.498276	0.44405	0.637	no	WP_019282434.1
VAR_RS0109450	WP_019282435.1	NZ_AEZB01000076.1:54582-55412	DNA adenine methylase	Fe(+) at 25ºC	Fe(-) at 25ºC	OK	6.68791	17.9396	1.42352	1.85244	0.00975	0.0400209	yes	WP_019282435.1
VAR_RS20290	pseudo	NZ_AEZB01000076.1:55482-56982	cell division protein DamX	Fe(+) at 25ºC	Fe(-) at 25ºC	OK	115.302	75.2022	-0.616568	-1.047	0.0874	0.211665	no	pseudo
VAR_RS0109460	WP_029388273.1	NZ_AEZB01000076.1:57031-58119	3-dehydroquinate synthase	Fe(+) at 25ºC	Fe(-) at 25ºC	OK	80.2024	77.2784	-0.0535794	-0.0955238	0.87955	0.936785	no	WP_029388273.1
aroK	WP_010317691.1	NZ_AEZB01000076.1:58143-58664	shikimate kinase I	Fe(+) at 25ºC	Fe(-) at 25ºC	OK	434.489	326.197	-0.413576	-0.865376	0.24565	0.434364	no	WP_010317691.1
VAR_RS0109470	WP_019282437.1	NZ_AEZB01000076.1:58851-60566	fimbrial protein	Fe(+) at 25ºC	Fe(-) at 25ºC	OK	42.7449	28.1151	-0.604406	-1.02966	0.1127	0.253875	no	WP_019282437.1
VAR_RS0109155	WP_019282418.1	NZ_AEZB01000076.1:5959-6579	peptidyl-prolyl cis-trans isomerase	Fe(+) at 25ºC	Fe(-) at 25ºC	OK	38.4646	40.168	0.0625155	0.0974463	0.88125	0.937736	no	WP_019282418.1
VAR_RS0109475	WP_013855888.1	NZ_AEZB01000076.1:60590-61111	fimbrial protein	Fe(+) at 25ºC	Fe(-) at 25ºC	OK	6.29816	4.4055	-0.515626	-0.308746	0.6792	0.817101	no	WP_013855888.1
VAR_RS0109480	WP_013855887.1	NZ_AEZB01000076.1:61098-61691	fimbrial protein	Fe(+) at 25ºC	Fe(-) at 25ºC	OK	15.5014	9.27486	-0.740999	-0.739886	0.31945	0.515881	no	WP_013855887.1
VAR_RS0109485	WP_017047271.1	NZ_AEZB01000076.1:61684-62286	pilus assembly protein PilN	Fe(+) at 25ºC	Fe(-) at 25ºC	OK	8.99807	8.04141	-0.162167	-0.133691	0.85775	0.925765	no	WP_017047271.1
VAR_RS0109490	WP_019282438.1	NZ_AEZB01000076.1:62276-63286	pilus assembly protein PilM	Fe(+) at 25ºC	Fe(-) at 25ºC	OK	4.58088	3.3095	-0.46901	-0.29125	0.6165	0.774101	no	WP_019282438.1
VAR_RS0109495	WP_019282439.1	NZ_AEZB01000076.1:63436-65934	penicillin-binding protein 1A	Fe(+) at 25ºC	Fe(-) at 25ºC	OK	37.756	55.3508	0.551897	0.822721	0.17005	0.339678	no	WP_019282439.1
VAR_RS20295	WP_050934238.1	NZ_AEZB01000076.1:65912-66862	DNA-binding transcriptional regulator OxyR	Fe(+) at 25ºC	Fe(-) at 25ºC	OK	29.0693	39.1302	0.428785	0.294892	0.61545	0.773528	no	WP_050934238.1
VAR_RS0109505	WP_013855882.1	NZ_AEZB01000076.1:67009-67737	glutathione amide-dependent peroxidase	Fe(+) at 25ºC	Fe(-) at 25ºC	OK	5020.95	1196	-2.06974	-3.5442	5e-05	0.000490717	yes	WP_013855882.1
rplQ	WP_017042856.1	NZ_AEZB01000076.1:6760-7146	50S ribosomal protein L17	Fe(+) at 25ºC	Fe(-) at 25ºC	OK	406.655	159.945	-1.34623	-2.79811	0.00075	0.00503221	yes	WP_017042856.1
VAR_RS0109510	WP_026027892.1	NZ_AEZB01000076.1:67851-69320	dihydrolipoyl dehydrogenase	Fe(+) at 25ºC	Fe(-) at 25ºC	OK	4.00743	0.906307	-2.14461	-1.93753	0.00525	0.0243743	yes	WP_026027892.1
VAR_RS0109515	WP_019282441.1	NZ_AEZB01000076.1:69450-69704	hypothetical protein	Fe(+) at 25ºC	Fe(-) at 25ºC	OK	118.155	98.3885	-0.264121	-0.615633	0.55145	0.727093	no	WP_019282441.1
VAR_RS0109520	WP_019282442.1	NZ_AEZB01000076.1:69898-71772	bifunctional argininosuccinate lyase/N-acetylglutamate synthase	Fe(+) at 25ºC	Fe(-) at 25ºC	OK	343.619	573.313	0.738514	1.15423	0.0473	0.135344	no	WP_019282442.1
VAR_RS0109165	WP_010318781.1	NZ_AEZB01000076.1:7173-8165	DNA-directed RNA polymerase subunit alpha	Fe(+) at 25ºC	Fe(-) at 25ºC	OK	3541.05	2061.74	-0.780312	-1.26018	0.05025	0.14156	no	WP_010318781.1
VAR_RS0109525	WP_017043213.1	NZ_AEZB01000076.1:71902-73125	argininosuccinate synthase	Fe(+) at 25ºC	Fe(-) at 25ºC	OK	1719.32	4045.95	1.23464	1.89679	0.0037	0.0184243	yes	WP_017043213.1
VAR_RS0109530	WP_010317663.1	NZ_AEZB01000076.1:73219-74010	acetylglutamate kinase	Fe(+) at 25ºC	Fe(-) at 25ºC	OK	626.882	1206.05	0.944019	1.64057	0.0105	0.0424994	yes	WP_010317663.1
VAR_RS0109535	WP_019282443.1	NZ_AEZB01000076.1:74034-75035	N-acetyl-gamma-glutamyl-phosphate reductase	Fe(+) at 25ºC	Fe(-) at 25ºC	OK	420.333	1096.02	1.38267	2.42814	0.00025	0.00198089	yes	WP_019282443.1
VAR_RS0109540	WP_010317659.1	NZ_AEZB01000076.1:75191-76327	acetylornithine deacetylase	Fe(+) at 25ºC	Fe(-) at 25ºC	OK	217.013	273.243	0.332399	0.5808	0.3458	0.542815	no	WP_010317659.1
VAR_RS0109545	WP_029388274.1	NZ_AEZB01000076.1:76560-79193	phosphoenolpyruvate carboxylase	Fe(+) at 25ºC	Fe(-) at 25ºC	OK	16.795	173.637	3.36997	5.03361	5e-05	0.000490717	yes	WP_029388274.1
VAR_RS0109550	WP_010317655.1	NZ_AEZB01000076.1:79561-80100	transcriptional regulator	Fe(+) at 25ºC	Fe(-) at 25ºC	OK	140.51	41.4804	-1.76017	-3.18955	5e-05	0.000490717	yes	WP_010317655.1
cysE	WP_010317654.1	NZ_AEZB01000076.1:80163-80984	serine O-acetyltransferase	Fe(+) at 25ºC	Fe(-) at 25ºC	OK	139.331	100.733	-0.467983	-0.837759	0.19465	0.372502	no	WP_010317654.1
VAR_RS0109560	WP_013855871.1	NZ_AEZB01000076.1:81071-82129	glycerol-3-phosphate dehydrogenase	Fe(+) at 25ºC	Fe(-) at 25ºC	OK	235.194	149.776	-0.651039	-1.07164	0.0753	0.190816	no	WP_013855871.1
VAR_RS0109170	WP_013855928.1	NZ_AEZB01000076.1:8189-8809	30S ribosomal protein S4	Fe(+) at 25ºC	Fe(-) at 25ºC	OK	1862.17	1062.9	-0.808978	-1.57847	0.02995	0.0950824	no	WP_013855928.1
VAR_RS0109565	WP_013855870.1	NZ_AEZB01000076.1:82311-82778	preprotein translocase subunit SecB	Fe(+) at 25ºC	Fe(-) at 25ºC	OK	341.438	128.832	-1.40613	-2.96521	0.0001	0.000914148	yes	WP_013855870.1
VAR_RS0109570	WP_010317649.1	NZ_AEZB01000076.1:82946-83380	rhodanese-like domain-containing protein	Fe(+) at 25ºC	Fe(-) at 25ºC	OK	144.329	81.2757	-0.82846	-1.54944	0.04945	0.13989	no	WP_010317649.1
VAR_RS0109575	pseudo	NZ_AEZB01000076.1:83537-84022	poxB regulator PoxA	Fe(+) at 25ºC	Fe(-) at 25ºC	OK	16.9931	42.7992	1.33263	2.11611	0.0106	0.0428049	yes	pseudo
VAR_RS0109130	WP_013855934.1	NZ_AEZB01000076.1:844-1296	membrane protein	Fe(+) at 25ºC	Fe(-) at 25ºC	OK	12.5015	7.50873	-0.735463	-0.781096	0.23985	0.428049	no	WP_013855934.1
VAR_RS0109175	WP_001118870.1	NZ_AEZB01000076.1:8837-9226	30S ribosomal protein S11	Fe(+) at 25ºC	Fe(-) at 25ºC	OK	4580.84	1762.04	-1.37837	-2.73708	0.0003	0.002314	yes	WP_001118870.1
VAR_RS0109180	WP_010318779.1	NZ_AEZB01000076.1:9247-9603	30S ribosomal protein S13	Fe(+) at 25ºC	Fe(-) at 25ºC	OK	20700.5	11749.7	-0.817044	-1.42911	0.0626	0.167173	no	WP_010318779.1
rpmJ	WP_000868186.1	NZ_AEZB01000076.1:9751-9864	50S ribosomal protein L36	Fe(+) at 25ºC	Fe(-) at 25ºC	OK	614.028	554.322	-0.147582	-2.11172	0.82315	0.906223	no	WP_000868186.1
secY	WP_017046739.1	NZ_AEZB01000076.1:9892-11226	preprotein translocase subunit SecY	Fe(+) at 25ºC	Fe(-) at 25ºC	OK	5625.64	1833.34	-1.61754	-2.4695	0.00025	0.00198089	yes	WP_017046739.1
VAR_RS20300	pseudo	NZ_AEZB01000077.1:1-379	peptide ABC transporter substrate-binding protein	Fe(+) at 25ºC	Fe(-) at 25ºC	OK	39.6143	38.0592	-0.057775	-0.0975089	0.91375	0.95509	no	pseudo
VAR_RS0109615	WP_019282451.1	NZ_AEZB01000077.1:10681-10941	acyl carrier protein	Fe(+) at 25ºC	Fe(-) at 25ºC	OK	39.2209	11.3635	-1.78721	-2.86712	0.01885	0.06727	no	WP_019282451.1
VAR_RS0109620	WP_013856486.1	NZ_AEZB01000077.1:10957-11214	acyl carrier protein	Fe(+) at 25ºC	Fe(-) at 25ºC	OK	247.417	220.617	-0.165401	-0.274649	0.82415	0.906847	no	WP_013856486.1
VAR_RS0109625	WP_019282452.1	NZ_AEZB01000077.1:11214-11771	DNA gyrase subunit B	Fe(+) at 25ºC	Fe(-) at 25ºC	OK	51.4699	77.4818	0.590128	0.450894	0.38335	0.580558	no	WP_019282452.1
VAR_RS0109630	WP_019282453.1	NZ_AEZB01000077.1:11779-13164	AMP-fatty acid ligase	Fe(+) at 25ºC	Fe(-) at 25ºC	OK	11.8861	35.641	1.58426	2.35726	0.0002	0.0016464	yes	WP_019282453.1
VAR_RS0109635	WP_017045145.1	NZ_AEZB01000077.1:13187-13555	3-hydroxyacyl-ACP dehydratase	Fe(+) at 25ºC	Fe(-) at 25ºC	OK	12.9155	14.355	0.15245	0.0664626	0.9409	0.969904	no	WP_017045145.1
VAR_RS0109640	WP_029388280.1	NZ_AEZB01000077.1:13548-15269	acyltransferase	Fe(+) at 25ºC	Fe(-) at 25ºC	OK	37.2639	58.8763	0.659906	1.03148	0.0991	0.231639	no	WP_029388280.1
VAR_RS0109645	WP_019282455.1	NZ_AEZB01000077.1:15250-16794	histidine ammonia-lyase	Fe(+) at 25ºC	Fe(-) at 25ºC	OK	5.48949	12.2527	1.15836	0.623871	0.28625	0.481121	no	WP_019282455.1
VAR_RS20310	pseudo	NZ_AEZB01000077.1:16803-17244	4-hydroxybenzoyl-CoA thioesterase	Fe(+) at 25ºC	Fe(-) at 25ºC	OK	12.7979	23.5015	0.876845	0.814968	0.3007	0.496087	no	pseudo
VAR_RS0109655	WP_017048106.1	NZ_AEZB01000077.1:17241-17852	membrane protein	Fe(+) at 25ºC	Fe(-) at 25ºC	OK	13.2368	28.2929	1.09589	1.21076	0.09325	0.221905	no	WP_017048106.1
VAR_RS0109660	WP_019282456.1	NZ_AEZB01000077.1:17824-20172	membrane protein	Fe(+) at 25ºC	Fe(-) at 25ºC	OK	1.24572	2.06585	0.729751	0.423107	0.4867	0.673313	no	WP_019282456.1
VAR_RS0109665	WP_019282457.1	NZ_AEZB01000077.1:20169-20789	phospho-N-acetylmuramoyl-pentapeptide-transferase	Fe(+) at 25ºC	Fe(-) at 25ºC	OK	2.50993	2.80298	0.159318	0.0520036	0.9418	0.970115	no	WP_019282457.1
VAR_RS0109670	WP_019282458.1	NZ_AEZB01000077.1:20799-22034	beta-ketoacyl-[acyl-carrier-protein] synthase II	Fe(+) at 25ºC	Fe(-) at 25ºC	OK	1.53009	4.09629	1.4207	0.95409	0.12785	0.2783	no	WP_019282458.1
VAR_RS0109675	WP_019282459.1	NZ_AEZB01000077.1:22012-22476	3-hydroxydecanoyl-ACP dehydratase	Fe(+) at 25ºC	Fe(-) at 25ºC	OK	2.41747	5.18426	1.10064	0.552692	0.5336	0.711625	no	WP_019282459.1
fabG	WP_019282460.1	NZ_AEZB01000077.1:22473-23198	beta-ketoacyl-ACP reductase	Fe(+) at 25ºC	Fe(-) at 25ºC	OK	1.38464	4.51949	1.70665	0.923689	0.19665	0.374583	no	WP_019282460.1
VAR_RS0109685	WP_019282461.1	NZ_AEZB01000077.1:23195-24424	beta-ketoacyl-ACP synthase II	Fe(+) at 25ºC	Fe(-) at 25ºC	OK	1.45975	4.64016	1.66845	1.00422	0.10345	0.239322	no	WP_019282461.1
VAR_RS0109690	WP_019282462.1	NZ_AEZB01000077.1:24414-24611	hypothetical protein	Fe(+) at 25ºC	Fe(-) at 25ºC	OK	3.04836	1.3315	-1.19499	-0.26829	0.6498	0.797124	no	WP_019282462.1
VAR_RS0109695	WP_019282463.1	NZ_AEZB01000077.1:24800-25573	outer membrane protein Omp26La	Fe(+) at 25ºC	Fe(-) at 25ºC	OK	35.3357	224.713	2.66889	4.09593	5e-05	0.000490717	yes	WP_019282463.1
VAR_RS0109595	WP_019282447.1	NZ_AEZB01000077.1:6496-7740	FAD-dependent oxidoreductase	Fe(+) at 25ºC	Fe(-) at 25ºC	OK	56.9696	38.7739	-0.555107	-0.921316	0.14345	0.301474	no	WP_019282447.1
VAR_RS0109600	WP_019282448.1	NZ_AEZB01000077.1:7764-8870	O-methyltransferase	Fe(+) at 25ºC	Fe(-) at 25ºC	OK	30.4272	17.2181	-0.821431	-1.22296	0.06255	0.167125	no	WP_019282448.1
VAR_RS0109605	WP_019282449.1	NZ_AEZB01000077.1:8986-9723	3-oxoacyl-ACP synthase	Fe(+) at 25ºC	Fe(-) at 25ºC	OK	6.09721	8.19236	0.426129	0.408208	0.56895	0.738538	no	WP_019282449.1
VAR_RS0109610	WP_029388279.1	NZ_AEZB01000077.1:9717-10490	acyl-phosphate glycerol 3-phosphate acyltransferase	Fe(+) at 25ºC	Fe(-) at 25ºC	OK	8.9848	4.32796	-1.0538	-0.812197	0.1945	0.372502	no	WP_029388279.1
VAR_RS0109585	WP_019282446.1	NZ_AEZB01000077.1:948-2726	diguanylate phosphodiesterase	Fe(+) at 25ºC	Fe(-) at 25ºC	OK	104.567	146.869	0.490101	0.486449	0.42465	0.619356	no	WP_019282446.1
VAR_RS20305	pseudo	NZ_AEZB01000077.1:2723-6289	VieS	Fe(+) at 25ºC	Fe(-) at 25ºC	OK	54.952	151.401	1.46213	1.81703	0.00455	0.0217614	yes	pseudo
VAR_RS0109700	WP_029388281.1	NZ_AEZB01000078.1:152-1261	tRNA (uracil-5-)-methyltransferase	Fe(+) at 25ºC	Fe(-) at 25ºC	OK	15.7463	14.1772	-0.151444	-0.221823	0.72575	0.848383	no	WP_029388281.1
VAR_RS0109705	WP_019282465.1	NZ_AEZB01000078.1:1614-3023	integrase	Fe(+) at 25ºC	Fe(-) at 25ºC	OK	15.4241	45.1145	1.54841	2.35059	0.00045	0.00327891	yes	WP_019282465.1
VAR_RS20315	pseudo	NZ_AEZB01000079.1:1-225	hypothetical protein	Fe(+) at 25ºC	Fe(-) at 25ºC	OK	26.1196	26.8907	0.0419714	0.0823296	0.9497	0.973817	no	pseudo
VAR_RS0109725	WP_017042702.1	NZ_AEZB01000079.1:1337-1870	membrane protein	Fe(+) at 25ºC	Fe(-) at 25ºC	OK	507.259	482.464	-0.0723016	-0.126958	0.8428	0.91772	no	WP_017042702.1
VAR_RS0109715	WP_013856011.1	NZ_AEZB01000079.1:2330-3877	2-isopropylmalate synthase	Fe(+) at 25ºC	Fe(-) at 25ºC	OK	6.85638	8.47216	0.305283	0.371929	0.5798	0.747155	no	WP_013856011.1
VAR_RS0109720	WP_029388282.1	NZ_AEZB01000079.1:294-1340	glycosyl transferase	Fe(+) at 25ºC	Fe(-) at 25ºC	OK	4.36904	0.531976	-3.03788	-0.919861	0.2345	0.421955	no	WP_029388282.1
VAR_RS0109730	WP_019282467.1	NZ_AEZB01000079.1:3951-5042	3-isopropylmalate dehydrogenase	Fe(+) at 25ºC	Fe(-) at 25ºC	OK	526.915	561.05	0.0905611	0.160892	0.8004	0.892346	no	WP_019282467.1
VAR_RS20320	pseudo	NZ_AEZB01000079.1:5102-6522	isopropylmalate isomerase	Fe(+) at 25ºC	Fe(-) at 25ºC	OK	123.819	120.913	-0.0342541	-0.0627485	0.92415	0.961061	no	pseudo
leuD	WP_017042706.1	NZ_AEZB01000079.1:6537-7139	3-isopropylmalate dehydratase small subunit	Fe(+) at 25ºC	Fe(-) at 25ºC	OK	204.911	135.938	-0.592048	-1.1047	0.1356	0.289658	no	WP_017042706.1
VAR_RS0109745	WP_013856007.1	NZ_AEZB01000079.1:7252-8037	hypothetical protein	Fe(+) at 25ºC	Fe(-) at 25ºC	OK	82.6105	19.2876	-2.09865	-3.29408	5e-05	0.000490717	yes	WP_013856007.1
VAR_RS0109760	WP_019282470.1	NZ_AEZB01000080.1:1353-1973	ATP-dependent Zn protease	Fe(+) at 25ºC	Fe(-) at 25ºC	OK	306.16	249.731	-0.293913	-0.633214	0.41235	0.608668	no	WP_019282470.1
VAR_RS0109755	WP_019282469.1	NZ_AEZB01000080.1:143-1324	aromatic amino acid aminotransferase	Fe(+) at 25ºC	Fe(-) at 25ºC	OK	129.218	208.004	0.686812	1.2307	0.05405	0.14945	no	WP_019282469.1
VAR_RS0109765	WP_038148427.1	NZ_AEZB01000080.1:2289-3236	exopolyphosphatase	Fe(+) at 25ºC	Fe(-) at 25ºC	OK	593.566	152.6	-1.95965	-2.9766	5e-05	0.000490717	yes	WP_038148427.1
VAR_RS0109770	WP_019282471.1	NZ_AEZB01000080.1:3229-3429	hypothetical protein	Fe(+) at 25ºC	Fe(-) at 25ºC	NOTEST	0	0	0	0	1	1	no	WP_019282471.1
VAR_RS0109775	WP_043004524.1	NZ_AEZB01000080.1:3488-5305	antibiotic ABC transporter substrate-binding protein	Fe(+) at 25ºC	Fe(-) at 25ºC	OK	66.4585	58.0711	-0.194633	-0.338133	0.5837	0.750195	no	WP_043004524.1
VAR_RS20325	pseudo	NZ_AEZB01000080.1:5315-6399	microcin ABC transporter permease	Fe(+) at 25ºC	Fe(-) at 25ºC	OK	32.682	35.4588	0.117648	0.0555592	0.92905	0.963667	no	pseudo
VAR_RS0109785	WP_017046433.1	NZ_AEZB01000080.1:6396-7439	ABC transporter permease	Fe(+) at 25ºC	Fe(-) at 25ºC	OK	47.7673	34.5343	-0.467994	-0.254718	0.6808	0.818132	no	WP_017046433.1
VAR_RS0109790	WP_019282473.1	NZ_AEZB01000080.1:7436-9028	microcin C ABC transporter ATP-binding protein YejF	Fe(+) at 25ºC	Fe(-) at 25ºC	OK	152.346	211.065	0.470333	0.633962	0.2744	0.467852	no	WP_019282473.1
VAR_RS0109795	WP_013867855.1	NZ_AEZB01000080.1:9146-9937	diguanylate phosphodiesterase	Fe(+) at 25ºC	Fe(-) at 25ºC	OK	24.1419	8.52262	-1.50217	-2.10698	0.0051	0.023778	yes	WP_013867855.1
VAR_RS0109850	WP_017042158.1	NZ_AEZB01000081.1:10560-11303	divalent ion tolerance protein CutA	Fe(+) at 25ºC	Fe(-) at 25ºC	OK	118.9	63.9076	-0.895691	-1.61209	0.01795	0.0647202	no	WP_017042158.1
VAR_RS0109855	WP_019282480.1	NZ_AEZB01000081.1:11440-11668	acetyltransferase	Fe(+) at 25ºC	Fe(-) at 25ºC	OK	611.268	1033.19	0.757229	2.83037	0.0385	0.115799	no	WP_019282480.1
VAR_RS0109805	WP_019282474.1	NZ_AEZB01000081.1:1297-2934	glucan 1_6-alpha-glucosidase	Fe(+) at 25ºC	Fe(-) at 25ºC	OK	92.115	97.4429	0.0811214	0.141035	0.8162	0.901992	no	WP_019282474.1
VAR_RS20330	pseudo	NZ_AEZB01000081.1:160-1078	LysR family transcriptional regulator	Fe(+) at 25ºC	Fe(-) at 25ºC	OK	52.8641	31.6944	-0.738061	-1.21416	0.0731	0.186756	no	pseudo
VAR_RS0109810	WP_019282475.1	NZ_AEZB01000081.1:3264-4409	hypothetical protein	Fe(+) at 25ºC	Fe(-) at 25ºC	OK	1214.04	543.775	-1.15873	-2.11635	0.00185	0.0105011	yes	WP_019282475.1
VAR_RS0109815	WP_026028166.1	NZ_AEZB01000081.1:4521-5738	serine/threonine transporter SstT	Fe(+) at 25ºC	Fe(-) at 25ºC	OK	9.85556	7.20598	-0.451744	-0.562189	0.3514	0.548398	no	WP_026028166.1
VAR_RS0109820	WP_019282476.1	NZ_AEZB01000081.1:6093-6536	copper metallochaperone	Fe(+) at 25ºC	Fe(-) at 25ºC	OK	96.4124	161.54	0.744603	1.47611	0.05985	0.16179	no	WP_019282476.1
VAR_RS0109825	WP_019282477.1	NZ_AEZB01000081.1:6538-7146	photosynthetic protein synthase I	Fe(+) at 25ºC	Fe(-) at 25ºC	OK	31.9915	36.8707	0.204788	0.19515	0.758	0.868327	no	WP_019282477.1
VAR_RS0109830	WP_019282478.1	NZ_AEZB01000081.1:7143-7571	hypothetical protein	Fe(+) at 25ºC	Fe(-) at 25ºC	OK	130.62	43.6772	-1.58042	-1.46044	0.0054	0.0249104	yes	WP_019282478.1
VAR_RS0109835	WP_017042156.1	NZ_AEZB01000081.1:7715-8635	DUF368 domain-containing protein	Fe(+) at 25ºC	Fe(-) at 25ºC	OK	12.2139	24.0169	0.975523	1.37339	0.037	0.112271	no	WP_017042156.1
VAR_RS0109845	WP_029388284.1	NZ_AEZB01000081.1:9289-10515	sodium:glutamate symporter	Fe(+) at 25ºC	Fe(-) at 25ºC	OK	13.2609	23.0313	0.796416	1.19319	0.0617	0.165445	no	WP_029388284.1
kbaY	pseudo	NZ_AEZB01000082.1:1-643	tagatose-bisphosphate aldolase	Fe(+) at 25ºC	Fe(-) at 25ºC	NOTEST	0.406647	0.84728	1.05906	0	1	1	no	pseudo
VAR_RS0109865	0			Fe(+) at 25ºC	Fe(-) at 25ºC	NOTEST	0.313668	0.583103	0.894512	0	1	1	no
VAR_RS0109870	WP_019282483.1	NZ_AEZB01000082.1:1832-2272	PTS N-acetylgalactosamine transporter subunit IIA	Fe(+) at 25ºC	Fe(-) at 25ºC	OK	3.41571	3.42911	0.00564655	0.00309698	0.9759	0.987791	no	WP_019282483.1
VAR_RS0109920	WP_029388286.1	NZ_AEZB01000082.1:10175-10612	hypothetical protein	Fe(+) at 25ºC	Fe(-) at 25ºC	NOTEST	0	0.188192	inf	0	1	1	no	WP_029388286.1
VAR_RS0109925	WP_019282495.1	NZ_AEZB01000082.1:10609-11082	hypothetical protein	Fe(+) at 25ºC	Fe(-) at 25ºC	NOTEST	0	0	0	0	1	1	no	WP_019282495.1
VAR_RS0109930	WP_019282496.1	NZ_AEZB01000082.1:11499-12359	WYL domain-containing protein	Fe(+) at 25ºC	Fe(-) at 25ºC	OK	1.06418	2.06002	0.952918	0.800677	0.25845	0.449405	no	WP_019282496.1
VAR_RS0109935	WP_019282497.1	NZ_AEZB01000082.1:12498-14531	hypothetical protein	Fe(+) at 25ºC	Fe(-) at 25ºC	OK	2.29205	5.50851	1.26503	1.39791	0.0259	0.0849163	no	WP_019282497.1
VAR_RS20340	pseudo	NZ_AEZB01000082.1:14524-14926	hypothetical protein	Fe(+) at 25ºC	Fe(-) at 25ºC	NOTEST	0.585688	0.423658	-0.467234	0	1	1	no	pseudo
VAR_RS0109875	WP_019282484.1	NZ_AEZB01000082.1:2331-3215	PTS N-acetylgalactosamine transporter subunit IID	Fe(+) at 25ºC	Fe(-) at 25ºC	NOTEST	0.169995	0.390611	1.20024	0	1	1	no	WP_019282484.1
VAR_RS0109880	WP_019282485.1	NZ_AEZB01000082.1:3205-3981	PTS N-acetylgalactosamine transporter subunit IIC	Fe(+) at 25ºC	Fe(-) at 25ºC	NOTEST	0	0	0	0	1	1	no	WP_019282485.1
VAR_RS0109885	WP_019282486.1	NZ_AEZB01000082.1:3999-4472	PTS N-acetylgalactosamine transporter subunit IIB	Fe(+) at 25ºC	Fe(-) at 25ºC	NOTEST	0.136423	0	-inf	0	1	1	no	WP_019282486.1
VAR_RS0109890	WP_019282487.1	NZ_AEZB01000082.1:4495-5652	tagatose-6-phosphate ketose isomerase	Fe(+) at 25ºC	Fe(-) at 25ºC	NOTEST	0	0	0	0	1	1	no	WP_019282487.1
VAR_RS0109895	WP_019282488.1	NZ_AEZB01000082.1:5652-6959	D-tagatose-bisphosphate aldolase_ class II_ non-catalytic subunit	Fe(+) at 25ºC	Fe(-) at 25ºC	NOTEST	0	0.426086	inf	0	1	1	no	WP_019282488.1
VAR_RS0109900	WP_019282482.1	NZ_AEZB01000082.1:634-1842	N-acetylglucosamine-6-phosphate deacetylase	Fe(+) at 25ºC	Fe(-) at 25ºC	NOTEST	0.0730919	0.180885	1.30729	0	1	1	no	WP_019282482.1
VAR_RS0109905	WP_019282489.1	NZ_AEZB01000082.1:6968-7744	DeoR family transcriptional regulator	Fe(+) at 25ºC	Fe(-) at 25ºC	OK	2.13013	4.48798	1.07513	1.05679	0.15405	0.316848	no	WP_019282489.1
VAR_RS0109915	WP_019282490.1	NZ_AEZB01000082.1:8170-8937	DeoR family transcriptional regulator	Fe(+) at 25ºC	Fe(-) at 25ºC	OK	2.36374	1.18937	-0.990867	-0.814952	0.3683	0.566031	no	WP_019282490.1
VAR_RS0109945	WP_019282493.1	NZ_AEZB01000082.1:9703-10125	hypothetical protein	Fe(+) at 25ºC	Fe(-) at 25ºC	OK	215.354	122.712	-0.811434	-1.60968	0.0245	0.0813713	no	WP_019282493.1
VAR_RS0110000	WP_010318842.1	NZ_AEZB01000083.1:10287-11795	leucyl aminopeptidase	Fe(+) at 25ºC	Fe(-) at 25ºC	OK	40.3742	46.0772	0.190619	0.307903	0.60985	0.768748	no	WP_010318842.1
VAR_RS0110005	WP_017043380.1	NZ_AEZB01000083.1:11863-12312	DNA polymerase III subunit chi	Fe(+) at 25ºC	Fe(-) at 25ºC	OK	30.8918	37.4855	0.279108	0.443979	0.56975	0.739118	no	WP_017043380.1
VAR_RS20355	pseudo	NZ_AEZB01000083.1:12407-15267	valyl-tRNA synthase	Fe(+) at 25ºC	Fe(-) at 25ºC	OK	100.703	127.494	0.340325	0.548764	0.34335	0.54059	no	pseudo
VAR_RS20345	WP_019282499.1	NZ_AEZB01000083.1:1244-2548	integrase	Fe(+) at 25ºC	Fe(-) at 25ºC	OK	3.00455	10.48	1.80242	2.18546	0.00425	0.0206139	yes	WP_019282499.1
VAR_RS0110015	WP_019282507.1	NZ_AEZB01000083.1:15334-16296	glycerate dehydrogenase	Fe(+) at 25ºC	Fe(-) at 25ºC	OK	61.1971	42.7339	-0.51808	-0.816862	0.18075	0.354589	no	WP_019282507.1
VAR_RS0110020	WP_019282508.1	NZ_AEZB01000083.1:16326-17063	RNA pseudouridine synthase	Fe(+) at 25ºC	Fe(-) at 25ºC	OK	11.9009	13.8408	0.217861	0.31037	0.66445	0.80748	no	WP_019282508.1
VAR_RS0110025	WP_019282509.1	NZ_AEZB01000083.1:17312-18583	membrane protein	Fe(+) at 25ºC	Fe(-) at 25ºC	OK	8.04895	5.50839	-0.54717	-0.680181	0.2805	0.474742	no	WP_019282509.1
VAR_RS0110030	WP_019282510.1	NZ_AEZB01000083.1:18661-21570	RNA polymerase-associated protein RapA	Fe(+) at 25ºC	Fe(-) at 25ºC	OK	39.1501	20.021	-0.967504	-1.55764	0.00855	0.0359915	yes	WP_019282510.1
VAR_RS20360	WP_019282511.1	NZ_AEZB01000083.1:21682-21861	hypothetical protein	Fe(+) at 25ºC	Fe(-) at 25ºC	NOTEST	0	0	0	0	1	1	no	WP_019282511.1
VAR_RS0110040	WP_010318836.1	NZ_AEZB01000083.1:22006-23382	ATPase	Fe(+) at 25ºC	Fe(-) at 25ºC	OK	259.436	55.9964	-2.21197	-3.76334	5e-05	0.000490717	yes	WP_010318836.1
VAR_RS20365	WP_019282513.1	NZ_AEZB01000083.1:23499-24554	ornithine carbamoyltransferase	Fe(+) at 25ºC	Fe(-) at 25ºC	OK	176.707	215.476	0.286166	0.520146	0.42	0.615706	no	WP_019282513.1
VAR_RS0110050	WP_013855987.1	NZ_AEZB01000083.1:24966-25895	aspartate carbamoyltransferase	Fe(+) at 25ºC	Fe(-) at 25ºC	OK	8.13517	56.6656	2.80023	4.08252	5e-05	0.000490717	yes	WP_013855987.1
VAR_RS0110055	WP_010318833.1	NZ_AEZB01000083.1:25912-26379	aspartate carbamoyltransferase regulatory subunit	Fe(+) at 25ºC	Fe(-) at 25ºC	OK	82.277	524.626	2.67273	5.39574	5e-05	0.000490717	yes	WP_010318833.1
VAR_RS0110060	WP_013855986.1	NZ_AEZB01000083.1:26499-26888	reactive intermediate/imine deaminase	Fe(+) at 25ºC	Fe(-) at 25ºC	OK	172.608	307.05	0.830974	1.63914	0.02455	0.0814985	no	WP_013855986.1
VAR_RS0110065	pseudo	NZ_AEZB01000083.1:27078-27630	guanylate cyclase	Fe(+) at 25ºC	Fe(-) at 25ºC	OK	3.82684	3.04887	-0.327877	-0.175512	0.82025	0.904409	no	pseudo
VAR_RS0110070	WP_019282514.1	NZ_AEZB01000083.1:27623-28573	sensor histidine kinase	Fe(+) at 25ºC	Fe(-) at 25ºC	OK	17.6048	10.063	-0.806903	-0.958376	0.0991	0.231639	no	WP_019282514.1
VAR_RS20350	WP_019282500.1	NZ_AEZB01000083.1:2775-3965	hypothetical protein	Fe(+) at 25ºC	Fe(-) at 25ºC	OK	2.13094	1.77796	-0.261266	-0.237877	0.73585	0.855508	no	WP_019282500.1
VAR_RS0110075	WP_019282515.1	NZ_AEZB01000083.1:28579-29325	1-acyl-sn-glycerol-3-phosphate acyltransferase	Fe(+) at 25ºC	Fe(-) at 25ºC	OK	6.49173	11.6178	0.839662	1.0859	0.12195	0.269208	no	WP_019282515.1
VAR_RS0110080	WP_026029130.1	NZ_AEZB01000083.1:29416-30681	UDP-N-acetylglucosamine 1-carboxyvinyltransferase	Fe(+) at 25ºC	Fe(-) at 25ºC	OK	44.7649	48.1844	0.1062	0.178815	0.7721	0.876146	no	WP_026029130.1
VAR_RS0110085	WP_013855981.1	NZ_AEZB01000083.1:30691-30945	BolA family transcriptional regulator	Fe(+) at 25ºC	Fe(-) at 25ºC	OK	93.7215	96.743	0.045777	0.104975	0.928	0.963103	no	WP_013855981.1
VAR_RS0110090	WP_019282516.1	NZ_AEZB01000083.1:30959-31267	NTP-binding protein	Fe(+) at 25ºC	Fe(-) at 25ºC	OK	149.205	223.115	0.580492	0.941574	0.3546	0.551664	no	WP_019282516.1
VAR_RS0110095	WP_029388289.1	NZ_AEZB01000083.1:31264-31902	toluene tolerance protein	Fe(+) at 25ºC	Fe(-) at 25ºC	OK	106.03	135.3	0.351696	0.465545	0.442	0.635307	no	WP_029388289.1
VAR_RS0110100	WP_019282518.1	NZ_AEZB01000083.1:31938-32429	outer membrane lipid asymmetry maintenance protein MlaD	Fe(+) at 25ºC	Fe(-) at 25ºC	OK	80.8099	172.956	1.0978	2.16027	0.0063	0.0282226	yes	WP_019282518.1
VAR_RS0110105	WP_013855979.1	NZ_AEZB01000083.1:32432-33223	ABC transporter permease	Fe(+) at 25ºC	Fe(-) at 25ºC	OK	50.6868	67.4109	0.411372	0.538164	0.37285	0.5701	no	WP_013855979.1
VAR_RS0110110	WP_026029128.1	NZ_AEZB01000083.1:33220-34017	ABC transporter ATP-binding protein	Fe(+) at 25ºC	Fe(-) at 25ºC	OK	18.3758	37.9592	1.04665	0.757878	0.2123	0.394242	no	WP_026029128.1
VAR_RS0110120	WP_019282519.1	NZ_AEZB01000083.1:34289-35254	sodium:calcium antiporter	Fe(+) at 25ºC	Fe(-) at 25ºC	OK	43.2659	53.5388	0.307354	0.502239	0.4233	0.618322	no	WP_019282519.1
VAR_RS0110125	WP_019282520.1	NZ_AEZB01000083.1:35274-36248	D-arabinose 5-phosphate isomerase	Fe(+) at 25ºC	Fe(-) at 25ºC	OK	56.0556	64.6631	0.206084	0.167034	0.7949	0.88877	no	WP_019282520.1
VAR_RS0110130	WP_017046457.1	NZ_AEZB01000083.1:36245-36802	3-deoxy-D-manno-octulosonate 8-phosphate phosphatase	Fe(+) at 25ºC	Fe(-) at 25ºC	OK	67.0418	87.7142	0.38775	0.282196	0.6868	0.822369	no	WP_017046457.1
VAR_RS0110135	WP_019282521.1	NZ_AEZB01000083.1:36799-37362	LPS export ABC transporter periplasmic protein LptC	Fe(+) at 25ºC	Fe(-) at 25ºC	OK	77.7983	72.8374	-0.0950593	-0.0712626	0.9269	0.962586	no	WP_019282521.1
VAR_RS0110140	WP_017047032.1	NZ_AEZB01000083.1:37343-37843	lipopolysaccharide transport periplasmic protein LptA	Fe(+) at 25ºC	Fe(-) at 25ºC	OK	278.674	306.727	0.138375	0.137438	0.8087	0.897108	no	WP_017047032.1
VAR_RS0110145	WP_013855971.1	NZ_AEZB01000083.1:37846-38571	ABC transporter ATP-binding protein	Fe(+) at 25ºC	Fe(-) at 25ºC	OK	71.2216	97.3108	0.450286	0.858948	0.2315	0.417994	no	WP_013855971.1
VAR_RS20370	pseudo	NZ_AEZB01000083.1:38623-40084	RNA polymerase factor sigma-54	Fe(+) at 25ºC	Fe(-) at 25ºC	OK	551.02	232.887	-1.24247	-1.9733	0.00165	0.00954701	yes	pseudo
VAR_RS0110155	WP_013855969.1	NZ_AEZB01000083.1:40110-40397	ribosome-associated factor Y	Fe(+) at 25ºC	Fe(-) at 25ºC	OK	1099.96	319.738	-1.78248	-4.60897	5e-05	0.000490717	yes	WP_013855969.1
VAR_RS20375	pseudo	NZ_AEZB01000083.1:40400-40847	PTS sugar transporter	Fe(+) at 25ºC	Fe(-) at 25ºC	OK	66.8657	88.4518	0.403626	0.805661	0.32315	0.519492	no	pseudo
VAR_RS0110165	WP_019282522.1	NZ_AEZB01000083.1:40864-41721	glmZ(sRNA)-inactivating NTPase	Fe(+) at 25ºC	Fe(-) at 25ºC	OK	43.3272	44.0723	0.024601	0.0431376	0.9496	0.973817	no	WP_019282522.1
VAR_RS0110170	WP_019282523.1	NZ_AEZB01000083.1:41732-42010	phosphate ABC transporter permease	Fe(+) at 25ºC	Fe(-) at 25ºC	OK	50.0494	69.8	0.479873	1.02757	0.31005	0.506405	no	WP_019282523.1
VAR_RS0110175	WP_019282524.1	NZ_AEZB01000083.1:42162-43517	magnesium transporter	Fe(+) at 25ºC	Fe(-) at 25ºC	OK	20.0609	29.5213	0.557371	0.86832	0.16235	0.328847	no	WP_019282524.1
VAR_RS0109960	WP_019282501.1	NZ_AEZB01000083.1:4325-5707	hypothetical protein	Fe(+) at 25ºC	Fe(-) at 25ºC	NOTEST	0.195964	0.0937955	-1.063	0	1	1	no	WP_019282501.1
VAR_RS0110180	WP_010318811.1	NZ_AEZB01000083.1:43616-44959	metalloprotease PmbA	Fe(+) at 25ºC	Fe(-) at 25ºC	OK	58.695	48.6746	-0.270068	-0.459382	0.45545	0.647805	no	WP_010318811.1
VAR_RS0110185	WP_013855964.1	NZ_AEZB01000083.1:45059-45595	hypothetical protein	Fe(+) at 25ºC	Fe(-) at 25ºC	OK	245.224	309.533	0.33599	0.729434	0.3563	0.553322	no	WP_013855964.1
VAR_RS0110190	WP_017046452.1	NZ_AEZB01000083.1:45651-46355	thiamine ABC transporter_ ATP-binding protein	Fe(+) at 25ºC	Fe(-) at 25ºC	OK	8.30674	14.6076	0.814361	0.636657	0.3013	0.496921	no	WP_017046452.1
thiP	WP_019282525.1	NZ_AEZB01000083.1:46349-47944	thiamine/thiamine pyrophosphate ABC transporter permease ThiP	Fe(+) at 25ºC	Fe(-) at 25ºC	OK	5.07791	8.16431	0.685096	0.57902	0.2834	0.477904	no	WP_019282525.1
tbpA	WP_029388290.1	NZ_AEZB01000083.1:47958-48950	thiamine transporter substrate binding subunit	Fe(+) at 25ºC	Fe(-) at 25ºC	OK	15.7672	45.9466	1.54303	2.34355	0.0006	0.00419799	yes	WP_029388290.1
VAR_RS0110205	WP_019282527.1	NZ_AEZB01000083.1:49166-49795	aromatic acid decarboxylase	Fe(+) at 25ºC	Fe(-) at 25ºC	OK	8.91328	27.7033	1.63603	2.24372	0.0022	0.0120752	yes	WP_019282527.1
VAR_RS0110210	WP_019282528.1	NZ_AEZB01000083.1:49825-51183	UDP-N-acetylmuramate:L-alanyl-gamma-D-glutamyl-meso-diaminopimelate ligase	Fe(+) at 25ºC	Fe(-) at 25ºC	OK	35.945	56.1351	0.643112	1.06808	0.0798	0.198637	no	WP_019282528.1
VAR_RS0110215	WP_013855958.1	NZ_AEZB01000083.1:51456-52466	fructose-bisphosphatase	Fe(+) at 25ºC	Fe(-) at 25ºC	OK	99.0666	44.6334	-1.15028	-1.89865	0.0046	0.0219104	yes	WP_013855958.1
VAR_RS0110220	WP_010318803.1	NZ_AEZB01000083.1:52645-53172	inorganic pyrophosphatase	Fe(+) at 25ºC	Fe(-) at 25ºC	OK	109.283	211.419	0.952036	1.79682	0.0101	0.041183	yes	WP_010318803.1
VAR_RS0110225	WP_029388291.1	NZ_AEZB01000083.1:53408-53755	gamma-glutamylcyclotransferase	Fe(+) at 25ºC	Fe(-) at 25ºC	OK	52.4926	47.4082	-0.146977	-0.271177	0.75285	0.865658	no	WP_029388291.1
VAR_RS0110230	WP_019282531.1	NZ_AEZB01000083.1:53766-57563	hypothetical protein	Fe(+) at 25ºC	Fe(-) at 25ºC	OK	13.7374	19.5835	0.511529	0.51839	0.35815	0.555207	no	WP_019282531.1
VAR_RS0110235	WP_019282532.1	NZ_AEZB01000083.1:57560-59272	membrane protein	Fe(+) at 25ºC	Fe(-) at 25ºC	OK	37.9888	42.9255	0.176261	0.182749	0.7437	0.860715	no	WP_019282532.1
VAR_RS0109965	WP_019282502.1	NZ_AEZB01000083.1:5784-5987	hypothetical protein	Fe(+) at 25ºC	Fe(-) at 25ºC	OK	5.95363	5.93957	-0.00341082	-0.00498862	0.93335	0.965878	no	WP_019282502.1
VAR_RS0110240	WP_019282533.1	NZ_AEZB01000083.1:59440-60066	peptide-methionine (S)-S-oxide reductase	Fe(+) at 25ºC	Fe(-) at 25ºC	OK	13.4186	31.7851	1.24411	1.86184	0.01105	0.0441873	yes	WP_019282533.1
VAR_RS0109970	WP_019282503.1	NZ_AEZB01000083.1:5992-6516	hypothetical protein	Fe(+) at 25ºC	Fe(-) at 25ºC	OK	9.52853	36.8411	1.95099	2.88664	0.00185	0.0105011	yes	WP_019282503.1
VAR_RS0110245	WP_029388292.1	NZ_AEZB01000083.1:60181-60732	hypothetical protein	Fe(+) at 25ºC	Fe(-) at 25ºC	OK	61.8178	35.657	-0.793838	-1.32015	0.0703	0.181709	no	WP_029388292.1
VAR_RS0110250	WP_019281490.1	NZ_AEZB01000083.1:60930-61166	hypothetical protein	Fe(+) at 25ºC	Fe(-) at 25ºC	NOTEST	0.423313	2.57707	2.60593	0	1	1	no	WP_019281490.1
VAR_RS0110255	WP_029388293.1	NZ_AEZB01000083.1:61248-61943	zinc-binding protein	Fe(+) at 25ºC	Fe(-) at 25ºC	OK	1.77561	8.75057	2.30106	2.39652	0.0057	0.0260589	yes	WP_029388293.1
VAR_RS0110260	WP_019282536.1	NZ_AEZB01000083.1:62013-62729	ABC transporter	Fe(+) at 25ºC	Fe(-) at 25ºC	OK	4.82743	8.77475	0.862103	0.875286	0.2012	0.380103	no	WP_019282536.1
VAR_RS0110265	WP_019282537.1	NZ_AEZB01000083.1:62726-63985	peptide ABC transporter permease	Fe(+) at 25ºC	Fe(-) at 25ºC	OK	1.90467	2.94282	0.62766	0.434974	0.4574	0.649194	no	WP_019282537.1
VAR_RS0110270	WP_050934239.1	NZ_AEZB01000083.1:64047-64496	hypothetical protein	Fe(+) at 25ºC	Fe(-) at 25ºC	OK	30.4548	67.4645	1.14746	1.96691	0.01055	0.0426359	yes	WP_050934239.1
VAR_RS20380	pseudo	NZ_AEZB01000083.1:64792-65692	hypothetical protein	Fe(+) at 25ºC	Fe(-) at 25ºC	OK	186.241	206.289	0.147496	0.276269	0.6863	0.82224	no	pseudo
VAR_RS0110280	WP_019282539.1	NZ_AEZB01000083.1:65735-66352	adenylyl-sulfate kinase	Fe(+) at 25ºC	Fe(-) at 25ºC	OK	23.1148	23.4017	0.017792	0.0264917	0.9724	0.985773	no	WP_019282539.1
VAR_RS0109975	WP_019282504.1	NZ_AEZB01000083.1:6584-6844	hypothetical protein	Fe(+) at 25ºC	Fe(-) at 25ºC	OK	11.7643	56.2174	2.2566	3.63906	0.00275	0.0144717	yes	WP_019282504.1
VAR_RS0110285	WP_017049184.1	NZ_AEZB01000083.1:66431-67861	sulfate adenylyltransferase	Fe(+) at 25ºC	Fe(-) at 25ºC	OK	8.88086	10.3853	0.225772	0.299422	0.6171	0.774576	no	WP_017049184.1
VAR_RS0110290	WP_026027329.1	NZ_AEZB01000083.1:67879-68787	sulfate adenylyltransferase subunit 2	Fe(+) at 25ºC	Fe(-) at 25ºC	OK	47.3655	28.1139	-0.752555	-1.35489	0.06155	0.165148	no	WP_026027329.1
VAR_RS0110295	WP_019282540.1	NZ_AEZB01000083.1:68879-69757	uroporphyrin-III C-methyltransferase	Fe(+) at 25ºC	Fe(-) at 25ºC	OK	13.296	7.0283	-0.919747	-1.06505	0.0725	0.185767	no	WP_019282540.1
VAR_RS0109980	pseudo	NZ_AEZB01000083.1:70047-72008	2'_ 3'-cyclic nucleotide 2'-phosphodiesterase	Fe(+) at 25ºC	Fe(-) at 25ºC	OK	317.54	6868.99	4.43509	204.088	0.00675	0.0298174	yes	pseudo
cpdB	0			Fe(+) at 25ºC	Fe(-) at 25ºC	OK	25.7908	42.4592	0.719219	1.16237	0.05285	0.146927	no
VAR_RS0110305	WP_019282541.1	NZ_AEZB01000083.1:72328-72915	membrane protein	Fe(+) at 25ºC	Fe(-) at 25ºC	OK	2.4666	0.79454	-1.63433	-0.558094	0.43035	0.624884	no	WP_019282541.1
VAR_RS0110310	WP_019282542.1	NZ_AEZB01000083.1:72912-74045	hypothetical protein	Fe(+) at 25ºC	Fe(-) at 25ºC	OK	2.4751	5.28309	1.09389	0.872169	0.09715	0.228202	no	WP_019282542.1
VAR_RS0109985	WP_029388287.1	NZ_AEZB01000083.1:7381-7860	hypothetical protein	Fe(+) at 25ºC	Fe(-) at 25ºC	OK	40.1128	10.8235	-1.8899	-2.67088	0.0012	0.00739935	yes	WP_029388287.1
VAR_RS20390	pseudo	NZ_AEZB01000083.1:74080-74628	hypothetical protein	Fe(+) at 25ºC	Fe(-) at 25ºC	OK	1.82295	1.73203	-0.0738115	-0.0574457	0.9453	0.972285	no	pseudo
VAR_RS0110320	pseudo	NZ_AEZB01000083.1:74630-75011	hypothetical protein	Fe(+) at 25ºC	Fe(-) at 25ºC	OK	2.92079	4.73878	0.698159	0.733446	0.3898	0.586971	no	pseudo
VAR_RS0109990	WP_013855998.1	NZ_AEZB01000083.1:7923-8993	LPS export ABC transporter permease LptG	Fe(+) at 25ºC	Fe(-) at 25ºC	OK	98.3309	168.327	0.775552	1.33826	0.0324	0.101369	no	WP_013855998.1
VAR_RS0109995	WP_019282506.1	NZ_AEZB01000083.1:8997-10097	LPS export ABC transporter permease LptF	Fe(+) at 25ºC	Fe(-) at 25ºC	OK	380.393	447.187	0.233387	0.397604	0.5275	0.706189	no	WP_019282506.1
VAR_RS0110335	WP_010317563.1	NZ_AEZB01000084.1:1737-3206	hypothetical protein	Fe(+) at 25ºC	Fe(-) at 25ºC	OK	75.7059	34.7156	-1.12482	-1.85533	0.0026	0.0138354	yes	WP_010317563.1
deoD	WP_013868368.1	NZ_AEZB01000084.1:3267-3977	purine-nucleoside phosphorylase	Fe(+) at 25ºC	Fe(-) at 25ºC	OK	812.431	163.969	-2.30882	-4.16007	5e-05	0.000490717	yes	WP_013868368.1
VAR_RS0110345	WP_026027151.1	NZ_AEZB01000084.1:4289-5242	hypothetical protein	Fe(+) at 25ºC	Fe(-) at 25ºC	OK	397.019	410.519	0.0482384	0.0604087	0.92945	0.963752	no	WP_026027151.1
VAR_RS0110350	WP_019282545.1	NZ_AEZB01000084.1:5232-6065	helix-turn-helix-type transcriptional regulator	Fe(+) at 25ºC	Fe(-) at 25ºC	OK	476.386	546.004	0.196782	0.224017	0.70635	0.835267	no	WP_019282545.1
VAR_RS20395	pseudo	NZ_AEZB01000084.1:6082-7495	deoxyribodipyrimidine photolyase	Fe(+) at 25ºC	Fe(-) at 25ºC	OK	200.821	248.632	0.308099	0.490435	0.38785	0.585087	no	pseudo
VAR_RS0110360	WP_013868372.1	NZ_AEZB01000084.1:7501-8424	peptidase	Fe(+) at 25ºC	Fe(-) at 25ºC	OK	32.599	49.6259	0.606265	0.980857	0.1216	0.268747	no	WP_013868372.1
VAR_RS0110330	WP_019282544.1	NZ_AEZB01000084.1:80-1573	hypothetical protein	Fe(+) at 25ºC	Fe(-) at 25ºC	OK	87.9422	74.7154	-0.235149	-0.417224	0.5113	0.694135	no	WP_019282544.1
VAR_RS0110755	WP_019282582.1	NZ_AEZB01000085.1:101031-102329	methyl-accepting chemotaxis protein	Fe(+) at 25ºC	Fe(-) at 25ºC	OK	453.515	124.681	-1.86291	-3.17928	5e-05	0.000490717	yes	WP_019282582.1
VAR_RS0110760	WP_019282583.1	NZ_AEZB01000085.1:102451-103098	thiopurine S-methyltransferase	Fe(+) at 25ºC	Fe(-) at 25ºC	OK	24.5872	19.5288	-0.332303	-0.520063	0.46695	0.657638	no	WP_019282583.1
VAR_RS0110400	WP_019282549.1	NZ_AEZB01000085.1:10306-11001	hypothetical protein	Fe(+) at 25ºC	Fe(-) at 25ºC	OK	0.766437	28.3116	5.20708	4.82334	0.00165	0.00954701	yes	WP_019282549.1
VAR_RS0110765	WP_019282584.1	NZ_AEZB01000085.1:103446-104219	phosphoribosylglycinamide formyltransferase	Fe(+) at 25ºC	Fe(-) at 25ºC	OK	103.889	66.2727	-0.648564	-1.18769	0.0904	0.216625	no	WP_019282584.1
ihfA	WP_010319630.1	NZ_AEZB01000085.1:104290-104586	integration host factor subunit alpha	Fe(+) at 25ºC	Fe(-) at 25ºC	OK	12262	1570.11	-2.96525	-7.74184	5e-05	0.000490717	yes	WP_010319630.1
pheT	WP_019282585.1	NZ_AEZB01000085.1:105008-107395	phenylalanine--tRNA ligase subunit beta	Fe(+) at 25ºC	Fe(-) at 25ºC	OK	113.943	95.8627	-0.24927	-0.411035	0.48355	0.670684	no	WP_019282585.1
VAR_RS0110780	WP_017044058.1	NZ_AEZB01000085.1:107412-108395	phenylalanine--tRNA ligase subunit alpha	Fe(+) at 25ºC	Fe(-) at 25ºC	OK	40.2038	46.4599	0.208654	0.354431	0.58185	0.748967	no	WP_017044058.1
VAR_RS0110785	WP_019282586.1	NZ_AEZB01000085.1:108612-109094	acetyltransferase	Fe(+) at 25ºC	Fe(-) at 25ºC	OK	223.073	143.478	-0.63669	-1.22693	0.0968	0.227584	no	WP_019282586.1
VAR_RS20480	pseudo	NZ_AEZB01000085.1:109179-110152	porin	Fe(+) at 25ºC	Fe(-) at 25ºC	OK	501.519	198.689	-1.33579	-2.22017	0.00075	0.00503221	yes	pseudo
VAR_RS0110405	WP_013856691.1	NZ_AEZB01000085.1:11004-12137	hypothetical protein	Fe(+) at 25ºC	Fe(-) at 25ºC	OK	1.21379	14.9605	3.62357	1.76224	0.0448	0.129769	no	WP_013856691.1
[truncated: 1,636 more rows]

## Sheet: Fe(-)at 25ºC vs Fe(-) at 15ºC
Table S2 (cont.). Complete data of genes differentially expressed at 25 ºC and at 15 ºC under iron deficiency.
Gene	Locus	Contig	Product	Sample_1	Sample_2	status	value_1	value_2	log2(fold_change)	test_stat	p_value	q_value	significant	Locus	gene
VAR_RS0100005	WP_010318853.1	NZ_AEZB01000001.1:71-709	membrane protein	Fe(-) at 25ºC	Fe(-) at 15ºC	OK	105.003	107.39	0.0324301	0.0566744	0.9336	0.966041	no	WP_010318853.1	VAR_RS0100005
VAR_RS0100010	WP_019281523.1	NZ_AEZB01000001.1:1341-4013	bifunctional acetaldehyde-CoA/alcohol dehydrogenase	Fe(-) at 25ºC	Fe(-) at 15ºC	OK	1916.54	952.634	-1.00851	-1.37387	0.01535	0.0571876	no	WP_019281523.1	VAR_RS0100010
VAR_RS19110	pseudo	NZ_AEZB01000001.1:4137-5013	multidrug transporter	Fe(-) at 25ºC	Fe(-) at 15ºC	OK	1.98039	2.36506	0.256091	0.21555	0.7499	0.863794	no	pseudo	VAR_RS19110
VAR_RS19115	pseudo	NZ_AEZB01000001.1:5136-8221	ribonuclease	Fe(-) at 25ºC	Fe(-) at 15ºC	OK	315.904	226.432	-0.480406	-0.788065	0.1962	0.374237	no	pseudo	VAR_RS19115
VAR_RS0100025	WP_029388080.1	NZ_AEZB01000001.1:8837-9784	pseudouridine synthase	Fe(-) at 25ºC	Fe(-) at 15ºC	OK	525.245	403.021	-0.382136	-0.744867	0.28195	0.476303	no	WP_029388080.1	VAR_RS0100025
VAR_RS0100030	WP_019281525.1	NZ_AEZB01000001.1:9891-10475	septum formation protein Maf	Fe(-) at 25ºC	Fe(-) at 15ºC	OK	6.61707	9.88003	0.578323	0.714314	0.3401	0.537008	no	WP_019281525.1	VAR_RS0100030
VAR_RS19120	pseudo	NZ_AEZB01000001.1:10622-11140	ribosomal protein L32p	Fe(-) at 25ºC	Fe(-) at 15ºC	OK	5705.46	3045.3	-0.90576	-1.93444	0.01825	0.0655647	no	pseudo	VAR_RS19120
VAR_RS0100045	WP_017042562.1	NZ_AEZB01000001.1:11362-12387	phosphate acyltransferase	Fe(-) at 25ºC	Fe(-) at 15ºC	OK	28.9497	21.6932	-0.416305	-0.631923	0.32985	0.526622	no	WP_017042562.1	VAR_RS0100045
VAR_RS0100050	WP_010319117.1	NZ_AEZB01000001.1:12393-13343	3-oxoacyl-ACP synthase	Fe(-) at 25ºC	Fe(-) at 15ºC	OK	71.8355	70.2078	-0.0330643	-0.0586716	0.92935	0.963752	no	WP_010319117.1	VAR_RS0100050
VAR_RS0100055	WP_017045257.1	NZ_AEZB01000001.1:13407-14330	malonyl CoA-acyl carrier protein transacylase	Fe(-) at 25ºC	Fe(-) at 15ºC	OK	127.511	116.285	-0.132963	-0.234576	0.71615	0.842525	no	WP_017045257.1	VAR_RS0100055
fabG	WP_029388081.1	NZ_AEZB01000001.1:14350-15084	beta-ketoacyl-ACP reductase	Fe(-) at 25ºC	Fe(-) at 15ºC	OK	162.146	153.618	-0.0779439	-0.13664	0.83565	0.913737	no	WP_029388081.1	fabG
VAR_RS0100065	WP_014204679.1	NZ_AEZB01000001.1:15319-15552	acyl carrier protein	Fe(-) at 25ºC	Fe(-) at 15ºC	OK	661.313	702.915	0.0880179	0.255454	0.8325	0.911817	no	WP_014204679.1	VAR_RS0100065
VAR_RS0100070	WP_029388082.1	NZ_AEZB01000001.1:15643-16887	beta-ketoacyl-[acyl-carrier-protein] synthase II	Fe(-) at 25ºC	Fe(-) at 15ºC	OK	63.6813	44.9344	-0.503048	-0.816202	0.1835	0.358272	no	WP_029388082.1	VAR_RS0100070
VAR_RS0100075	WP_019281528.1	NZ_AEZB01000001.1:16965-17762	aminodeoxychorismate lyase	Fe(-) at 25ºC	Fe(-) at 15ºC	OK	211.759	223.285	0.0764595	0.088093	0.8924	0.943224	no	WP_019281528.1	VAR_RS0100075
VAR_RS0100080	WP_019281529.1	NZ_AEZB01000001.1:17759-18775	aminodeoxychorismate lyase	Fe(-) at 25ºC	Fe(-) at 15ºC	OK	104.773	112.156	0.0982443	0.0867063	0.89695	0.945604	no	WP_019281529.1	VAR_RS0100080
VAR_RS0100085	WP_017045261.1	NZ_AEZB01000001.1:18772-19416	dTMP kinase	Fe(-) at 25ºC	Fe(-) at 15ºC	OK	207.826	202.101	-0.0403011	-0.0346704	0.9592	0.978934	no	WP_017045261.1	VAR_RS0100085
VAR_RS19125	pseudo	NZ_AEZB01000001.1:19426-20413	DNA polymerase III subunit delta'	Fe(-) at 25ºC	Fe(-) at 15ºC	OK	6.17458	8.63324	0.48356	0.241135	0.6905	0.824347	no	pseudo	VAR_RS0100095
VAR_RS0100095	WP_029388083.1	NZ_AEZB01000001.1:20404-21180	DNAse	Fe(-) at 25ºC	Fe(-) at 15ºC	OK	43.6803	38.0928	-0.197462	-0.314384	0.6337	0.786266	no	WP_029388083.1	VAR_RS19125
VAR_RS0100100	WP_019281530.1	NZ_AEZB01000001.1:21618-23114	PTS glucose transporter subunit IIBC	Fe(-) at 25ºC	Fe(-) at 15ºC	OK	1241.5	1052.36	-0.238444	-0.352067	0.5408	0.718071	no	WP_019281530.1	VAR_RS0100100
VAR_RS0100110	WP_017045264.1	NZ_AEZB01000001.1:23559-25019	transporter	Fe(-) at 25ºC	Fe(-) at 15ºC	OK	68.7791	78.1648	0.184549	0.302312	0.61395	0.772289	no	WP_017045264.1	VAR_RS0100110
VAR_RS0100115	WP_019281532.1	NZ_AEZB01000001.1:25497-26177	hypothetical protein	Fe(-) at 25ºC	Fe(-) at 15ºC	OK	10.8043	10.5837	-0.0297603	-0.0397741	0.95565	0.97723	no	WP_019281532.1	VAR_RS0100115
VAR_RS0100125	WP_019281533.1	NZ_AEZB01000001.1:26324-27523	patatin family protein	Fe(-) at 25ºC	Fe(-) at 15ºC	OK	226.156	179.827	-0.330711	-0.576562	0.36135	0.558389	no	WP_019281533.1	VAR_RS0100125
VAR_RS19130	pseudo	NZ_AEZB01000001.1:27542-28990	pyruvate kinase	Fe(-) at 25ºC	Fe(-) at 15ºC	OK	42.2581	43.8843	0.054478	0.0910806	0.88245	0.938203	no	pseudo	VAR_RS19130
VAR_RS0100135	WP_013856420.1	NZ_AEZB01000001.1:29271-30488	transcriptional regulator	Fe(-) at 25ºC	Fe(-) at 15ºC	OK	90.1952	70.9908	-0.34542	-0.595327	0.33755	0.534473	no	WP_013856420.1	VAR_RS0100135
VAR_RS0100140	WP_017048555.1	NZ_AEZB01000001.1:30579-31523	chemotaxis protein CheW	Fe(-) at 25ºC	Fe(-) at 15ºC	OK	266.455	292.926	0.136646	0.240882	0.7221	0.846101	no	WP_017048555.1	VAR_RS0100140
VAR_RS0100145	WP_017048556.1	NZ_AEZB01000001.1:31655-32398	YciK family oxidoreductase	Fe(-) at 25ºC	Fe(-) at 15ºC	OK	41.7942	42.3749	0.019909	0.0324778	0.96065	0.979841	no	WP_017048556.1	VAR_RS0100145
VAR_RS0100150	WP_029388085.1	NZ_AEZB01000001.1:32489-33550	protease SohB	Fe(-) at 25ºC	Fe(-) at 15ºC	OK	171.292	204.484	0.25553	0.467961	0.49185	0.678108	no	WP_029388085.1	VAR_RS0100150
VAR_RS19135	WP_019281535.1	NZ_AEZB01000001.1:33598-34209	rhombosortase	Fe(-) at 25ºC	Fe(-) at 15ºC	OK	13.684	13.5537	-0.0137953	-0.0176645	0.97775	0.988516	no	WP_019281535.1	VAR_RS19135
VAR_RS0100160	WP_019281536.1	NZ_AEZB01000001.1:34213-34821	DTW domain-containing protein	Fe(-) at 25ºC	Fe(-) at 15ºC	OK	4.46942	8.12095	0.861562	0.968461	0.18595	0.361672	no	WP_019281536.1	VAR_RS0100160
VAR_RS0100165	WP_029388086.1	NZ_AEZB01000001.1:34871-36196	dGTPase	Fe(-) at 25ºC	Fe(-) at 15ºC	OK	14.1438	25.7534	0.864592	1.34239	0.0355	0.10876	no	WP_029388086.1	VAR_RS0100165
VAR_RS0100170	WP_026028390.1	NZ_AEZB01000001.1:36255-36839	5'-deoxynucleotidase	Fe(-) at 25ºC	Fe(-) at 15ºC	OK	40.5653	40.2619	-0.0108301	-0.0185117	0.98075	0.990115	no	WP_026028390.1	VAR_RS0100170
VAR_RS0100175	WP_013856428.1	NZ_AEZB01000001.1:36961-38175	aminotransferase AlaT	Fe(-) at 25ºC	Fe(-) at 15ºC	OK	15.3079	16.7721	0.131791	0.185622	0.7661	0.872459	no	WP_013856428.1	VAR_RS0100175
VAR_RS0100180	WP_019281539.1	NZ_AEZB01000001.1:38412-39719	isochorismate synthase	Fe(-) at 25ºC	Fe(-) at 15ºC	OK	22.7388	17.5141	-0.376642	-0.370237	0.58485	0.750677	no	WP_019281539.1	VAR_RS0100180
VAR_RS0100185	WP_019281540.1	NZ_AEZB01000001.1:39716-41431	2-succinyl-5-enolpyruvyl-6-hydroxy-3-cyclohexene-1-carboxylic-acid synthase	Fe(-) at 25ºC	Fe(-) at 15ºC	OK	11.018	10.6731	-0.0458799	-0.0349195	0.95035	0.974081	no	WP_019281540.1	VAR_RS0100185
VAR_RS0100190	WP_019281541.1	NZ_AEZB01000001.1:41421-42209	2-succinyl-6-hydroxy-2_4-cyclohexadiene-1-carboxylate synthase	Fe(-) at 25ºC	Fe(-) at 15ºC	OK	23.1851	26.3882	0.186693	0.136733	0.79875	0.891218	no	WP_019281541.1	VAR_RS0100190
VAR_RS0100195	WP_029388087.1	NZ_AEZB01000001.1:42255-43121	1_4-dihydroxy-2-naphthoyl-CoA synthase	Fe(-) at 25ºC	Fe(-) at 15ºC	OK	30.0221	28.7572	-0.0620998	-0.0894161	0.8832	0.938481	no	WP_029388087.1	VAR_RS0100195
VAR_RS0100200	WP_019281543.1	NZ_AEZB01000001.1:43216-44214	o-succinylbenzoate synthase	Fe(-) at 25ºC	Fe(-) at 15ºC	OK	42.0304	31.5132	-0.415473	-0.445417	0.4841	0.671047	no	WP_019281543.1	VAR_RS0100200
VAR_RS0100205	WP_019281544.1	NZ_AEZB01000001.1:44205-45713	2-succinylbenzoate-CoA ligase	Fe(-) at 25ºC	Fe(-) at 15ºC	OK	10.7956	14.9306	0.467829	0.364097	0.5554	0.729819	no	WP_019281544.1	VAR_RS0100205
VAR_RS0100210	WP_019281545.1	NZ_AEZB01000001.1:45660-46370	hypothetical protein	Fe(-) at 25ºC	Fe(-) at 15ºC	OK	23.1162	43.9127	0.925738	0.732235	0.2335	0.420589	no	WP_019281545.1	VAR_RS0100210
VAR_RS0100215	WP_029388088.1	NZ_AEZB01000001.1:46376-46714	cell division protein	Fe(-) at 25ºC	Fe(-) at 15ºC	OK	30.6317	72.0162	1.2333	2.22034	0.0137	0.0522302	no	WP_029388088.1	VAR_RS0100215
VAR_RS0100220	WP_019281546.1	NZ_AEZB01000001.1:46874-48745	1-acyl-sn-glycerol-3-phosphate acyltransferase	Fe(-) at 25ºC	Fe(-) at 15ºC	OK	11.3678	11.81	0.0550626	0.077675	0.8927	0.943399	no	WP_019281546.1	VAR_RS0100220
VAR_RS0100225	WP_017048569.1	NZ_AEZB01000001.1:48755-49351	TetR family transcriptional regulator	Fe(-) at 25ºC	Fe(-) at 15ºC	OK	25.4452	17.71	-0.522833	-0.814954	0.26695	0.459502	no	WP_017048569.1	VAR_RS0100225
VAR_RS0100230	WP_019281547.1	NZ_AEZB01000001.1:49530-50399	preprotein translocase subunit Tim44	Fe(-) at 25ºC	Fe(-) at 15ºC	OK	169.468	301.187	0.829645	1.47625	0.0211	0.0730699	no	WP_019281547.1	VAR_RS0100230
VAR_RS0100235	WP_013856440.1	NZ_AEZB01000001.1:50457-51524	cysteine synthase	Fe(-) at 25ºC	Fe(-) at 15ºC	OK	61.6717	38.8663	-0.666088	-1.0642	0.0866	0.210311	no	WP_013856440.1	VAR_RS0100235
VAR_RS0100240	WP_017044403.1	NZ_AEZB01000001.1:51644-52105	transcriptional regulator	Fe(-) at 25ºC	Fe(-) at 15ºC	OK	23.6883	28.4496	0.264231	0.430778	0.58155	0.748719	no	WP_017044403.1	VAR_RS0100240
VAR_RS0100245	WP_017044404.1	NZ_AEZB01000001.1:52125-52985	acyl-CoA thioesterase II	Fe(-) at 25ºC	Fe(-) at 15ºC	OK	323.907	230.459	-0.49107	-0.905648	0.18175	0.355817	no	WP_017044404.1	VAR_RS0100245
VAR_RS0100250	WP_019281548.1	NZ_AEZB01000001.1:53132-53563	hypothetical protein	Fe(-) at 25ºC	Fe(-) at 15ºC	OK	69.4332	63.1551	-0.136727	-0.230862	0.7495	0.863608	no	WP_019281548.1	VAR_RS0100250
VAR_RS0100255	WP_019281549.1	NZ_AEZB01000001.1:53632-53934	O6-methylguanine-DNA methyltransferase	Fe(-) at 25ºC	Fe(-) at 15ºC	OK	49.6685	46.2171	-0.103905	-0.203299	0.83695	0.914442	no	WP_019281549.1	VAR_RS0100255
VAR_RS0100260	WP_017044406.1	NZ_AEZB01000001.1:54004-54747	membrane protein	Fe(-) at 25ºC	Fe(-) at 15ºC	OK	157.905	72.9096	-1.11488	-1.77837	0.0033	0.0167757	yes	WP_017044406.1	VAR_RS0100260
VAR_RS0100265	WP_019281550.1	NZ_AEZB01000001.1:54831-56897	diguanylate cyclase	Fe(-) at 25ºC	Fe(-) at 15ºC	OK	63.5746	42.7506	-0.572505	-0.947337	0.1219	0.269126	no	WP_019281550.1	VAR_RS0100265
VAR_RS0100270	WP_019281551.1	NZ_AEZB01000001.1:57287-57910	endonuclease	Fe(-) at 25ºC	Fe(-) at 15ºC	OK	30.2306	109.659	1.85894	3.17893	0.0002	0.0016464	yes	WP_019281551.1	VAR_RS0100270
VAR_RS0100275	WP_017049080.1	NZ_AEZB01000001.1:57913-59778	transposase	Fe(-) at 25ºC	Fe(-) at 15ºC	OK	10.0408	31.1697	1.63427	2.14193	0.00165	0.00954701	yes	WP_017049080.1	VAR_RS0100275
VAR_RS0100280	WP_019281552.1	NZ_AEZB01000001.1:59744-60524	hypothetical protein	Fe(-) at 25ºC	Fe(-) at 15ºC	OK	5.73169	21.1322	1.88241	1.08829	0.14205	0.299283	no	WP_019281552.1	VAR_RS0100280
fliI	WP_013856312.1	NZ_AEZB01000002.1:100129-101451	ATP synthase	Fe(-) at 25ºC	Fe(-) at 15ºC	OK	26.1419	18.9538	-0.463875	-0.312111	0.58485	0.750677	no	WP_013856312.1	fliI
VAR_RS0100775	WP_019281596.1	NZ_AEZB01000002.1:101451-102254	flagellar assembly protein FliH	Fe(-) at 25ºC	Fe(-) at 15ºC	OK	207.851	150.255	-0.468139	-0.698439	0.2543	0.444404	no	WP_019281596.1	VAR_RS0100775
VAR_RS0100780	WP_013856310.1	NZ_AEZB01000002.1:102285-103334	flagellar motor switch protein FliG	Fe(-) at 25ºC	Fe(-) at 15ºC	OK	40.7018	57.585	0.500599	0.438596	0.52905	0.707562	no	WP_013856310.1	VAR_RS0100780
VAR_RS0100785	WP_019281597.1	NZ_AEZB01000002.1:103327-105069	flagellar M-ring protein FliF	Fe(-) at 25ºC	Fe(-) at 15ºC	OK	74.3684	93.5101	0.330433	0.431111	0.4343	0.628686	no	WP_019281597.1	VAR_RS0100785
VAR_RS0100790	WP_026028064.1	NZ_AEZB01000002.1:105084-105395	flagellar hook-basal body complex protein FliE	Fe(-) at 25ºC	Fe(-) at 15ºC	OK	440.209	339.411	-0.375154	-1.02343	0.3016	0.497298	no	WP_026028064.1	VAR_RS0100790
VAR_RS0100795	WP_026028065.1	NZ_AEZB01000002.1:105480-106889	sigma-54-dependent Fis family transcriptional regulator	Fe(-) at 25ºC	Fe(-) at 15ºC	OK	72.2388	94.2691	0.384011	0.526147	0.3751	0.572633	no	WP_026028065.1	VAR_RS0100795
VAR_RS0100800	WP_013856306.1	NZ_AEZB01000002.1:106889-107947	sensor histidine kinase	Fe(-) at 25ºC	Fe(-) at 15ºC	OK	38.7162	34.272	-0.175909	-0.117163	0.83015	0.910195	no	WP_013856306.1	VAR_RS0100800
VAR_RS0100805	WP_017045739.1	NZ_AEZB01000002.1:108077-109543	sigma-54-dependent Fis family transcriptional regulator	Fe(-) at 25ºC	Fe(-) at 15ºC	OK	55.1108	44.2178	-0.317707	-0.550411	0.3827	0.579825	no	WP_017045739.1	VAR_RS0100805
VAR_RS0100810	WP_010318718.1	NZ_AEZB01000002.1:109792-110202	flagellar protein FliS	Fe(-) at 25ºC	Fe(-) at 15ºC	OK	1267.04	1278.27	0.0127325	0.0294554	0.9711	0.985123	no	WP_010318718.1	VAR_RS0100810
fliD	WP_019281598.1	NZ_AEZB01000002.1:110519-112519	flagellar cap protein FliD	Fe(-) at 25ºC	Fe(-) at 15ºC	OK	202.725	180.483	-0.167664	-0.282464	0.6329	0.785739	no	WP_019281598.1	fliD
VAR_RS0100825	WP_013856302.1	NZ_AEZB01000002.1:112542-112970	flagellar protein FlaG	Fe(-) at 25ºC	Fe(-) at 15ºC	OK	15525.9	8205.19	-0.920066	-2.08705	0.01915	0.0680391	no	WP_013856302.1	VAR_RS0100825
VAR_RS0100830	WP_026028066.1	NZ_AEZB01000002.1:113045-114175	flagellin B	Fe(-) at 25ºC	Fe(-) at 15ºC	OK	3051.42	2738.72	-0.15598	-0.244002	0.6881	0.823078	no	WP_026028066.1	VAR_RS0100830
VAR_RS0100835	WP_019281599.1	NZ_AEZB01000002.1:114461-115594	flagellin	Fe(-) at 25ºC	Fe(-) at 15ºC	OK	790.794	899.291	0.185485	0.323464	0.60705	0.766974	no	WP_019281599.1	VAR_RS0100835
VAR_RS0100840	WP_019281600.1	NZ_AEZB01000002.1:115838-116971	flagellin	Fe(-) at 25ºC	Fe(-) at 15ºC	OK	104.123	157.355	0.595742	1.04604	0.10995	0.24975	no	WP_019281600.1	VAR_RS0100840
VAR_RS0100845	WP_019281601.1	NZ_AEZB01000002.1:117097-117999	deferrochelatase/peroxidase YfeX	Fe(-) at 25ºC	Fe(-) at 15ºC	OK	86.4652	126.046	0.543761	0.981666	0.1458	0.305157	no	WP_019281601.1	VAR_RS0100845
VAR_RS0100850	WP_043004018.1	NZ_AEZB01000002.1:118065-118529	membrane protein	Fe(-) at 25ºC	Fe(-) at 15ºC	OK	43.8735	38.9693	-0.171013	-0.298674	0.69675	0.828831	no	WP_043004018.1	VAR_RS0100850
VAR_RS19180	pseudo	NZ_AEZB01000002.1:118712-119054	hypothetical protein	Fe(-) at 25ºC	Fe(-) at 15ºC	OK	42.3492	141.982	1.74531	3.63244	0.0011	0.0068965	yes	pseudo	VAR_RS19180
VAR_RS0100315	WP_019281558.1	NZ_AEZB01000002.1:11882-12121	transcription factor	Fe(-) at 25ºC	Fe(-) at 15ºC	OK	9.44108	25.9435	1.45835	2.38651	0.0675	0.176322	no	WP_019281558.1	VAR_RS0100315
VAR_RS0100860	WP_019281603.1	NZ_AEZB01000002.1:119059-119412	hypothetical protein	Fe(-) at 25ºC	Fe(-) at 15ºC	OK	5.53628	13.6922	1.30637	1.63333	0.0647	0.171057	no	WP_019281603.1	VAR_RS0100860
VAR_RS0100865	WP_010318729.1	NZ_AEZB01000002.1:119434-119721	hypothetical protein	Fe(-) at 25ºC	Fe(-) at 15ºC	OK	788.766	499.916	-0.657912	-1.77101	0.08085	0.200274	no	WP_010318729.1	VAR_RS0100865
VAR_RS0100870	WP_019281604.1	NZ_AEZB01000002.1:119924-120271	arsenate reductase	Fe(-) at 25ºC	Fe(-) at 15ºC	OK	26.335	33.3038	0.338706	0.59801	0.5087	0.691996	no	WP_019281604.1	VAR_RS0100870
VAR_RS0100875	WP_017045749.1	NZ_AEZB01000002.1:120288-121421	succinyl-diaminopimelate desuccinylase	Fe(-) at 25ºC	Fe(-) at 15ºC	OK	182.184	148.976	-0.290318	-0.500604	0.40395	0.601058	no	WP_017045749.1	VAR_RS0100875
VAR_RS0100880	WP_019281605.1	NZ_AEZB01000002.1:121425-122108	peptidase M15	Fe(-) at 25ºC	Fe(-) at 15ºC	OK	88.5828	60.4204	-0.551991	-0.955181	0.14645	0.306119	no	WP_019281605.1	VAR_RS0100880
VAR_RS19185	WP_043004020.1	NZ_AEZB01000002.1:122110-122385	hypothetical protein	Fe(-) at 25ºC	Fe(-) at 15ºC	OK	51.5496	77.1356	0.581437	0.524115	0.33485	0.531565	no	WP_043004020.1	VAR_RS0100890
VAR_RS0100890	WP_019281607.1	NZ_AEZB01000002.1:122335-123354	outer membrane protein assembly factor BamC	Fe(-) at 25ºC	Fe(-) at 15ºC	OK	344.342	479.929	0.47898	0.868255	0.444	0.636972	no	WP_019281607.1	VAR_RS19185
VAR_RS0100320	WP_019281559.1	NZ_AEZB01000002.1:12241-14229	DNA topoisomerase III	Fe(-) at 25ºC	Fe(-) at 15ºC	OK	4.22444	7.84786	0.893539	0.831865	0.1696	0.338941	no	WP_019281559.1	VAR_RS0100320
VAR_RS0100325	WP_019281560.1	NZ_AEZB01000002.1:14226-14693	hypothetical protein	Fe(-) at 25ºC	Fe(-) at 15ºC	OK	8.03156	16.9065	1.07383	0.908488	0.4573	0.649194	no	WP_019281560.1	VAR_RS0100325
VAR_RS0100330	WP_019281561.1	NZ_AEZB01000002.1:14690-16159	hypothetical protein	Fe(-) at 25ºC	Fe(-) at 15ºC	OK	2.25853	3.63986	0.6885	0.424592	0.5854	0.751135	no	WP_019281561.1	VAR_RS0100330
VAR_RS0100335	WP_019281562.1	NZ_AEZB01000002.1:16156-16572	hypothetical protein	Fe(-) at 25ºC	Fe(-) at 15ºC	OK	0.636709	3.01274	2.24237	0.563011	0.513	0.695113	no	WP_019281562.1	VAR_RS0100335
VAR_RS0100895	WP_029388100.1	NZ_AEZB01000002.1:123406-124284	4-hydroxy-tetrahydrodipicolinate synthase	Fe(-) at 25ºC	Fe(-) at 15ºC	OK	90.7845	196.568	1.11451	2.09245	0.00265	0.0140479	yes	WP_029388100.1	VAR_RS0100895
VAR_RS0100900	WP_019281609.1	NZ_AEZB01000002.1:124567-125109	glycine cleavage system protein R	Fe(-) at 25ºC	Fe(-) at 15ºC	OK	174.507	168.128	-0.0537248	-0.106843	0.88585	0.939717	no	WP_019281609.1	VAR_RS0100900
VAR_RS19190	pseudo	NZ_AEZB01000002.1:125123-125473	bacterioferritin comigratory protein	Fe(-) at 25ºC	Fe(-) at 15ºC	OK	23.9747	47.5978	0.989382	1.72407	0.05545	0.152495	no	pseudo	VAR_RS19190
VAR_RS0100910	pseudo	NZ_AEZB01000002.1:125547-125870	integrase	Fe(-) at 25ºC	Fe(-) at 15ºC	OK	248.569	815.884	1.71472	3.50928	0.00025	0.00198089	yes	pseudo	VAR_RS0100910
VAR_RS0100345	WP_019281564.1	NZ_AEZB01000002.1:17076-17711	hypothetical protein	Fe(-) at 25ºC	Fe(-) at 15ºC	OK	7.9632	12.8637	0.691888	0.957734	0.26435	0.456894	no	WP_019281564.1	VAR_RS0100345
VAR_RS0100350	WP_019281565.1	NZ_AEZB01000002.1:17914-18333	hypothetical protein	Fe(-) at 25ºC	Fe(-) at 15ºC	NOTEST	0	0	0	0	1	1	no	WP_019281565.1	VAR_RS0100350
VAR_RS0100355	WP_019281566.1	NZ_AEZB01000002.1:18338-19651	hypothetical protein	Fe(-) at 25ºC	Fe(-) at 15ºC	OK	0.7736	8.38053	3.43738	1.24206	0.16455	0.332082	no	WP_019281566.1	VAR_RS0100355
VAR_RS0100360	WP_019281553.1	NZ_AEZB01000002.1:193-906	metal-dependent hydrolase	Fe(-) at 25ºC	Fe(-) at 15ºC	OK	97.3101	46.3957	-1.0686	-1.35104	0.03565	0.109124	no	WP_019281553.1	VAR_RS0100360
VAR_RS0100285	WP_019281567.1	NZ_AEZB01000002.1:19630-20052	hypothetical protein	Fe(-) at 25ºC	Fe(-) at 15ºC	OK	28.1746	38.0922	0.435099	0.646662	0.33045	0.527179	no	WP_019281567.1	VAR_RS0100285
VAR_RS0100365	WP_019281568.1	NZ_AEZB01000002.1:20137-20511	monothiol glutaredoxin_ Grx4 family	Fe(-) at 25ºC	Fe(-) at 15ºC	OK	341.768	385.52	0.173789	0.368136	0.6648	0.80748	no	WP_019281568.1	VAR_RS0100365
VAR_RS0100370	WP_019281569.1	NZ_AEZB01000002.1:20713-21297	superoxide dismutase	Fe(-) at 25ºC	Fe(-) at 15ºC	OK	1049.66	714.73	-0.554457	-0.986566	0.165	0.332574	no	WP_019281569.1	VAR_RS0100370
VAR_RS0100380	WP_029388091.1	NZ_AEZB01000002.1:21420-21923	queuosine biosynthesis protein QueD	Fe(-) at 25ºC	Fe(-) at 15ºC	OK	59.1764	76.1	0.362874	0.656508	0.3835	0.580701	no	WP_029388091.1	VAR_RS0100380
VAR_RS0100385	WP_029388092.1	NZ_AEZB01000002.1:22112-22783	short-chain dehydrogenase	Fe(-) at 25ºC	Fe(-) at 15ºC	OK	54.9722	50.8671	-0.11197	-0.209385	0.78015	0.880176	no	WP_029388092.1	VAR_RS0100385
VAR_RS19145	pseudo	NZ_AEZB01000002.1:22817-23582	ABC transporter	Fe(-) at 25ºC	Fe(-) at 15ºC	OK	120.629	76.8791	-0.649916	-1.11444	0.0837	0.205197	no	pseudo	VAR_RS19145
VAR_RS0100395	WP_019281572.1	NZ_AEZB01000002.1:23652-24869	c-type cytochrome biogenesis protein CcmI	Fe(-) at 25ºC	Fe(-) at 15ºC	OK	58.8257	49.5048	-0.248878	-0.263561	0.6675	0.80921	no	WP_019281572.1	VAR_RS0100395
VAR_RS0100400	WP_017042542.1	NZ_AEZB01000002.1:24869-25366	cystathionine gamma-synthase	Fe(-) at 25ºC	Fe(-) at 15ºC	OK	180.621	167.798	-0.106235	-0.139172	0.8569	0.925372	no	WP_017042542.1	VAR_RS0100400
VAR_RS0100405	WP_013856380.1	NZ_AEZB01000002.1:25366-25917	thiol:disulfide interchange protein	Fe(-) at 25ºC	Fe(-) at 15ºC	OK	39.643	45.0344	0.18396	0.0954772	0.8612	0.927623	no	WP_013856380.1	VAR_RS0100405
VAR_RS0100410	WP_013856379.1	NZ_AEZB01000002.1:25918-27873	c-type cytochrome biogenesis protein CcmF	Fe(-) at 25ºC	Fe(-) at 15ºC	OK	12.6293	11.8579	-0.0909279	-0.100128	0.85975	0.927016	no	WP_013856379.1	VAR_RS0100410
VAR_RS19150	pseudo	NZ_AEZB01000002.1:27870-28356	cytochrome C biogenesis protein CcmE	Fe(-) at 25ºC	Fe(-) at 15ºC	OK	43.004	40.3488	-0.0919465	-0.0340618	0.95215	0.974971	no	pseudo	VAR_RS0100420
VAR_RS0100420	WP_013856377.1	NZ_AEZB01000002.1:28353-28559	heme exporter CcmD	Fe(-) at 25ºC	Fe(-) at 15ºC	OK	32.2128	29.9448	-0.105328	-0.104223	0.89355	0.943826	no	WP_013856377.1	VAR_RS19150
VAR_RS0100425	WP_019281573.1	NZ_AEZB01000002.1:28562-29314	heme ABC transporter permease	Fe(-) at 25ºC	Fe(-) at 15ºC	OK	10.595	6.67614	-0.666294	-0.801337	0.2156	0.398426	no	WP_019281573.1	VAR_RS0100425
VAR_RS0100430	WP_013856375.1	NZ_AEZB01000002.1:29426-30094	heme exporter protein CcmB	Fe(-) at 25ºC	Fe(-) at 15ºC	OK	26.0448	14.4879	-0.846152	-0.582185	0.3433	0.54059	no	WP_013856375.1	VAR_RS0100430
VAR_RS0100435	WP_026027245.1	NZ_AEZB01000002.1:30091-30714	heme ABC exporter ATP-binding protein CcmA	Fe(-) at 25ºC	Fe(-) at 15ºC	OK	67.6948	74.1781	0.131948	0.170432	0.78165	0.881061	no	WP_026027245.1	VAR_RS0100435
VAR_RS0100440	WP_013856373.1	NZ_AEZB01000002.1:30926-31450	DNA repair ATPase	Fe(-) at 25ºC	Fe(-) at 15ºC	OK	562.85	368.936	-0.609381	-0.796235	0.29685	0.492296	no	WP_013856373.1	VAR_RS0100440
VAR_RS0100445	WP_013856372.1	NZ_AEZB01000002.1:31426-31920	chemotaxis protein CheW	Fe(-) at 25ºC	Fe(-) at 15ºC	OK	726.192	525.26	-0.46732	-0.534663	0.3702	0.567873	no	WP_013856372.1	VAR_RS0100445
VAR_RS0100450	WP_038170663.1	NZ_AEZB01000002.1:31961-32947	chemotaxis protein CheW	Fe(-) at 25ºC	Fe(-) at 15ºC	OK	713.796	466.965	-0.612197	-1.04546	0.119	0.264678	no	WP_038170663.1	VAR_RS0100450
VAR_RS0100455	WP_026027244.1	NZ_AEZB01000002.1:32940-33716	cobalamin biosynthesis protein CobQ	Fe(-) at 25ºC	Fe(-) at 15ºC	OK	108.131	78.4109	-0.463654	-0.224291	0.68905	0.823487	no	WP_026027244.1	VAR_RS0100455
VAR_RS0100460	WP_017045237.1	NZ_AEZB01000002.1:33727-34842	chemotaxis response regulator protein-glutamate methylesterase	Fe(-) at 25ºC	Fe(-) at 15ºC	OK	308.252	282.219	-0.127296	-0.203607	0.7181	0.843976	no	WP_017045237.1	VAR_RS0100460
VAR_RS0100465	WP_019281574.1	NZ_AEZB01000002.1:34868-37162	chemotaxis protein CheA	Fe(-) at 25ºC	Fe(-) at 15ºC	OK	388.021	409.818	0.0788508	0.126439	0.82425	0.906861	no	WP_019281574.1	VAR_RS0100465
VAR_RS0100470	WP_017045236.1	NZ_AEZB01000002.1:37172-37888	protein phosphatase	Fe(-) at 25ºC	Fe(-) at 15ºC	OK	2224.29	2189.51	-0.0227392	-0.0394834	0.9524	0.975179	no	WP_017045236.1	VAR_RS0100470
VAR_RS0100475	WP_033197405.1	NZ_AEZB01000002.1:37946-38314	histidine kinase	Fe(-) at 25ºC	Fe(-) at 15ºC	OK	682.6	626.479	-0.123773	-0.307152	0.727	0.849323	no	WP_033197405.1	VAR_RS0100475
VAR_RS0100480	WP_010318887.1	NZ_AEZB01000002.1:38359-39093	RNA polymerase sigma factor FliA	Fe(-) at 25ºC	Fe(-) at 15ºC	OK	493.279	352.914	-0.483085	-0.592102	0.42635	0.621014	no	WP_010318887.1	VAR_RS0100480
VAR_RS0100485	WP_010318888.1	NZ_AEZB01000002.1:39086-39973	cobyrinic acid a_c-diamide synthase	Fe(-) at 25ºC	Fe(-) at 15ºC	OK	398.287	333.352	-0.256764	-0.265425	0.6373	0.788396	no	WP_010318888.1	VAR_RS0100485
VAR_RS0100490	WP_019281575.1	NZ_AEZB01000002.1:39987-41474	flagellar biosynthesis regulator FlhF	Fe(-) at 25ºC	Fe(-) at 15ºC	OK	260.841	208.399	-0.323823	-0.557815	0.37525	0.572633	no	WP_019281575.1	VAR_RS0100490
VAR_RS19140	pseudo	NZ_AEZB01000002.1:4120-5332	ATP-dependent DNA helicase RecG	Fe(-) at 25ºC	Fe(-) at 15ºC	OK	5.97409	26.4789	2.14805	1.24856	0.0566	0.154965	no	pseudo	VAR_RS0100300
VAR_RS0100300	WP_019281555.1	NZ_AEZB01000002.1:5311-7938	histidinol-phosphatase	Fe(-) at 25ºC	Fe(-) at 15ºC	OK	14.3126	47.5648	1.73261	1.09707	0.09315	0.221717	no	WP_019281555.1	VAR_RS0100305
VAR_RS0100305	WP_019281556.1	NZ_AEZB01000002.1:7931-9394	hypothetical protein	Fe(-) at 25ºC	Fe(-) at 15ºC	OK	25.8662	71.785	1.47261	1.46422	0.0157	0.0581706	no	WP_019281556.1	VAR_RS0100310
VAR_RS0100310	WP_019281557.1	NZ_AEZB01000002.1:9391-11811	type I restriction-modification protein subunit M	Fe(-) at 25ºC	Fe(-) at 15ºC	OK	16.7674	61.4072	1.87275	1.24597	0.0654	0.172298	no	WP_019281557.1	VAR_RS19140
VAR_RS0100495	WP_013856364.1	NZ_AEZB01000002.1:41527-43620	flagellar biosynthesis protein FlhA	Fe(-) at 25ºC	Fe(-) at 15ºC	OK	45.1634	36.9497	-0.289593	-0.463623	0.4242	0.619002	no	WP_013856364.1	VAR_RS0100495
VAR_RS0100500	WP_017042529.1	NZ_AEZB01000002.1:43802-44266	phosphohistidine phosphatase SixA	Fe(-) at 25ºC	Fe(-) at 15ºC	OK	960.556	378.878	-1.34214	-2.63986	0.0001	0.000914148	yes	WP_017042529.1	VAR_RS0100500
VAR_RS0100505	WP_019281576.1	NZ_AEZB01000002.1:44482-47259	peptidase M16	Fe(-) at 25ºC	Fe(-) at 15ºC	OK	108.874	78.4862	-0.47215	-0.844722	0.17835	0.351098	no	WP_019281576.1	VAR_RS0100505
VAR_RS19155	pseudo	NZ_AEZB01000002.1:47286-47886	hypothetical protein	Fe(-) at 25ºC	Fe(-) at 15ºC	OK	283.878	242.404	-0.227858	-0.469688	0.54205	0.719275	no	pseudo	VAR_RS19155
VAR_RS0100515	WP_029388093.1	NZ_AEZB01000002.1:48092-49828	arginine--tRNA ligase	Fe(-) at 25ºC	Fe(-) at 15ºC	OK	453.688	424.941	-0.094438	-0.155519	0.79585	0.889547	no	WP_029388093.1	VAR_RS0100515
VAR_RS0100520	WP_013856359.1	NZ_AEZB01000002.1:49912-50340	hydrolase	Fe(-) at 25ºC	Fe(-) at 15ºC	OK	35.6642	23.6975	-0.58974	-0.888421	0.2203	0.404398	no	WP_013856359.1	VAR_RS0100520
VAR_RS19160	pseudo	NZ_AEZB01000002.1:50680-52951	iron transporter FeoB	Fe(-) at 25ºC	Fe(-) at 15ºC	OK	163.003	203.105	0.317332	0.0920354	0.89895	0.946801	no	pseudo	VAR_RS0100525
VAR_RS0100535	WP_013856356.1	NZ_AEZB01000002.1:52951-53178	iron transporter FeoA	Fe(-) at 25ºC	Fe(-) at 15ºC	OK	2443.98	1435.45	-0.767726	-0.333479	0.60805	0.767588	no	WP_013856356.1	VAR_RS0100535
VAR_RS0100525	WP_010318896.1	NZ_AEZB01000002.1:50453-50683	iron transporter FeoC	Fe(-) at 25ºC	Fe(-) at 15ºC	OK	1255.92	589.089	-1.09219	-1.57997	0.00925	0.0383901	yes	WP_010318896.1	VAR_RS19160
VAR_RS19165	pseudo	NZ_AEZB01000002.1:53949-57314	hypothetical protein	Fe(-) at 25ºC	Fe(-) at 15ºC	OK	105.44	107.251	0.0245698	0.0398573	0.9487	0.973817	no	pseudo	VAR_RS19165
VAR_RS0100545	WP_017048516.1	NZ_AEZB01000002.1:57487-58365	zinc ABC transporter substrate-binding protein	Fe(-) at 25ºC	Fe(-) at 15ºC	OK	22.4263	14.4662	-0.632508	-0.980593	0.16275	0.329402	no	WP_017048516.1	VAR_RS0100545
znuC	WP_013856354.1	NZ_AEZB01000002.1:58450-59232	Mn2+/Zn2+ABC transporter ATP-binding protein	Fe(-) at 25ºC	Fe(-) at 15ºC	OK	1.13483	2.05505	0.856691	0.327866	0.55235	0.727724	no	WP_013856354.1	VAR_RS0100555
VAR_RS0100555	WP_013856353.1	NZ_AEZB01000002.1:59225-60004	zinc transporter	Fe(-) at 25ºC	Fe(-) at 15ºC	OK	9.18109	8.3876	-0.130407	-0.155242	0.8239	0.906714	no	WP_013856353.1	znuC
VAR_RS0100560	WP_013856352.1	NZ_AEZB01000002.1:60082-60954	succinate--CoA ligase subunit alpha	Fe(-) at 25ºC	Fe(-) at 15ºC	OK	117.443	87.8737	-0.418454	-0.191324	0.7191	0.844511	no	WP_013856352.1	sucC
sucC	pseudo	NZ_AEZB01000002.1:60954-62121	succinyl-CoA synthetase subunit beta	Fe(-) at 25ºC	Fe(-) at 15ºC	OK	1026.47	779.723	-0.396657	-0.633712	0.3613	0.558353	no	pseudo	VAR_RS0100560
VAR_RS0100570	WP_019281578.1	NZ_AEZB01000002.1:62323-63531	dihydrolipoamide succinyltransferase	Fe(-) at 25ºC	Fe(-) at 15ºC	OK	392.709	283.297	-0.471149	-0.800256	0.2064	0.387028	no	WP_019281578.1	VAR_RS0100570
VAR_RS0100575	WP_019281579.1	NZ_AEZB01000002.1:63562-66372	2-oxoglutarate dehydrogenase subunit E1	Fe(-) at 25ºC	Fe(-) at 15ºC	OK	298.774	203.605	-0.55328	-0.890678	0.1298	0.28088	no	WP_019281579.1	VAR_RS0100575
sdhB	WP_013856348.1	NZ_AEZB01000002.1:66462-67175	succinate dehydrogenase iron-sulfur subunit	Fe(-) at 25ºC	Fe(-) at 15ºC	OK	139.366	121.197	-0.201528	-0.36725	0.5783	0.746049	no	WP_013856348.1	sdhB
sdhA	WP_013856347.1	NZ_AEZB01000002.1:67191-68957	succinate dehydrogenase flavoprotein subunit	Fe(-) at 25ºC	Fe(-) at 15ºC	OK	616.498	505.43	-0.286585	-0.447372	0.438	0.63174	no	WP_013856347.1	sdhA
sdhD	WP_010318675.1	NZ_AEZB01000002.1:68958-69305	succinate dehydrogenase_ hydrophobic membrane anchor protein	Fe(-) at 25ºC	Fe(-) at 15ºC	OK	241.811	151.573	-0.673873	-1.27708	0.1552	0.318494	no	WP_010318675.1	sdhD
VAR_RS0100595	WP_019281580.1	NZ_AEZB01000002.1:69299-69691	succinate dehydrogenase cytochrome b556 large membrane subunit	Fe(-) at 25ºC	Fe(-) at 15ºC	OK	87.8792	50.3891	-0.802412	-0.598543	0.29385	0.48922	no	WP_019281580.1	VAR_RS0100595
gltA	WP_019281581.1	NZ_AEZB01000002.1:70087-71376	citrate (Si)-synthase	Fe(-) at 25ºC	Fe(-) at 15ºC	OK	51.4874	124.971	1.2793	2.15613	0.00065	0.00446574	yes	WP_019281581.1	gltA
VAR_RS0100605	WP_019281582.1	NZ_AEZB01000002.1:71462-72217	Nif3-like dinuclear metal center hexameric protein	Fe(-) at 25ºC	Fe(-) at 15ºC	OK	118.009	202.056	0.77586	1.4641	0.0396	0.118427	no	WP_019281582.1	VAR_RS0100605
VAR_RS0100610	WP_019281583.1	NZ_AEZB01000002.1:72304-73062	hypothetical protein	Fe(-) at 25ºC	Fe(-) at 15ºC	OK	43.0942	42.7651	-0.0110616	-0.0179874	0.9766	0.988213	no	WP_019281583.1	VAR_RS0100610
VAR_RS0100615	WP_026028060.1	NZ_AEZB01000002.1:73131-74777	phosphoglucomutase_ alpha-D-glucose phosphate-specific	Fe(-) at 25ºC	Fe(-) at 15ºC	OK	146.361	94.1289	-0.636825	-0.979575	0.0849	0.207313	no	WP_026028060.1	VAR_RS0100615
VAR_RS0100620	WP_010318681.1	NZ_AEZB01000002.1:74888-75433	replication initiation regulator SeqA	Fe(-) at 25ºC	Fe(-) at 15ºC	OK	902.421	1029.65	0.190275	0.356646	0.61575	0.77367	no	WP_010318681.1	VAR_RS0100620
VAR_RS0100625	WP_019281584.1	NZ_AEZB01000002.1:75526-76296	acyl-CoA esterase	Fe(-) at 25ºC	Fe(-) at 15ºC	OK	102.664	53.0852	-0.951548	-1.69599	0.0124	0.0482314	yes	WP_019281584.1	VAR_RS0100625
VAR_RS0100630	WP_010318683.1	NZ_AEZB01000002.1:76405-76626	membrane protein	Fe(-) at 25ºC	Fe(-) at 15ºC	OK	297.452	330.464	0.15184	0.512349	0.7153	0.841809	no	WP_010318683.1	VAR_RS0100630
VAR_RS0100635	WP_013856340.1	NZ_AEZB01000002.1:76675-77208	flavodoxin	Fe(-) at 25ºC	Fe(-) at 15ºC	OK	486.159	468.272	-0.0540799	-0.105267	0.88235	0.938192	no	WP_013856340.1	VAR_RS0100635
VAR_RS0100640	WP_019281585.1	NZ_AEZB01000002.1:77279-77980	murein hydrolase effector protein LrgB	Fe(-) at 25ºC	Fe(-) at 15ºC	OK	59.5927	50.071	-0.251162	-0.203527	0.7067	0.835539	no	WP_019281585.1	VAR_RS0100640
VAR_RS0100645	WP_050934198.1	NZ_AEZB01000002.1:77977-78351	CidA/LrgA family protein	Fe(-) at 25ºC	Fe(-) at 15ºC	OK	138.622	182.138	0.393873	0.348533	0.55275	0.72789	no	WP_050934198.1	VAR_RS0100645
VAR_RS0100650	WP_029388096.1	NZ_AEZB01000002.1:78541-79425	LysR family transcriptional regulator	Fe(-) at 25ºC	Fe(-) at 15ºC	OK	8.11865	11.3689	0.485781	0.208987	0.74745	0.862671	no	WP_029388096.1	VAR_RS0100650
VAR_RS0100655	WP_010318688.1	NZ_AEZB01000002.1:79422-79940	DUF4442 domain-containing protein	Fe(-) at 25ºC	Fe(-) at 15ºC	OK	232.185	244.964	0.0772946	0.108693	0.84715	0.920494	no	WP_010318688.1	VAR_RS0100655
fur	WP_029388097.1	NZ_AEZB01000002.1:80155-80604	transcriptional repressor	Fe(-) at 25ºC	Fe(-) at 15ºC	OK	1088.87	859.472	-0.34131	-0.791624	0.33925	0.536068	no	WP_029388097.1	fur
VAR_RS0100665	WP_013856334.1	NZ_AEZB01000002.1:80720-81733	aspartate-semialdehyde dehydrogenase	Fe(-) at 25ºC	Fe(-) at 15ºC	OK	240.783	203.249	-0.244484	-0.313019	0.66025	0.80499	no	WP_013856334.1	VAR_RS0100665
VAR_RS0100670	WP_026028062.1	NZ_AEZB01000002.1:81717-82862	erythronate-4-phosphate dehydrogenase	Fe(-) at 25ºC	Fe(-) at 15ºC	OK	189.458	137.378	-0.463729	-0.438713	0.4091	0.605641	no	WP_026028062.1	VAR_RS0100670
VAR_RS0100675	WP_013856332.1	NZ_AEZB01000002.1:83089-84300	beta-ketoacyl-[acyl-carrier-protein] synthase I	Fe(-) at 25ºC	Fe(-) at 15ºC	OK	404.546	218.794	-0.886727	-1.40977	0.0154	0.0573534	no	WP_013856332.1	VAR_RS0100675
mnmC	WP_019281588.1	NZ_AEZB01000002.1:84428-86455	bifunctional tRNA (5-methylaminomethyl-2-thiouridylate)-methyltransferase MnmD/FAD-dependent cmnm(5)s(2)U34 oxidoreductase MnmC	Fe(-) at 25ºC	Fe(-) at 15ºC	OK	12.1082	9.73409	-0.314863	-0.458394	0.44865	0.641752	no	WP_019281588.1	mnmC
VAR_RS0100685	WP_026028358.1	NZ_AEZB01000002.1:86570-87094	FMN reductase	Fe(-) at 25ºC	Fe(-) at 15ºC	OK	206.094	168.2	-0.293123	-0.527771	0.43995	0.633463	no	WP_026028358.1	VAR_RS0100685
VAR_RS0100690	WP_013856329.1	NZ_AEZB01000002.1:87212-87475	hypothetical protein	Fe(-) at 25ºC	Fe(-) at 15ºC	OK	1288.45	934.234	-0.463777	-1.29513	0.19045	0.367319	no	WP_013856329.1	VAR_RS0100690
VAR_RS0100695	WP_019281589.1	NZ_AEZB01000002.1:87508-88038	hypothetical protein	Fe(-) at 25ºC	Fe(-) at 15ºC	OK	132.916	85.536	-0.63591	-1.19546	0.1092	0.248396	no	WP_019281589.1	VAR_RS0100695
VAR_RS0100700	WP_029388098.1	NZ_AEZB01000002.1:88273-88896	membrane protein	Fe(-) at 25ºC	Fe(-) at 15ºC	OK	3.47579	6.6086	0.927003	0.958761	0.16835	0.337183	no	WP_029388098.1	VAR_RS0100700
VAR_RS0100705	WP_026028357.1	NZ_AEZB01000002.1:89063-90148	chorismate synthase	Fe(-) at 25ºC	Fe(-) at 15ºC	OK	328.964	313.363	-0.0700917	-0.12576	0.84645	0.92002	no	WP_026028357.1	VAR_RS0100705
VAR_RS0100710	WP_013856325.1	NZ_AEZB01000002.1:90333-91265	ribosomal protein L3 N(5)-glutamine methyltransferase	Fe(-) at 25ºC	Fe(-) at 15ºC	OK	33.5984	36.8278	0.132405	0.213727	0.74595	0.86189	no	WP_013856325.1	VAR_RS0100710
VAR_RS0100715	WP_013856324.1	NZ_AEZB01000002.1:91329-91859	hypothetical protein	Fe(-) at 25ºC	Fe(-) at 15ºC	OK	72.9177	99.0465	0.441837	0.937277	0.26805	0.460627	no	WP_013856324.1	VAR_RS0100715
VAR_RS0100720	WP_019281592.1	NZ_AEZB01000002.1:91916-93046	flagellar biosynthesis protein FlhB	Fe(-) at 25ºC	Fe(-) at 15ºC	OK	55.6405	35.2493	-0.658543	-1.10097	0.0884	0.213297	no	WP_019281592.1	VAR_RS0100720
[truncated: 3,468 more rows]
